# Supplementary material for: Proposal for a Global Classification and Nomenclature System for A/H9 Influenza Viruses
Source: Emerg Infect Dis. 2024 Aug;30(8):e231176. doi: 10.3201/eid3008.231176 (PMC11286050; doi:10.3201/eid3008.231176)
Supplement: Appendix 2 — Additional information about the H9-HA sequences selected for a global classification and nomenclature system for A/H9 influenza viruses. [file 23-1176-Techapp-s2.xlsx]

## Sheet: Appendix 2 Table 1
Article DOI: https://doi.org/10.3201/eid3008.231176
Proposal for a Global Classification and Nomenclature System for A/H9 Influenza Viruses
Appendix 2 Table 1. Acknowledgements and metadata of H9-HA sequences. Acknowledgements to GISAID and NCBI sequence submitters. We gratefully acknowledge the authors, originating and submitting laboratories of the sequences from GISAID’s EpiFlu™ (www.epicov.org) database and GenBank (www.ncbi.nlm.nih.gov/nucleotide/) public databases. All submitters of data may be contacted directly via the GISAID…
Strain name	GenBank accession number/GISAID Isolate ID	Country	Host classification	Year	Lineage	clade I order	clade II order	clade III order	Segment ID	Isolate name	Originating Lab	Submitting Lab	Authors
A_chicken_Bangladesh_AR2108-13_2006	EPI_ISL_273957	Bangladesh	Avian domestic	2006	G	G5	G5.7		EPI1040557	A/chicken/Bangladesh/AR2108-13/2006		Friedrich-Loeffler-Institut
A_environment_Wuxi_1062_2013	EPI_ISL_277053	China	Environment	2013	B	B4	B4.7		EPI1055456	A/environment/Wuxi/1062/2013	Beijing Institute of Microbiology and Epidemiology	Beijing Institute of Microbiology and Epidemiology	Maijuan,Ma; Shanhui,Chen; Teng,Zhao
A_environment_Wuxi_2505_2014	EPI_ISL_277054	China	Environment	2014	B	B4	B4.7		EPI1055464	A/environment/Wuxi/2505/2014	Beijing Institute of Microbiology and Epidemiology	Beijing Institute of Microbiology and Epidemiology	Maijuan,Ma; Shanhui,Chen; Teng,Zhao
A_chicken_Wuxi_2723_2014	EPI_ISL_277055	China	Avian domestic	2014	B	B4	B4.7		EPI1055467	A/chicken/Wuxi/2723/2014	Beijing Institute of Microbiology and Epidemiology	Beijing Institute of Microbiology and Epidemiology	Maijuan,Ma; Shanhui,Chen; Teng,Zhao
A_chicken_Wuxi_3083_2014	EPI_ISL_277056	China	Avian domestic	2014	B	B4	B4.7		EPI1055472	A/chicken/Wuxi/3083/2014	Beijing Institute of Microbiology and Epidemiology	Beijing Institute of Microbiology and Epidemiology	Maijuan,Ma; Shanhui,Chen; Teng,Zhao
A_chicken_Wuxi_3085_2014	EPI_ISL_277057	China	Avian domestic	2014	B	B4	B4.7		EPI1055477	A/chicken/Wuxi/3085/2014	Beijing Institute of Microbiology and Epidemiology	Beijing Institute of Microbiology and Epidemiology	Maijuan,Ma; Shanhui,Chen; Teng,Zhao
A_duck_Wuxi_5083_2015	EPI_ISL_277058	China	Avian domestic	2015	B	B4	B4.7		EPI1055485	A/duck/Wuxi/5083/2015	Beijing Institute of Microbiology and Epidemiology	Beijing Institute of Microbiology and Epidemiology	Maijuan,Ma; Shanhui,Chen; Teng,Zhao
A_environment_Wuxi_5220_2015	EPI_ISL_277059	China	Environment	2015	B	B4	B4.7		EPI1055493	A/environment/Wuxi/5220/2015	Beijing Institute of Microbiology and Epidemiology	Beijing Institute of Microbiology and Epidemiology	Maijuan,Ma; Shanhui,Chen; Teng,Zhao
A_goose_Wuxi_5842_2015	EPI_ISL_277060	China	Avian domestic	2015	B	B4	B4.7		EPI1055501	A/goose/Wuxi/5842/2015	Beijing Institute of Microbiology and Epidemiology	Beijing Institute of Microbiology and Epidemiology	Maijuan,Ma; Shanhui,Chen; Teng,Zhao
A_chicken_Wuxi_5854_2015	EPI_ISL_277061	China	Avian domestic	2015	B	B4	B4.7		EPI1055505	A/chicken/Wuxi/5854/2015	Beijing Institute of Microbiology and Epidemiology	Beijing Institute of Microbiology and Epidemiology	Maijuan,Ma; Shanhui,Chen; Teng,Zhao
A_chicken_Wuxi_5999_2015	EPI_ISL_277062	China	Avian domestic	2015	B	B4	B4.7		EPI1055508	A/chicken/Wuxi/5999/2015	Beijing Institute of Microbiology and Epidemiology	Beijing Institute of Microbiology and Epidemiology	Maijuan,Ma; Shanhui,Chen; Teng,Zhao
A_chicken_Wuxi_6080_2015	EPI_ISL_277063	China	Avian domestic	2015	B	B4	B4.7		EPI1055511	A/chicken/Wuxi/6080/2015	Beijing Institute of Microbiology and Epidemiology	Beijing Institute of Microbiology and Epidemiology	Maijuan,Ma; Shanhui,Chen; Teng,Zhao
A_chicken_Wuxi_6082_2015	EPI_ISL_277064	China	Avian domestic	2015	B	B4	B4.7		EPI1055521	A/chicken/Wuxi/6082/2015	Beijing Institute of Microbiology and Epidemiology	Beijing Institute of Microbiology and Epidemiology	Maijuan,Ma; Shanhui,Chen; Teng,Zhao
A_chicken_Wuxi_6414_2015	EPI_ISL_277093	China	Avian domestic	2015	B	B4	B4.7		EPI1055605	A/chicken/Wuxi/6414/2015	Beijing Institute of Microbiology and Epidemiology	Beijing Institute of Microbiology and Epidemiology	Maijuan,Ma; Shanhui,Chen; Teng,Zhao
A_chicken_Wuxi_6435_2015	EPI_ISL_277095	China	Avian domestic	2015	B	B4	B4.7		EPI1055613	A/chicken/Wuxi/6435/2015	Beijing Institute of Microbiology and Epidemiology	Beijing Institute of Microbiology and Epidemiology	Maijuan,Ma; Shanhui,Chen; Teng,Zhao
A_chicken_Wuxi_6440_2015	EPI_ISL_277096	China	Avian domestic	2015	B	B4	B4.7		EPI1055621	A/chicken/Wuxi/6440/2015	Beijing Institute of Microbiology and Epidemiology	Beijing Institute of Microbiology and Epidemiology	Maijuan,Ma; Shanhui,Chen; Teng,Zhao
A_chicken_Wuxi_6441_2015	EPI_ISL_277097	China	Avian domestic	2015	B	B4	B4.7		EPI1055625	A/chicken/Wuxi/6441/2015	Beijing Institute of Microbiology and Epidemiology	Beijing Institute of Microbiology and Epidemiology	Maijuan,Ma; Shanhui,Chen; Teng,Zhao
A_chicken_Wuxi_6468_2015	EPI_ISL_277099	China	Avian domestic	2015	B	B4	B4.7		EPI1055641	A/chicken/Wuxi/6468/2015	Beijing Institute of Microbiology and Epidemiology	Beijing Institute of Microbiology and Epidemiology	Maijuan,Ma; Shanhui,Chen; Teng,Zhao
A_chicken_Wuxi_6469_2015	EPI_ISL_277100	China	Avian domestic	2015	B	B4	B4.7		EPI1055644	A/chicken/Wuxi/6469/2015	Beijing Institute of Microbiology and Epidemiology	Beijing Institute of Microbiology and Epidemiology	Maijuan,Ma; Shanhui,Chen; Teng,Zhao
A_chicken_Wuxi_6638_2015	EPI_ISL_277101	China	Avian domestic	2015	B	B4	B4.7		EPI1055647	A/chicken/Wuxi/6638/2015	Beijing Institute of Microbiology and Epidemiology	Beijing Institute of Microbiology and Epidemiology	Maijuan,Ma; Shanhui,Chen; Teng,Zhao
A_chicken_Wuxi_6643_2015	EPI_ISL_277102	China	Avian domestic	2015	B	B4	B4.7		EPI1055650	A/chicken/Wuxi/6643/2015	Beijing Institute of Microbiology and Epidemiology	Beijing Institute of Microbiology and Epidemiology	Maijuan,Ma; Shanhui,Chen; Teng,Zhao
A_duck_Wuxi_6644_2015	EPI_ISL_277103	China	Avian domestic	2015	B	B4	B4.7		EPI1055653	A/duck/Wuxi/6644/2015	Beijing Institute of Microbiology and Epidemiology	Beijing Institute of Microbiology and Epidemiology	Maijuan,Ma; Shanhui,Chen; Teng,Zhao
A_chicken_Wuxi_6649_2015	EPI_ISL_277104	China	Avian domestic	2015	B	B4	B4.7		EPI1055656	A/chicken/Wuxi/6649/2015	Beijing Institute of Microbiology and Epidemiology	Beijing Institute of Microbiology and Epidemiology	Maijuan,Ma; Shanhui,Chen; Teng,Zhao
A_chicken_Wuxi_6650_2015	EPI_ISL_277105	China	Avian domestic	2015	B	B4	B4.7		EPI1055664	A/chicken/Wuxi/6650/2015	Beijing Institute of Microbiology and Epidemiology	Beijing Institute of Microbiology and Epidemiology	Maijuan,Ma; Shanhui,Chen; Teng,Zhao
A_chicken_Wuxi_6657_2015	EPI_ISL_277106	China	Avian domestic	2015	B	B4	B4.7		EPI1055672	A/chicken/Wuxi/6657/2015	Beijing Institute of Microbiology and Epidemiology	Beijing Institute of Microbiology and Epidemiology	Maijuan,Ma; Shanhui,Chen; Teng,Zhao
A_duck_Wuxi_6663_2015	EPI_ISL_277108	China	Avian domestic	2015	B	B4	B4.7		EPI1055688	A/duck/Wuxi/6663/2015	Beijing Institute of Microbiology and Epidemiology	Beijing Institute of Microbiology and Epidemiology	Maijuan,Ma; Shanhui,Chen; Teng,Zhao
A_chicken_Wuxi_6688_2015	EPI_ISL_277109	China	Avian domestic	2015	B	B4	B4.7		EPI1055696	A/chicken/Wuxi/6688/2015	Beijing Institute of Microbiology and Epidemiology	Beijing Institute of Microbiology and Epidemiology	Maijuan,Ma; Shanhui,Chen; Teng,Zhao
A_chicken_Wuxi_7022_2015	EPI_ISL_277111	China	Avian domestic	2015	B	B4	B4.7		EPI1055712	A/chicken/Wuxi/7022/2015	Beijing Institute of Microbiology and Epidemiology	Beijing Institute of Microbiology and Epidemiology	Maijuan,Ma; Shanhui,Chen; Teng,Zhao
A_chicken_Wuxi_7107_2015	EPI_ISL_277112	China	Avian domestic	2015	B	B4	B4.7		EPI1055718	A/chicken/Wuxi/7107/2015	Beijing Institute of Microbiology and Epidemiology	Beijing Institute of Microbiology and Epidemiology	Maijuan,Ma; Shanhui,Chen; Teng,Zhao
A_chicken_Wuxi_7109_2015	EPI_ISL_277113	China	Avian domestic	2015	B	B4	B4.7		EPI1055726	A/chicken/Wuxi/7109/2015	Beijing Institute of Microbiology and Epidemiology	Beijing Institute of Microbiology and Epidemiology	Maijuan,Ma; Shanhui,Chen; Teng,Zhao
A_chicken_Wuxi_7124_2015	EPI_ISL_277114	China	Avian domestic	2015	B	B4	B4.7		EPI1055730	A/chicken/Wuxi/7124/2015	Beijing Institute of Microbiology and Epidemiology	Beijing Institute of Microbiology and Epidemiology	Maijuan,Ma; Shanhui,Chen; Teng,Zhao
A_chicken_Wuxi_7130_2015	EPI_ISL_277115	China	Avian domestic	2015	B	B4	B4.7		EPI1055735	A/chicken/Wuxi/7130/2015	Beijing Institute of Microbiology and Epidemiology	Beijing Institute of Microbiology and Epidemiology	Maijuan,Ma; Shanhui,Chen; Teng,Zhao
A_chicken_Wuxi_7346_2015	EPI_ISL_277117	China	Avian domestic	2015	B	B4	B4.7		EPI1055739	A/chicken/Wuxi/7346/2015	Beijing Institute of Microbiology and Epidemiology	Beijing Institute of Microbiology and Epidemiology	Maijuan,Ma; Shanhui,Chen; Teng,Zhao
A_chicken_Wuxi7723_2016	EPI_ISL_277119	China	Avian domestic	2016	B	B4	B4.5		EPI1055751	A/chicken/Wuxi7723/2016	Beijing Institute of Microbiology and Epidemiology	Beijing Institute of Microbiology and Epidemiology	Maijuan,Ma; Shanhui,Chen; Teng,Zhao
A_chicken_Wuxi_8501_2016	EPI_ISL_277120	China	Avian domestic	2016	B	B4	B4.7		EPI1055759	A/chicken/Wuxi/8501/2016	Beijing Institute of Microbiology and Epidemiology	Beijing Institute of Microbiology and Epidemiology	Maijuan,Ma; Shanhui,Chen; Teng,Zhao
A_pigeon_Wuxi_5997_2015	EPI_ISL_277121	China	Avian	2015	B	B4	B4.7		EPI1055778	A/pigeon/Wuxi/5997/2015	Beijing Institute of Microbiology and Epidemiology	Beijing Institute of Microbiology and Epidemiology	Maijuan,Ma; Shanhui,Chen; Teng,Zhao
A_chicken_Wuxi_6084_2015	EPI_ISL_277123	China	Avian domestic	2015	B	B4	B4.7		EPI1055789	A/chicken/Wuxi/6084/2015	Beijing Institute of Microbiology and Epidemiology	Beijing Institute of Microbiology and Epidemiology	Maijuan,Ma; Shanhui,Chen; Teng,Zhao
A_chicken_Wuxi_6085_2015	EPI_ISL_277124	China	Avian domestic	2015	B	B4	B4.7		EPI1055797	A/chicken/Wuxi/6085/2015	Beijing Institute of Microbiology and Epidemiology	Beijing Institute of Microbiology and Epidemiology	Maijuan,Ma; Shanhui,Chen; Teng,Zhao
A_chicken_Wuxi_6088_2015	EPI_ISL_277125	China	Avian domestic	2015	B	B4	B4.5		EPI1055805	A/chicken/Wuxi/6088/2015	Beijing Institute of Microbiology and Epidemiology	Beijing Institute of Microbiology and Epidemiology	Maijuan,Ma; Shanhui,Chen; Teng,Zhao
A_chicken_Wuxi_6224_2015	EPI_ISL_277126	China	Avian domestic	2015	B	B4	B4.7		EPI1055813	A/chicken/Wuxi/6224/2015	Beijing Institute of Microbiology and Epidemiology	Beijing Institute of Microbiology and Epidemiology	Maijuan,Ma; Shanhui,Chen; Teng,Zhao
A_chicken_Wuxi_6225_2015	EPI_ISL_277127	China	Avian domestic	2015	B	B4	B4.7		EPI1055818	A/chicken/Wuxi/6225/2015	Beijing Institute of Microbiology and Epidemiology	Beijing Institute of Microbiology and Epidemiology	Maijuan,Ma; Shanhui,Chen; Teng,Zhao
A_chicken_Japan_AQ-HE28-28_2016	EPI_ISL_280896	Japan	Avian domestic	2016	B	B4	B4.7		EPI1075339	A/chicken/Japan/AQ-HE28-28/2016	National Institute of Animal Health	National Institute of Animal Health	Uchida,Y
A_chicken_Japan_AQ-HE28-57_2016	EPI_ISL_280897	Japan	Avian domestic	2016	B	B4	B4.5		EPI1075347	A/chicken/Japan/AQ-HE28-57/2016	National Institute of Animal Health	National Institute of Animal Health	Uchida,Y
A_chicken_Japan_AQ-HE28-50_2016	EPI_ISL_280899	Japan	Avian domestic	2016	B	B4	B4.5		EPI1075363	A/chicken/Japan/AQ-HE28-50/2016	National Institute of Animal Health	National Institute of Animal Health	Uchida,Y
A_Chicken_Egypt_374V_2016	EPI_ISL_282927	Egypt	Avian domestic	2016	G	G5	G5.6		EPI1086373	A/Chicken/Egypt/374V/2016	National Laboratory for Veterinary Quality Control on Poultry production- Animal Health Research Inistitute	Animal Health Research Institute	'Moataz, Soliman'; 'Abdelsatar, Arafa'; 'Ahmed, Youssef'; 'Mohamed, El Shahidy'
A__Quail__Egypt_1253V_2016	EPI_ISL_283156	Egypt	Avian domestic	2016	G	G5	G5.6		EPI1087901	A/ Quail /Egypt/1253V/2016	National Laboratory for Veterinary Quality Control on Poultry production- Animal Health Research Inistitute	Animal Health Research Institute	Moataz M. Soliman. Abdelsatar A Arafa , Ahmed Youssef I. Mohamed El Shahidy
A_Chicken_Egypt_53RSF_2014	EPI_ISL_283158	Egypt	Avian domestic	2014	G	G5	G5.6		EPI1087906	A/Chicken/Egypt/53RSF/2014	National Laboratory for Veterinary Quality Control on Poultry production- Animal Health Research Inistitute	Animal Health Research Institute	'Moataz, Soliman'; 'Abdelsatar, Arafa'; 'Ahmed, Youssef'; 'Mohamed, El-Shahidy'
A_Chicken_Egypt_102VL_2015	EPI_ISL_283159	Egypt	Avian domestic	2015	G	G5	G5.6		EPI1087908	A/Chicken/Egypt/102VL/2015	National Laboratory for Veterinary Quality Control on Poultry production- Animal Health Research Inistitute	Animal Health Research Institute	'Moataz, Soliman'; Abdelsatar, Arafa'; 'Ahmed, Youssef"; 'Mohamed, El-Shahidy'
A_duck_Ibaraki_081006_2017	EPI_ISL_285847	Japan	Avian domestic	2017	Y	Y8			EPI1105869	A/duck/Ibaraki/081006/2017	National Institute of Animal Health	National Institute of Animal Health	Mine,J
A_chicken_Henan_815_2016	EPI_ISL_307920	China	Avian domestic	2016	B	B4	B4.7		EPI1221851	A/chicken/Henan/815/2016		Harbin Veterinary Research Institute (CAAS)
A_chicken_Amur_Russia_17_2018	EPI_ISL_309322	Russian Federation	Avian domestic	2018	G	G5	G5.6		EPI1227018	A/chicken/Amur_Russia/17/2018		Research Institute of Experimental and Clinical Medicine
A_Chicken_Netherlands_14004070_2014	EPI_ISL_309818	Netherlands	Avian domestic	2014	Y	Y8			EPI1229986	A/Chicken/Netherlands/14004070/2014	Wageningen Bioveterinary Research	Wageningen Bioveterinary Research	Bergervoet, Saskia; Heutink, Rene; Harders, Frank; Beerens, Nancy
A_chicken_Guangdong_G1051_2018	EPI_ISL_314960	China	Avian domestic	2018	B	B4	B4.7		EPI1256154	A/chicken/Guangdong/G1051/2018		China Animal Health and Epidemiology Center (CAHEC)
A_chicken_Guangdong_G1302_2018	EPI_ISL_314961	China	Avian domestic	2018	B	B4	B4.7		EPI1256155	A/chicken/Guangdong/G1302/2018		China Animal Health and Epidemiology Center (CAHEC)
A_chicken_Hubei_H1363_2018	EPI_ISL_314963	China	Avian domestic	2018	B	B4	B4.7		EPI1256157	A/chicken/Hubei/H1363/2018		China Animal Health and Epidemiology Center (CAHEC)
A_chicken_Jiangsu_J1103_2018	EPI_ISL_314965	China	Avian domestic	2018	B	B4	B4.6		EPI1256159	A/chicken/Jiangsu/J1103/2018		China Animal Health and Epidemiology Center (CAHEC)
A_chicken_Ningxia_NX1347_2018	EPI_ISL_314968	China	Avian domestic	2018	B	B4	B4.7		EPI1256162	A/chicken/Ningxia/NX1347/2018		China Animal Health and Epidemiology Center (CAHEC)
A_chicken_Guizhou_Q1053_2018	EPI_ISL_314969	China	Avian domestic	2018	B	B4	B4.6		EPI1256163	A/chicken/Guizhou/Q1053/2018		China Animal Health and Epidemiology Center (CAHEC)
A_chicken_Shanghai_S1171_2018	EPI_ISL_314970	China	Avian domestic	2018	B	B4	B4.7		EPI1256164	A/chicken/Shanghai/S1171/2018		China Animal Health and Epidemiology Center (CAHEC)
A_turkey_Morocco_AR166_2018	EPI_ISL_320967	Morocco	Avian domestic	2018	G	G5	G5.5		EPI1272592	A/turkey/Morocco/AR166/2018	Friedrich-Loeffler-Institut	Friedrich-Loeffler-Institut	Voss, Matthias; Parvin, Rokshana; Harder, Timm
A_chicken_Primorsky_Krai_03_2018	EPI_ISL_321315	Russian Federation	Avian domestic	2018	B	B4	B4.7		EPI1274603	A/chicken/Primorsky_Krai/03/2018		State Research Center of Virology and Biotechnology (VECTOR)	Ivan,Susloparov; Natalya,Goncharova; Natalya,Kolosova; Alexey,Danilenko; Vasiliy,Marchenko; Alexander,Ryzhikov
A_chicken_Primorsky_Krai_05_2018	EPI_ISL_321316	Russian Federation	Avian domestic	2018	B	B4	B4.7		EPI1274611	A/chicken/Primorsky_Krai/05/2018		State Research Center of Virology and Biotechnology (VECTOR)	Ivan,Susloparov; Natalya,Goncharova; Natalya,Kolosova; Alexey,Danilenko; Vasiliy,Marchenko; Alexander,Ryzhikov
A_chicken_Cambodia_Z27W8M1_2015	EPI_ISL_321503	Cambodia	Avian domestic	2015	B	B4	B4.5		EPI1275030	A/chicken/Cambodia/Z27W8M1/2015		Institut Pasteur du Cambodia
A_chicken_Cambodia_Z28W8M1_2015	EPI_ISL_321504	Cambodia	Avian domestic	2015	B	B4	B4.5		EPI1275038	A/chicken/Cambodia/Z28W8M1/2015		Institut Pasteur du Cambodia
A_chicken_Cambodia_Z29W8M1_2015	EPI_ISL_321505	Cambodia	Avian domestic	2015	B	B4	B4.5		EPI1275046	A/chicken/Cambodia/Z29W8M1/2015		Institut Pasteur du Cambodia
A_chicken_Cambodia_Z150W14M1_2015	EPI_ISL_321508	Cambodia	Avian domestic	2015	B	B4	B4.5		EPI1275070	A/chicken/Cambodia/Z150W14M1/2015		Institut Pasteur du Cambodia
A_chicken_Cambodia_Z248W19M1_2015	EPI_ISL_321509	Cambodia	Avian domestic	2015	B	B4	B4.5		EPI1275078	A/chicken/Cambodia/Z248W19M1/2015		Institut Pasteur du Cambodia
A_chicken_Cambodia_Z269W20M1_2015	EPI_ISL_321511	Cambodia	Avian domestic	2015	B	B4	B4.5		EPI1275094	A/chicken/Cambodia/Z269W20M1/2015		Institut Pasteur du Cambodia
A_chicken_Cambodia_Z287W21M1_2015	EPI_ISL_321513	Cambodia	Avian domestic	2015	B	B4	B4.5		EPI1275110	A/chicken/Cambodia/Z287W21M1/2015		Institut Pasteur du Cambodia
A_chicken_Cambodia_Z308W22M1_2015	EPI_ISL_321514	Cambodia	Avian domestic	2015	B	B4	B4.5		EPI1275118	A/chicken/Cambodia/Z308W22M1/2015		Institut Pasteur du Cambodia
A_duck_Cambodia_Z333W23M3_2015	EPI_ISL_321515	Cambodia	Avian domestic	2015	B	B4	B4.5		EPI1275126	A/duck/Cambodia/Z333W23M3/2015		Institut Pasteur du Cambodia
A_chicken_Cambodia_Z350W24M1_2015	EPI_ISL_321516	Cambodia	Avian domestic	2015	B	B4	B4.5		EPI1275134	A/chicken/Cambodia/Z350W24M1/2015		Institut Pasteur du Cambodia
A_chicken_Cambodia_Z430W28M1_2015	EPI_ISL_321518	Cambodia	Avian domestic	2015	B	B4	B4.5		EPI1275150	A/chicken/Cambodia/Z430W28M1/2015		Institut Pasteur du Cambodia
A_chicken_Cambodia_Z450W29M1_2015	EPI_ISL_321519	Cambodia	Avian domestic	2015	B	B4	B4.5		EPI1275158	A/chicken/Cambodia/Z450W29M1/2015		Institut Pasteur du Cambodia
A_chicken_Cambodia_Z457W29M3_2015	EPI_ISL_321520	Cambodia	Avian domestic	2015	B	B4	B4.5		EPI1275166	A/chicken/Cambodia/Z457W29M3/2015		Institut Pasteur du Cambodia
A_chicken_Cambodia_Z518W32M3_2015	EPI_ISL_321522	Cambodia	Avian domestic	2015	B	B4	B4.5		EPI1275182	A/chicken/Cambodia/Z518W32M3/2015		Institut Pasteur du Cambodia
A_chicken_Cambodia_Z519W32M3_2015	EPI_ISL_321523	Cambodia	Avian domestic	2015	B	B4	B4.5		EPI1275190	A/chicken/Cambodia/Z519W32M3/2015		Institut Pasteur du Cambodia
A_chicken_Cambodia_Z520W32M3_2015	EPI_ISL_321524	Cambodia	Avian domestic	2015	B	B4	B4.5		EPI1275198	A/chicken/Cambodia/Z520W32M3/2015		Institut Pasteur du Cambodia
A_chicken_Cambodia_Z530W33M1_2015	EPI_ISL_321525	Cambodia	Avian domestic	2015	B	B4	B4.5		EPI1275206	A/chicken/Cambodia/Z530W33M1/2015		Institut Pasteur du Cambodia
A_duck_Cambodia_Z544W34M1_2015	EPI_ISL_321526	Cambodia	Avian domestic	2015	B	B4	B4.5		EPI1275214	A/duck/Cambodia/Z544W34M1/2015		Institut Pasteur du Cambodia
A_chicken_Cambodia_Z567W35M1_2015	EPI_ISL_321528	Cambodia	Avian domestic	2015	B	B4	B4.5		EPI1275230	A/chicken/Cambodia/Z567W35M1/2015		Institut Pasteur du Cambodia
A_chicken_Cambodia_Z587W36M1_2015	EPI_ISL_321529	Cambodia	Avian domestic	2015	B	B4	B4.5		EPI1275238	A/chicken/Cambodia/Z587W36M1/2015		Institut Pasteur du Cambodia
A_duck_Cambodia_Z605W37M1_2015	EPI_ISL_321530	Cambodia	Avian domestic	2015	B	B4	B4.5		EPI1275246	A/duck/Cambodia/Z605W37M1/2015		Institut Pasteur du Cambodia
A_chicken_Cambodia_Z640W38M3_2015	EPI_ISL_321532	Cambodia	Avian domestic	2015	B	B4	B4.5		EPI1275262	A/chicken/Cambodia/Z640W38M3/2015		Institut Pasteur du Cambodia
A_chicken_Cambodia_Z648W39M1_2015	EPI_ISL_321533	Cambodia	Avian domestic	2015	B	B4	B4.5		EPI1275270	A/chicken/Cambodia/Z648W39M1/2015		Institut Pasteur du Cambodia
A_chicken_Cambodia_Z748W44M1_2015	EPI_ISL_321535	Cambodia	Avian domestic	2015	B	B4	B4.5		EPI1275286	A/chicken/Cambodia/Z748W44M1/2015		Institut Pasteur du Cambodia
A_chicken_Cambodia_Z789W46M1_2015	EPI_ISL_321536	Cambodia	Avian domestic	2015	B	B4	B4.5		EPI1275294	A/chicken/Cambodia/Z789W46M1/2015		Institut Pasteur du Cambodia
A_chicken_Cambodia_Z820W47M3_2015	EPI_ISL_321537	Cambodia	Avian domestic	2015	B	B4	B4.5		EPI1275302	A/chicken/Cambodia/Z820W47M3/2015		Institut Pasteur du Cambodia
A_chicken_Cambodia_Z838W48M3_2015	EPI_ISL_321538	Cambodia	Avian domestic	2015	B	B4	B4.5		EPI1275310	A/chicken/Cambodia/Z838W48M3/2015		Institut Pasteur du Cambodia
A_chicken_Cambodia_Z839W48M3_2015	EPI_ISL_321539	Cambodia	Avian domestic	2015	B	B4	B4.5		EPI1275318	A/chicken/Cambodia/Z839W48M3/2015		Institut Pasteur du Cambodia
A_duck_Cambodia_Z854W49M3_2015	EPI_ISL_321541	Cambodia	Avian domestic	2015	B	B4	B4.5		EPI1275334	A/duck/Cambodia/Z854W49M3/2015		Institut Pasteur du Cambodia
A_chicken_Cambodia_Z858W49M3_2015	EPI_ISL_321542	Cambodia	Avian domestic	2015	B	B4	B4.5		EPI1275342	A/chicken/Cambodia/Z858W49M3/2015		Institut Pasteur du Cambodia
A_chicken_Cambodia_Z869W50M1_2015	EPI_ISL_321544	Cambodia	Avian domestic	2015	B	B4	B4.5		EPI1275358	A/chicken/Cambodia/Z869W50M1/2015		Institut Pasteur du Cambodia
A_chicken_Cambodia_Z909W52M1_2015	EPI_ISL_321546	Cambodia	Avian domestic	2015	B	B4	B4.5		EPI1275374	A/chicken/Cambodia/Z909W52M1/2015		Institut Pasteur du Cambodia
A_chicken_Cambodia_a29W9M1_2016	EPI_ISL_321549	Cambodia	Avian domestic	2016	B	B4	B4.5		EPI1275398	A/chicken/Cambodia/a29W9M1/2016		Institut Pasteur du Cambodia
A_chicken_Cambodia_a47W9M1_2016	EPI_ISL_321555	Cambodia	Avian domestic	2016	B	B4	B4.5		EPI1275446	A/chicken/Cambodia/a47W9M1/2016		Institut Pasteur du Cambodia
A_chicken_Cambodia_a50W9M1_2016	EPI_ISL_321556	Cambodia	Avian domestic	2016	B	B4	B4.5		EPI1275454	A/chicken/Cambodia/a50W9M1/2016		Institut Pasteur du Cambodia
A_chicken_Cambodia_a58W22M1_2016	EPI_ISL_321557	Cambodia	Avian domestic	2016	B	B4	B4.5		EPI1275462	A/chicken/Cambodia/a58W22M1/2016		Institut Pasteur du Cambodia
A_chicken_Cambodia_a59W22M1_2016	EPI_ISL_321558	Cambodia	Avian domestic	2016	B	B4	B4.5		EPI1275470	A/chicken/Cambodia/a59W22M1/2016		Institut Pasteur du Cambodia
A_chicken_Cambodia_a77W22M1_2016	EPI_ISL_321559	Cambodia	Avian domestic	2016	B	B4	B4.5		EPI1275478	A/chicken/Cambodia/a77W22M1/2016		Institut Pasteur du Cambodia
A_chicken_Cambodia_a79W22M1_2016	EPI_ISL_321560	Cambodia	Avian domestic	2016	B	B4	B4.5		EPI1275486	A/chicken/Cambodia/a79W22M1/2016		Institut Pasteur du Cambodia
A_chicken_Cambodia_a80W22M1_2016	EPI_ISL_321561	Cambodia	Avian domestic	2016	B	B4	B4.5		EPI1275494	A/chicken/Cambodia/a80W22M1/2016		Institut Pasteur du Cambodia
A_chicken_Cambodia_Z230W18M1_2015	EPI_ISL_321564	Cambodia	Avian domestic	2015	B	B4	B4.5		EPI1275518	A/chicken/Cambodia/Z230W18M1/2015		Institut Pasteur du Cambodia
A_environment_Fujian_08430_2013	EPI_ISL_328578	China	Environment	2013	B	B4	B4.5		EPI1305066	A/environment/Fujian/08430/2013	WHO Chinese National Influenza Center	WHO Chinese National Influenza Center	Shumei Zou, Ye Zhang, Xiyan Li, Hong Bo, Hejiang Wei, Libo Dong, Jie Dong, Jia Liu, Lei Yang, Dayan Wang
A_environment_Fujian_08423_2013	EPI_ISL_328579	China	Environment	2013	B	B4	B4.2		EPI1305074	A/environment/Fujian/08423/2013	WHO Chinese National Influenza Center	WHO Chinese National Influenza Center	Shumei Zou, Ye Zhang, Xiyan Li, Hong Bo, Hejiang Wei, Libo Dong, Jie Dong, Jia Liu, Lei Yang, Dayan Wang
A_environment_Fujian_08424_2013	EPI_ISL_328580	China	Environment	2013	B	B4			EPI1305082	A/environment/Fujian/08424/2013	WHO Chinese National Influenza Center	WHO Chinese National Influenza Center	Shumei Zou, Ye Zhang, Xiyan Li, Hong Bo, Hejiang Wei, Libo Dong, Jie Dong, Jia Liu, Lei Yang, Dayan Wang
A_environment_Anhui_08829_2013	EPI_ISL_328581	China	Environment	2013	B	B4	B4.5		EPI1305090	A/environment/Anhui/08829/2013	WHO Chinese National Influenza Center	WHO Chinese National Influenza Center	Shumei Zou, Ye Zhang, Xiyan Li, Hong Bo, Hejiang Wei, Libo Dong, Jie Dong, Jia Liu, Lei Yang, Dayan Wang
A_environment_Guangxi_07254_2013	EPI_ISL_328582	China	Environment	2013	B	B4	B4.5		EPI1305098	A/environment/Guangxi/07254/2013	WHO Chinese National Influenza Center	WHO Chinese National Influenza Center	Shumei Zou, Ye Zhang, Xiyan Li, Hong Bo, Hejiang Wei, Libo Dong, Jie Dong, Jia Liu, Lei Yang, Dayan Wang
A_Environment_Gansu_00969_2013	EPI_ISL_328585	China	Environment	2013	B	B4			EPI1305122	A/Environment/Gansu/00969/2013	WHO Chinese National Influenza Center	WHO Chinese National Influenza Center	Shumei Zou, Ye Zhang, Xiyan Li, Hong Bo, Hejiang Wei, Libo Dong, Jie Dong, Jia Liu, Lei Yang, Dayan Wang
A_Environment_Zhejiang_21589_2013	EPI_ISL_328587	China	Environment	2013	B	B4	B4.7		EPI1305138	A/Environment/Zhejiang/21589/2013	WHO Chinese National Influenza Center	WHO Chinese National Influenza Center	Shumei Zou, Ye Zhang, Xiyan Li, Hong Bo, Hejiang Wei, Libo Dong, Jie Dong, Jia Liu, Lei Yang, Dayan Wang
A_Environment_Guangxi_06280_2013	EPI_ISL_328588	China	Environment	2013	B	B4	B4.7		EPI1305146	A/Environment/Guangxi/06280/2013	WHO Chinese National Influenza Center	WHO Chinese National Influenza Center	Shumei Zou, Ye Zhang, Xiyan Li, Hong Bo, Hejiang Wei, Libo Dong, Jie Dong, Jia Liu, Lei Yang, Dayan Wang
A_Environment_Jiangxi_03470_2013	EPI_ISL_328589	China	Environment	2013	B	B4	B4.7		EPI1305154	A/Environment/Jiangxi/03470/2013	WHO Chinese National Influenza Center	WHO Chinese National Influenza Center	Shumei Zou, Ye Zhang, Xiyan Li, Hong Bo, Hejiang Wei, Libo Dong, Jie Dong, Jia Liu, Lei Yang, Dayan Wang
A_environment_Jiangsu_03136_2013	EPI_ISL_328590	China	Environment	2013	B	B4	B4.7		EPI1305162	A/environment/Jiangsu/03136/2013	WHO Chinese National Influenza Center	WHO Chinese National Influenza Center	Shumei Zou, Ye Zhang, Xiyan Li, Hong Bo, Hejiang Wei, Libo Dong, Jie Dong, Jia Liu, Lei Yang, Dayan Wang
A_environment_Guangdong_25005_2013	EPI_ISL_328591	China	Environment	2013	B	B4			EPI1305170	A/environment/Guangdong/25005/2013	WHO Chinese National Influenza Center	WHO Chinese National Influenza Center	Shumei Zou, Ye Zhang, Xiyan Li, Hong Bo, Hejiang Wei, Libo Dong, Jie Dong, Jia Liu, Lei Yang, Dayan Wang
A_Environment_Fujian_07241_2014	EPI_ISL_328592	China	Environment	2014	B	B4	B4.7		EPI1305178	A/Environment/Fujian/07241/2014	WHO Chinese National Influenza Center	WHO Chinese National Influenza Center	Shumei Zou, Ye Zhang, Xiyan Li, Hong Bo, Hejiang Wei, Libo Dong, Jie Dong, Jia Liu, Lei Yang, Dayan Wang
A_Environment_Jiangxi_10663_2014	EPI_ISL_328593	China	Environment	2014	B	B4	B4.7		EPI1305186	A/Environment/Jiangxi/10663/2014	WHO Chinese National Influenza Center	WHO Chinese National Influenza Center	Shumei Zou, Ye Zhang, Xiyan Li, Hong Bo, Hejiang Wei, Libo Dong, Jie Dong, Jia Liu, Lei Yang, Dayan Wang
A_Environment_Anhui_09183_2014	EPI_ISL_328594	China	Environment	2014	B	B4	B4.7		EPI1305194	A/Environment/Anhui/09183/2014	WHO Chinese National Influenza Center	WHO Chinese National Influenza Center	Shumei Zou, Ye Zhang, Xiyan Li, Hong Bo, Hejiang Wei, Libo Dong, Jie Dong, Jia Liu, Lei Yang, Dayan Wang
A_Environment_Hunan_18498_2014	EPI_ISL_328595	China	Environment	2014	B	B4	B4.7		EPI1305202	A/Environment/Hunan/18498/2014	WHO Chinese National Influenza Center	WHO Chinese National Influenza Center	Shumei Zou, Ye Zhang, Xiyan Li, Hong Bo, Hejiang Wei, Libo Dong, Jie Dong, Jia Liu, Lei Yang, Dayan Wang
A_Environment_Guangxi_47379_2014	EPI_ISL_328596	China	Environment	2014	B	B4	B4.5		EPI1305210	A/Environment/Guangxi/47379/2014	WHO Chinese National Influenza Center	WHO Chinese National Influenza Center	Shumei Zou, Ye Zhang, Xiyan Li, Hong Bo, Hejiang Wei, Libo Dong, Jie Dong, Jia Liu, Lei Yang, Dayan Wang
A_Environment_Chongqing_74343_2014	EPI_ISL_328597	China	Environment	2014	B	B4	B4.7		EPI1305218	A/Environment/Chongqing/74343/2014	WHO Chinese National Influenza Center	WHO Chinese National Influenza Center	Shumei Zou, Ye Zhang, Xiyan Li, Hong Bo, Hejiang Wei, Libo Dong, Jie Dong, Jia Liu, Lei Yang, Dayan Wang
A_Environment_Guangdong_72907_2014	EPI_ISL_328598	China	Environment	2014	B	B4	B4.7		EPI1305226	A/Environment/Guangdong/72907/2014	WHO Chinese National Influenza Center	WHO Chinese National Influenza Center	Shumei Zou, Ye Zhang, Xiyan Li, Hong Bo, Hejiang Wei, Libo Dong, Jie Dong, Jia Liu, Lei Yang, Dayan Wang
A_Environment_Henan_98615_2014	EPI_ISL_328599	China	Environment	2014	B	B4	B4.7		EPI1305234	A/Environment/Henan/98615/2014	WHO Chinese National Influenza Center	WHO Chinese National Influenza Center	Shumei Zou, Ye Zhang, Xiyan Li, Hong Bo, Hejiang Wei, Libo Dong, Jie Dong, Jia Liu, Lei Yang, Dayan Wang
A_Environment_Fujian_85145_2014	EPI_ISL_328600	China	Environment	2014	B	B4	B4.7		EPI1305242	A/Environment/Fujian/85145/2014	WHO Chinese National Influenza Center	WHO Chinese National Influenza Center	Shumei Zou, Ye Zhang, Xiyan Li, Hong Bo, Hejiang Wei, Libo Dong, Jie Dong, Jia Liu, Lei Yang, Dayan Wang
A_Environment_Ningxia_99718_2014	EPI_ISL_328601	China	Environment	2014	B	B4	B4.7		EPI1305250	A/Environment/Ningxia/99718/2014	WHO Chinese National Influenza Center	WHO Chinese National Influenza Center	Shumei Zou, Ye Zhang, Xiyan Li, Hong Bo, Hejiang Wei, Libo Dong, Jie Dong, Jia Liu, Lei Yang, Dayan Wang
A_Environment_Hunan_00824_2014	EPI_ISL_328602	China	Environment	2014	B	B4	B4.7		EPI1305258	A/Environment/Hunan/00824/2014	WHO Chinese National Influenza Center	WHO Chinese National Influenza Center	Shumei Zou, Ye Zhang, Xiyan Li, Hong Bo, Hejiang Wei, Libo Dong, Jie Dong, Jia Liu, Lei Yang, Dayan Wang
A_Environment_Guangdong_98640_2014	EPI_ISL_328603	China	Environment	2014	B	B4	B4.7		EPI1305266	A/Environment/Guangdong/98640/2014	WHO Chinese National Influenza Center	WHO Chinese National Influenza Center	Shumei Zou, Ye Zhang, Xiyan Li, Hong Bo, Hejiang Wei, Libo Dong, Jie Dong, Jia Liu, Lei Yang, Dayan Wang
A_environment_Chongqing_07588_2013	EPI_ISL_328617	China	Environment	2013	B	B4	B4.5		EPI1305447	A/environment/Chongqing/07588/2013	WHO Chinese National Influenza Center	WHO Chinese National Influenza Center	Shumei Zou, Ye Zhang, Xiyan Li, Hong Bo, Hejiang Wei, Libo Dong, Jie Dong, Jia Liu, Lei Yang, Dayan Wang
A_Environment_Gansu_99800_2014	EPI_ISL_329994	China	Environment	2014	B	B4	B4.5		EPI1311485	A/Environment/Gansu/99800/2014	WHO Chinese National Influenza Center	WHO Chinese National Influenza Center	Shumei Zou, Ye Zhang, Xiyan Li, Hong Bo, Hejiang Wei, Libo Dong, Jie Dong, Jia Liu, Lei Yang, Dayan Wang
A_Environment_Guangxi_32197_2014	EPI_ISL_329995	China	Environment	2014	B	B4	B4.7		EPI1311493	A/Environment/Guangxi/32197/2014	WHO Chinese National Influenza Center	WHO Chinese National Influenza Center	Shumei Zou, Ye Zhang, Xiyan Li, Hong Bo, Hejiang Wei, Libo Dong, Jie Dong, Jia Liu, Lei Yang, Dayan Wang
A_Environment_Guangdong_21115_2015	EPI_ISL_329996	China	Environment	2015	G	G4			EPI1311501	A/Environment/Guangdong/21115/2015	WHO Chinese National Influenza Center	WHO Chinese National Influenza Center	Shumei Zou, Ye Zhang, Xiyan Li, Hong Bo, Hejiang Wei, Libo Dong, Jie Dong, Jia Liu, Lei Yang, Dayan Wang
A_Environment_Sichuan_18597_2015	EPI_ISL_329997	China	Environment	2015	B	B4	B4.7		EPI1311509	A/Environment/Sichuan/18597/2015	WHO Chinese National Influenza Center	WHO Chinese National Influenza Center	Shumei Zou, Ye Zhang, Xiyan Li, Hong Bo, Hejiang Wei, Libo Dong, Jie Dong, Jia Liu, Lei Yang, Dayan Wang
A_Environment_Xinjiang_39018_2015	EPI_ISL_329998	China	Environment	2015	B	B4	B4.7		EPI1311517	A/Environment/Xinjiang/39018/2015	WHO Chinese National Influenza Center	WHO Chinese National Influenza Center	Shumei Zou, Ye Zhang, Xiyan Li, Hong Bo, Hejiang Wei, Libo Dong, Jie Dong, Jia Liu, Lei Yang, Dayan Wang
A_Environment_Anhui_33231_2015	EPI_ISL_329999	China	Environment	2015	B	B4	B4.7		EPI1311525	A/Environment/Anhui/33231/2015	WHO Chinese National Influenza Center	WHO Chinese National Influenza Center	Shumei Zou, Ye Zhang, Xiyan Li, Hong Bo, Hejiang Wei, Libo Dong, Jie Dong, Jia Liu, Lei Yang, Dayan Wang
A_Environment_Hunan_32438_2015	EPI_ISL_330000	China	Environment	2015	B	B4	B4.7		EPI1311533	A/Environment/Hunan/32438/2015	WHO Chinese National Influenza Center	WHO Chinese National Influenza Center	Shumei Zou, Ye Zhang, Xiyan Li, Hong Bo, Hejiang Wei, Libo Dong, Jie Dong, Jia Liu, Lei Yang, Dayan Wang
A_Environment_Hunan_32371_2015	EPI_ISL_330001	China	Environment	2015	B	B4	B4.7		EPI1311541	A/Environment/Hunan/32371/2015	WHO Chinese National Influenza Center	WHO Chinese National Influenza Center	Shumei Zou, Ye Zhang, Xiyan Li, Hong Bo, Hejiang Wei, Libo Dong, Jie Dong, Jia Liu, Lei Yang, Dayan Wang
A_Environment_Shandong_38416_2015	EPI_ISL_330002	China	Environment	2015	B	B4	B4.7		EPI1311549	A/Environment/Shandong/38416/2015	WHO Chinese National Influenza Center	WHO Chinese National Influenza Center	Shumei Zou, Ye Zhang, Xiyan Li, Hong Bo, Hejiang Wei, Libo Dong, Jie Dong, Jia Liu, Lei Yang, Dayan Wang
A_Environment_Guangdong_34438_2015	EPI_ISL_330003	China	Environment	2015	B	B4	B4.7		EPI1311557	A/Environment/Guangdong/34438/2015	WHO Chinese National Influenza Center	WHO Chinese National Influenza Center	Shumei Zou, Ye Zhang, Xiyan Li, Hong Bo, Hejiang Wei, Libo Dong, Jie Dong, Jia Liu, Lei Yang, Dayan Wang
A_Environment_Guangdong_38697_2015	EPI_ISL_330004	China	Environment	2015	B	B4	B4.5		EPI1311565	A/Environment/Guangdong/38697/2015	WHO Chinese National Influenza Center	WHO Chinese National Influenza Center	Shumei Zou, Ye Zhang, Xiyan Li, Hong Bo, Hejiang Wei, Libo Dong, Jie Dong, Jia Liu, Lei Yang, Dayan Wang
A_Environment_Hunan_39729_2015	EPI_ISL_330005	China	Environment	2015	B	B4	B4.7		EPI1311573	A/Environment/Hunan/39729/2015	WHO Chinese National Influenza Center	WHO Chinese National Influenza Center	Shumei Zou, Ye Zhang, Xiyan Li, Hong Bo, Hejiang Wei, Libo Dong, Jie Dong, Jia Liu, Lei Yang, Dayan Wang
A_Environment_Hunan_39658_2015	EPI_ISL_330006	China	Environment	2015	B	B4	B4.6		EPI1311581	A/Environment/Hunan/39658/2015	WHO Chinese National Influenza Center	WHO Chinese National Influenza Center	Shumei Zou, Ye Zhang, Xiyan Li, Hong Bo, Hejiang Wei, Libo Dong, Jie Dong, Jia Liu, Lei Yang, Dayan Wang
A_Anhui-Lujiang_39_2018	EPI_ISL_330737	China	Human	2018	B	B4	B4.7		EPI1315830	A/Anhui-Lujiang/39/2018		WHO Chinese National Influenza Center	Wang,Dayan; Li, Zi; Li, Xiyan; Liu, Jia
A_layer_chicken_Bangladesh_VP02-Plaque_purified_H9A_2016	EPI_ISL_331118	Bangladesh	Avian domestic	2016	G	G5	G5.7		EPI1318137	A/layer chicken/Bangladesh/VP02-Plaque purified H9A/ 2016	Bangladesh Agricultural University, Faculty of Veterinary Science, Department of Pathology	Friedrich-Loeffler-Institut	Parvin, Rokshana; Begum, Jahan Ara; Chowdhury, Emadadul Haque; Islam, Mohammed Rafiqul; Beer, Martin; Harder, Timm C
A_duck_Cambodia_Z495W31M3_2015	EPI_ISL_331239	Cambodia	Avian domestic	2015	B	B4	B4.5		EPI1318923	A/duck/Cambodia/Z495W31M3/2015		Institut Pasteur du Cambodia
A_chicken_Siberia_03_2018	EPI_ISL_331292	Russian Federation	Avian domestic	2018	G	G5	G5.6		EPI1319339	A/chicken/Siberia/03/2018	Research Institute of Experimental and Clinical Medicine	Research Institute of Experimental and Clinical Medicine	Sharshov, K.; Sobolev, I.; Leonov, S.; Yushkov, Y.; Irza, V.; Alekseev, A.; Alikina, T.; Kabilov, M.; Shestopalov, A.
A_chicken_East_Java_Spg147_2018	EPI_ISL_332150	Indonesia	Avian domestic	2018	B	B4	B4.5		EPI1324896	A/chicken/East_Java/Spg147/2018	Institute of Tropical Disease, Universitas Airlangga	Kobe University Graduate School of Medicine	AN,Novianti;K,Rahardjo;RR,Prasetya;AM,Nastri;JR,Dewantari;AP,Rahardjo;ATS,Estoepangestie;YK,Shimizu;ED,Poetranto;G,Soegiarto;Y,Mori;K,Shimizu
A_avian_Bangladesh_PV427_2016	EPI_ISL_333139	Bangladesh	Avian	2016	G	G5	G5.7		EPI1330581	A/avian/Bangladesh/PV427/2016	icddr,b International Centre for Diarrhoeal Disease Research, Bangladesh	Centers for Disease Control and Prevention	Yang, G.; Chowdury, S; Hodges, E; Rahman, M.Z.; Jang, Y.; Hossain, M.E.; Jones, J.; Stark, T.; Di, H.; Cook, P.W.; Ghosh, S.; Azziz-Baumgartner, E.; Barnes, J.; Wentworth, D.; Kennedy, E.; Davis, C.T.
A_environment_Bangladesh_19E38_2016	EPI_ISL_333140	Bangladesh	Environment	2016	G	G5	G5.7		EPI1330585	A/environment/Bangladesh/19E38/2016	icddr,b International Centre for Diarrhoeal Disease Research, Bangladesh	Centers for Disease Control and Prevention	Yang, G.; Chowdury, S; Hodges, E; Rahman, M.Z.; Jang, Y.; Hossain, M.E.; Jones, J.; Stark, T.; Di, H.; Cook, P.W.; Ghosh, S.; Azziz-Baumgartner, E.; Barnes, J.; Wentworth, D.; Kennedy, E.; Davis, C.T.
A_duck_Bangladesh_19D713_2016	EPI_ISL_333141	Bangladesh	Avian domestic	2016	Y	Y8			EPI1330593	A/duck/Bangladesh/19D713/2016	icddr,b International Centre for Diarrhoeal Disease Research, Bangladesh	Centers for Disease Control and Prevention	Yang, G.; Chowdury, S; Hodges, E; Rahman, M.Z.; Jang, Y.; Hossain, M.E.; Jones, J.; Stark, T.; Di, H.; Cook, P.W.; Ghosh, S.; Azziz-Baumgartner, E.; Barnes, J.; Wentworth, D.; Kennedy, E.; Davis, C.T.
A_chicken_Bangladesh_21C1067_2016	EPI_ISL_333142	Bangladesh	Avian domestic	2016	G	G5	G5.7		EPI1330601	A/chicken/Bangladesh/21C1067/2016	icddr,b International Centre for Diarrhoeal Disease Research, Bangladesh	Centers for Disease Control and Prevention	Yang, G.; Chowdury, S; Hodges, E; Rahman, M.Z.; Jang, Y.; Hossain, M.E.; Jones, J.; Stark, T.; Di, H.; Cook, P.W.; Ghosh, S.; Azziz-Baumgartner, E.; Barnes, J.; Wentworth, D.; Kennedy, E.; Davis, C.T.
A_chicken_Bangladesh_22C519_2016	EPI_ISL_333143	Bangladesh	Avian domestic	2016	G	G5	G5.7		EPI1330609	A/chicken/Bangladesh/22C519/2016	icddr,b International Centre for Diarrhoeal Disease Research, Bangladesh	Centers for Disease Control and Prevention	Yang, G.; Chowdury, S; Hodges, E; Rahman, M.Z.; Jang, Y.; Hossain, M.E.; Jones, J.; Stark, T.; Di, H.; Cook, P.W.; Ghosh, S.; Azziz-Baumgartner, E.; Barnes, J.; Wentworth, D.; Kennedy, E.; Davis, C.T.
A_chicken_Bangladesh_21C1144_2017	EPI_ISL_333144	Bangladesh	Avian domestic	2017	G	G5	G5.7		EPI1330617	A/chicken/Bangladesh/21C1144/2017	icddr,b International Centre for Diarrhoeal Disease Research, Bangladesh	Centers for Disease Control and Prevention	Yang, G.; Chowdury, S; Hodges, E; Rahman, M.Z.; Jang, Y.; Hossain, M.E.; Jones, J.; Stark, T.; Di, H.; Cook, P.W.; Ghosh, S.; Azziz-Baumgartner, E.; Barnes, J.; Wentworth, D.; Kennedy, E.; Davis, C.T.
A_chicken_Bangladesh_01C225_2017	EPI_ISL_333145	Bangladesh	Avian domestic	2017	G	G5	G5.7		EPI1330625	A/chicken/Bangladesh/01C225/2017	icddr,b International Centre for Diarrhoeal Disease Research, Bangladesh	Centers for Disease Control and Prevention	Yang, G.; Chowdury, S; Hodges, E; Rahman, M.Z.; Jang, Y.; Hossain, M.E.; Jones, J.; Stark, T.; Di, H.; Cook, P.W.; Ghosh, S.; Azziz-Baumgartner, E.; Barnes, J.; Wentworth, D.; Kennedy, E.; Davis, C.T.
A_chicken_Bangladesh_BM25C339_2016	EPI_ISL_333146	Bangladesh	Avian domestic	2016	G	G5	G5.7		EPI1330633	A/chicken/Bangladesh/BM25C339/2016	icddr,b International Centre for Diarrhoeal Disease Research, Bangladesh	Centers for Disease Control and Prevention	Yang, G.; Chowdury, S; Hodges, E; Rahman, M.Z.; Jang, Y.; Hossain, M.E.; Jones, J.; Stark, T.; Di, H.; Cook, P.W.; Ghosh, S.; Azziz-Baumgartner, E.; Barnes, J.; Wentworth, D.; Kennedy, E.; Davis, C.T.
A_duck_Bangladesh_18D695_2016	EPI_ISL_333147	Bangladesh	Avian domestic	2016	Y	Y8			EPI1330641	A/duck/Bangladesh/18D695/2016	icddr,b International Centre for Diarrhoeal Disease Research, Bangladesh	Centers for Disease Control and Prevention	Yang, G.; Chowdury, S; Hodges, E; Rahman, M.Z.; Jang, Y.; Hossain, M.E.; Jones, J.; Stark, T.; Di, H.; Cook, P.W.; Ghosh, S.; Azziz-Baumgartner, E.; Barnes, J.; Wentworth, D.; Kennedy, E.; Davis, C.T.
A_avian_Bangladesh_PV684_2016	EPI_ISL_333149	Bangladesh	Avian	2016	G	G5	G5.7		EPI1330655	A/avian/Bangladesh/PV684/2016	icddr,b International Centre for Diarrhoeal Disease Research, Bangladesh	Centers for Disease Control and Prevention	Yang, G.; Chowdury, S; Hodges, E; Rahman, M.Z.; Jang, Y.; Hossain, M.E.; Jones, J.; Stark, T.; Di, H.; Cook, P.W.; Ghosh, S.; Azziz-Baumgartner, E.; Barnes, J.; Wentworth, D.; Kennedy, E.; Davis, C.T.
A_avian_Bangladesh_PV030_2016	EPI_ISL_333150	Bangladesh	Avian	2016	G	G5	G5.7		EPI1330662	A/avian/Bangladesh/PV030/2016	icddr,b International Centre for Diarrhoeal Disease Research, Bangladesh	Centers for Disease Control and Prevention	Yang, G.; Chowdury, S; Hodges, E; Rahman, M.Z.; Jang, Y.; Hossain, M.E.; Jones, J.; Stark, T.; Di, H.; Cook, P.W.; Ghosh, S.; Azziz-Baumgartner, E.; Barnes, J.; Wentworth, D.; Kennedy, E.; Davis, C.T.
A_avian_Bangladesh_PV644_2016	EPI_ISL_333154	Bangladesh	Avian	2016	G	G5	G5.7		EPI1330693	A/avian/Bangladesh/PV644/2016	icddr,b International Centre for Diarrhoeal Disease Research, Bangladesh	Centers for Disease Control and Prevention	Yang, G.; Chowdury, S; Hodges, E; Rahman, M.Z.; Jang, Y.; Hossain, M.E.; Jones, J.; Stark, T.; Di, H.; Cook, P.W.; Ghosh, S.; Azziz-Baumgartner, E.; Barnes, J.; Wentworth, D.; Kennedy, E.; Davis, C.T.
A_avian_Bangladesh_PV269_2016	EPI_ISL_333155	Bangladesh	Avian	2016	G	G5	G5.7		EPI1330701	A/avian/Bangladesh/PV269/2016	icddr,b International Centre for Diarrhoeal Disease Research, Bangladesh	Centers for Disease Control and Prevention	Yang, G.; Chowdury, S; Hodges, E; Rahman, M.Z.; Jang, Y.; Hossain, M.E.; Jones, J.; Stark, T.; Di, H.; Cook, P.W.; Ghosh, S.; Azziz-Baumgartner, E.; Barnes, J.; Wentworth, D.; Kennedy, E.; Davis, C.T.
A_avian_Bangladesh_PV245_2016	EPI_ISL_333156	Bangladesh	Avian	2016	G	G5	G5.7		EPI1330709	A/avian/Bangladesh/PV245/2016	icddr,b International Centre for Diarrhoeal Disease Research, Bangladesh	Centers for Disease Control and Prevention	Yang, G.; Chowdury, S; Hodges, E; Rahman, M.Z.; Jang, Y.; Hossain, M.E.; Jones, J.; Stark, T.; Di, H.; Cook, P.W.; Ghosh, S.; Azziz-Baumgartner, E.; Barnes, J.; Wentworth, D.; Kennedy, E.; Davis, C.T.
A_avian_Bangladesh_PV038_2016	EPI_ISL_333209	Bangladesh	Avian	2016	G	G5	G5.7		EPI1331095	A/avian/Bangladesh/PV038/2016	icddr,b International Centre for Diarrhoeal Disease Research, Bangladesh	Centers for Disease Control and Prevention	Yang, G.; Chowdury, S; Hodges, E; Rahman, M.Z.; Jang, Y.; Hossain, M.E.; Jones, J.; Stark, T.; Di, H.; Cook, P.W.; Ghosh, S.; Azziz-Baumgartner, E.; Barnes, J.; Wentworth, D.; Kennedy, E.; Davis, C.T.
A_avian_Bangladesh_PV715_2016	EPI_ISL_333211	Bangladesh	Avian	2016	G	G5	G5.7		EPI1331111	A/avian/Bangladesh/PV715/2016	icddr,b International Centre for Diarrhoeal Disease Research, Bangladesh	Centers for Disease Control and Prevention	Yang, G.; Chowdury, S; Hodges, E; Rahman, M.Z.; Jang, Y.; Hossain, M.E.; Jones, J.; Stark, T.; Di, H.; Cook, P.W.; Ghosh, S.; Azziz-Baumgartner, E.; Barnes, J.; Wentworth, D.; Kennedy, E.; Davis, C.T.
A_avian_Bangladesh_PV112_2016	EPI_ISL_333212	Bangladesh	Avian	2016	G	G5	G5.7		EPI1331119	A/avian/Bangladesh/PV112/2016	icddr,b International Centre for Diarrhoeal Disease Research, Bangladesh	Centers for Disease Control and Prevention	Yang, G.; Chowdury, S; Hodges, E; Rahman, M.Z.; Jang, Y.; Hossain, M.E.; Jones, J.; Stark, T.; Di, H.; Cook, P.W.; Ghosh, S.; Azziz-Baumgartner, E.; Barnes, J.; Wentworth, D.; Kennedy, E.; Davis, C.T.
A_avian_Bangladesh_PV079_2016	EPI_ISL_333213	Bangladesh	Avian	2016	G	G5	G5.7		EPI1331127	A/avian/Bangladesh/PV079/2016	icddr,b International Centre for Diarrhoeal Disease Research, Bangladesh	Centers for Disease Control and Prevention	Yang, G.; Chowdury, S; Hodges, E; Rahman, M.Z.; Jang, Y.; Hossain, M.E.; Jones, J.; Stark, T.; Di, H.; Cook, P.W.; Ghosh, S.; Azziz-Baumgartner, E.; Barnes, J.; Wentworth, D.; Kennedy, E.; Davis, C.T.
A_avian_Bangladesh_PV076_2016	EPI_ISL_333214	Bangladesh	Avian	2016	G	G5	G5.7		EPI1331134	A/avian/Bangladesh/PV076/2016	icddr,b International Centre for Diarrhoeal Disease Research, Bangladesh	Centers for Disease Control and Prevention	Yang, G.; Chowdury, S; Hodges, E; Rahman, M.Z.; Jang, Y.; Hossain, M.E.; Jones, J.; Stark, T.; Di, H.; Cook, P.W.; Ghosh, S.; Azziz-Baumgartner, E.; Barnes, J.; Wentworth, D.; Kennedy, E.; Davis, C.T.
A_avian_Bangladesh_PV052_2016	EPI_ISL_333215	Bangladesh	Avian	2016	G	G5	G5.7		EPI1331141	A/avian/Bangladesh/PV052/2016	icddr,b International Centre for Diarrhoeal Disease Research, Bangladesh	Centers for Disease Control and Prevention	Yang, G.; Chowdury, S; Hodges, E; Rahman, M.Z.; Jang, Y.; Hossain, M.E.; Jones, J.; Stark, T.; Di, H.; Cook, P.W.; Ghosh, S.; Azziz-Baumgartner, E.; Barnes, J.; Wentworth, D.; Kennedy, E.; Davis, C.T.
A_environment_Bangladesh_19E46_2017	EPI_ISL_333216	Bangladesh	Environment	2017	G	G5	G5.7		EPI1331146	A/environment/Bangladesh/19E46/2017	icddr,b International Centre for Diarrhoeal Disease Research, Bangladesh	Centers for Disease Control and Prevention	Yang, G.; Chowdury, S; Hodges, E; Rahman, M.Z.; Jang, Y.; Hossain, M.E.; Jones, J.; Stark, T.; Di, H.; Cook, P.W.; Ghosh, S.; Azziz-Baumgartner, E.; Barnes, J.; Wentworth, D.; Kennedy, E.; Davis, C.T.
A_environment_Bangladesh_01E45_2017	EPI_ISL_333217	Bangladesh	Environment	2017	G	G5	G5.7		EPI1331154	A/environment/Bangladesh/01E45/2017	icddr,b International Centre for Diarrhoeal Disease Research, Bangladesh	Centers for Disease Control and Prevention	Yang, G.; Chowdury, S; Hodges, E; Rahman, M.Z.; Jang, Y.; Hossain, M.E.; Jones, J.; Stark, T.; Di, H.; Cook, P.W.; Ghosh, S.; Azziz-Baumgartner, E.; Barnes, J.; Wentworth, D.; Kennedy, E.; Davis, C.T.
A_duck_Bangladesh_17D755_2016	EPI_ISL_333218	Bangladesh	Avian domestic	2016	Y	Y8			EPI1331162	A/duck/Bangladesh/17D755/2016	icddr,b International Centre for Diarrhoeal Disease Research, Bangladesh	Centers for Disease Control and Prevention	Yang, G.; Chowdury, S; Hodges, E; Rahman, M.Z.; Jang, Y.; Hossain, M.E.; Jones, J.; Stark, T.; Di, H.; Cook, P.W.; Ghosh, S.; Azziz-Baumgartner, E.; Barnes, J.; Wentworth, D.; Kennedy, E.; Davis, C.T.
A_avian_Bangladesh_PV828_2016	EPI_ISL_333219	Bangladesh	Avian	2016	G	G5	G5.7		EPI1331169	A/avian/Bangladesh/PV828/2016	icddr,b International Centre for Diarrhoeal Disease Research, Bangladesh	Centers for Disease Control and Prevention	Yang, G.; Chowdury, S; Hodges, E; Rahman, M.Z.; Jang, Y.; Hossain, M.E.; Jones, J.; Stark, T.; Di, H.; Cook, P.W.; Ghosh, S.; Azziz-Baumgartner, E.; Barnes, J.; Wentworth, D.; Kennedy, E.; Davis, C.T.
A_avian_Bangladesh_PV342_2016	EPI_ISL_333220	Bangladesh	Avian	2016	G	G5	G5.7		EPI1331177	A/avian/Bangladesh/PV342/2016	icddr,b International Centre for Diarrhoeal Disease Research, Bangladesh	Centers for Disease Control and Prevention	Yang, G.; Chowdury, S; Hodges, E; Rahman, M.Z.; Jang, Y.; Hossain, M.E.; Jones, J.; Stark, T.; Di, H.; Cook, P.W.; Ghosh, S.; Azziz-Baumgartner, E.; Barnes, J.; Wentworth, D.; Kennedy, E.; Davis, C.T.
A_chicken_Bangladesh_09C170_2016	EPI_ISL_333221	Bangladesh	Avian domestic	2016	G	G5	G5.7		EPI1331185	A/chicken/Bangladesh/09C170/2016	icddr,b International Centre for Diarrhoeal Disease Research, Bangladesh	Centers for Disease Control and Prevention	Yang, G.; Chowdury, S; Hodges, E; Rahman, M.Z.; Jang, Y.; Hossain, M.E.; Jones, J.; Stark, T.; Di, H.; Cook, P.W.; Ghosh, S.; Azziz-Baumgartner, E.; Barnes, J.; Wentworth, D.; Kennedy, E.; Davis, C.T.
A_avian_Bangladesh_PV857_2016	EPI_ISL_333224	Bangladesh	Avian	2016	G	G5	G5.7		EPI1331209	A/avian/Bangladesh/PV857/2016	icddr,b International Centre for Diarrhoeal Disease Research, Bangladesh	Centers for Disease Control and Prevention	Yang, G.; Chowdury, S; Hodges, E; Rahman, M.Z.; Jang, Y.; Hossain, M.E.; Jones, J.; Stark, T.; Di, H.; Cook, P.W.; Ghosh, S.; Azziz-Baumgartner, E.; Barnes, J.; Wentworth, D.; Kennedy, E.; Davis, C.T.
A_avian_Bangladesh_PV305_2016	EPI_ISL_333226	Bangladesh	Avian	2016	G	G5	G5.7		EPI1331225	A/avian/Bangladesh/PV305/2016	icddr,b International Centre for Diarrhoeal Disease Research, Bangladesh	Centers for Disease Control and Prevention	Yang, G.; Chowdury, S; Hodges, E; Rahman, M.Z.; Jang, Y.; Hossain, M.E.; Jones, J.; Stark, T.; Di, H.; Cook, P.W.; Ghosh, S.; Azziz-Baumgartner, E.; Barnes, J.; Wentworth, D.; Kennedy, E.; Davis, C.T.
A_avian_Bangladesh_PV871_2016	EPI_ISL_333227	Bangladesh	Avian	2016	G	G5	G5.7		EPI1331233	A/avian/Bangladesh/PV871/2016	icddr,b International Centre for Diarrhoeal Disease Research, Bangladesh	Centers for Disease Control and Prevention	Yang, G.; Chowdury, S; Hodges, E; Rahman, M.Z.; Jang, Y.; Hossain, M.E.; Jones, J.; Stark, T.; Di, H.; Cook, P.W.; Ghosh, S.; Azziz-Baumgartner, E.; Barnes, J.; Wentworth, D.; Kennedy, E.; Davis, C.T.
A_avian_Bangladesh_PV865_2016	EPI_ISL_333228	Bangladesh	Avian	2016	G	G5	G5.7		EPI1331241	A/avian/Bangladesh/PV865/2016	icddr,b International Centre for Diarrhoeal Disease Research, Bangladesh	Centers for Disease Control and Prevention	Yang, G.; Chowdury, S; Hodges, E; Rahman, M.Z.; Jang, Y.; Hossain, M.E.; Jones, J.; Stark, T.; Di, H.; Cook, P.W.; Ghosh, S.; Azziz-Baumgartner, E.; Barnes, J.; Wentworth, D.; Kennedy, E.; Davis, C.T.
A_avian_Bangladesh_PV679_2016	EPI_ISL_333230	Bangladesh	Avian	2016	G	G5	G5.7		EPI1331257	A/avian/Bangladesh/PV679/2016	icddr,b International Centre for Diarrhoeal Disease Research, Bangladesh	Centers for Disease Control and Prevention	Yang, G.; Chowdury, S; Hodges, E; Rahman, M.Z.; Jang, Y.; Hossain, M.E.; Jones, J.; Stark, T.; Di, H.; Cook, P.W.; Ghosh, S.; Azziz-Baumgartner, E.; Barnes, J.; Wentworth, D.; Kennedy, E.; Davis, C.T.
A_avian_Bangladesh_PV304_2016	EPI_ISL_333231	Bangladesh	Avian	2016	G	G5	G5.7		EPI1331265	A/avian/Bangladesh/PV304/2016	icddr,b International Centre for Diarrhoeal Disease Research, Bangladesh	Centers for Disease Control and Prevention	Yang, G.; Chowdury, S; Hodges, E; Rahman, M.Z.; Jang, Y.; Hossain, M.E.; Jones, J.; Stark, T.; Di, H.; Cook, P.W.; Ghosh, S.; Azziz-Baumgartner, E.; Barnes, J.; Wentworth, D.; Kennedy, E.; Davis, C.T.
A_avian_Bangladesh_PV109_2016	EPI_ISL_333232	Bangladesh	Avian	2016	G	G5	G5.7		EPI1331273	A/avian/Bangladesh/PV109/2016	icddr,b International Centre for Diarrhoeal Disease Research, Bangladesh	Centers for Disease Control and Prevention	Yang, G.; Chowdury, S; Hodges, E; Rahman, M.Z.; Jang, Y.; Hossain, M.E.; Jones, J.; Stark, T.; Di, H.; Cook, P.W.; Ghosh, S.; Azziz-Baumgartner, E.; Barnes, J.; Wentworth, D.; Kennedy, E.; Davis, C.T.
A_avian_Bangladesh_PV064_2016	EPI_ISL_333233	Bangladesh	Avian	2016	G	G5	G5.7		EPI1331281	A/avian/Bangladesh/PV064/2016	icddr,b International Centre for Diarrhoeal Disease Research, Bangladesh	Centers for Disease Control and Prevention	Yang, G.; Chowdury, S; Hodges, E; Rahman, M.Z.; Jang, Y.; Hossain, M.E.; Jones, J.; Stark, T.; Di, H.; Cook, P.W.; Ghosh, S.; Azziz-Baumgartner, E.; Barnes, J.; Wentworth, D.; Kennedy, E.; Davis, C.T.
A_avian_Bangladesh_PV724_2016	EPI_ISL_333235	Bangladesh	Avian	2016	G	G5	G5.7		EPI1331289	A/avian/Bangladesh/PV724/2016	icddr,b International Centre for Diarrhoeal Disease Research, Bangladesh	Centers for Disease Control and Prevention	Yang, G.; Chowdury, S; Hodges, E; Rahman, M.Z.; Jang, Y.; Hossain, M.E.; Jones, J.; Stark, T.; Di, H.; Cook, P.W.; Ghosh, S.; Azziz-Baumgartner, E.; Barnes, J.; Wentworth, D.; Kennedy, E.; Davis, C.T.
A_environment_Bangladesh_03E42_2017	EPI_ISL_333236	Bangladesh	Environment	2017	G	G5	G5.7		EPI1331297	A/environment/Bangladesh/03E42/2017	icddr,b International Centre for Diarrhoeal Disease Research, Bangladesh	Centers for Disease Control and Prevention	Yang, G.; Chowdury, S; Hodges, E; Rahman, M.Z.; Jang, Y.; Hossain, M.E.; Jones, J.; Stark, T.; Di, H.; Cook, P.W.; Ghosh, S.; Azziz-Baumgartner, E.; Barnes, J.; Wentworth, D.; Kennedy, E.; Davis, C.T.
A_environment_Bangladesh_10E41_2017	EPI_ISL_333237	Bangladesh	Environment	2017	G	G5	G5.7		EPI1331304	A/environment/Bangladesh/10E41/2017	icddr,b International Centre for Diarrhoeal Disease Research, Bangladesh	Centers for Disease Control and Prevention	Yang, G.; Chowdury, S; Hodges, E; Rahman, M.Z.; Jang, Y.; Hossain, M.E.; Jones, J.; Stark, T.; Di, H.; Cook, P.W.; Ghosh, S.; Azziz-Baumgartner, E.; Barnes, J.; Wentworth, D.; Kennedy, E.; Davis, C.T.
A_environment_Bangladesh_22E38_2016	EPI_ISL_333238	Bangladesh	Environment	2016	G	G5	G5.7		EPI1331310	A/environment/Bangladesh/22E38/2016	icddr,b International Centre for Diarrhoeal Disease Research, Bangladesh	Centers for Disease Control and Prevention	Yang, G.; Chowdury, S; Hodges, E; Rahman, M.Z.; Jang, Y.; Hossain, M.E.; Jones, J.; Stark, T.; Di, H.; Cook, P.W.; Ghosh, S.; Azziz-Baumgartner, E.; Barnes, J.; Wentworth, D.; Kennedy, E.; Davis, C.T.
A_avian_Bangladesh_PV010_2016	EPI_ISL_333239	Bangladesh	Avian	2016	G	G5	G5.7		EPI1331318	A/avian/Bangladesh/PV010/2016	icddr,b International Centre for Diarrhoeal Disease Research, Bangladesh	Centers for Disease Control and Prevention	Yang, G.; Chowdury, S; Hodges, E; Rahman, M.Z.; Jang, Y.; Hossain, M.E.; Jones, J.; Stark, T.; Di, H.; Cook, P.W.; Ghosh, S.; Azziz-Baumgartner, E.; Barnes, J.; Wentworth, D.; Kennedy, E.; Davis, C.T.
A_avian_Bangladesh_PV013_2016	EPI_ISL_333240	Bangladesh	Avian	2016	G	G5	G5.7		EPI1331325	A/avian/Bangladesh/PV013/2016	icddr,b International Centre for Diarrhoeal Disease Research, Bangladesh	Centers for Disease Control and Prevention	Yang, G.; Chowdury, S; Hodges, E; Rahman, M.Z.; Jang, Y.; Hossain, M.E.; Jones, J.; Stark, T.; Di, H.; Cook, P.W.; Ghosh, S.; Azziz-Baumgartner, E.; Barnes, J.; Wentworth, D.; Kennedy, E.; Davis, C.T.
A_avian_Bangladesh_PV025_2016	EPI_ISL_333241	Bangladesh	Avian	2016	G	G5	G5.7		EPI1331333	A/avian/Bangladesh/PV025/2016	icddr,b International Centre for Diarrhoeal Disease Research, Bangladesh	Centers for Disease Control and Prevention	Yang, G.; Chowdury, S; Hodges, E; Rahman, M.Z.; Jang, Y.; Hossain, M.E.; Jones, J.; Stark, T.; Di, H.; Cook, P.W.; Ghosh, S.; Azziz-Baumgartner, E.; Barnes, J.; Wentworth, D.; Kennedy, E.; Davis, C.T.
A_duck_Bangladesh_17D756_2016	EPI_ISL_333242	Bangladesh	Avian domestic	2016	Y	Y8			EPI1331338	A/duck/Bangladesh/17D756/2016	icddr,b International Centre for Diarrhoeal Disease Research, Bangladesh	Centers for Disease Control and Prevention	Yang, G.; Chowdury, S; Hodges, E; Rahman, M.Z.; Jang, Y.; Hossain, M.E.; Jones, J.; Stark, T.; Di, H.; Cook, P.W.; Ghosh, S.; Azziz-Baumgartner, E.; Barnes, J.; Wentworth, D.; Kennedy, E.; Davis, C.T.
A_duck_Bangladesh_18D696_2016	EPI_ISL_333243	Bangladesh	Avian domestic	2016	Y	Y8			EPI1331346	A/duck/Bangladesh/18D696/2016	icddr,b International Centre for Diarrhoeal Disease Research, Bangladesh	Centers for Disease Control and Prevention	Yang, G.; Chowdury, S; Hodges, E; Rahman, M.Z.; Jang, Y.; Hossain, M.E.; Jones, J.; Stark, T.; Di, H.; Cook, P.W.; Ghosh, S.; Azziz-Baumgartner, E.; Barnes, J.; Wentworth, D.; Kennedy, E.; Davis, C.T.
A_duck_Bangladesh_18D694_2016	EPI_ISL_333244	Bangladesh	Avian domestic	2016	Y	Y8			EPI1331354	A/duck/Bangladesh/18D694/2016	icddr,b International Centre for Diarrhoeal Disease Research, Bangladesh	Centers for Disease Control and Prevention	Yang, G.; Chowdury, S; Hodges, E; Rahman, M.Z.; Jang, Y.; Hossain, M.E.; Jones, J.; Stark, T.; Di, H.; Cook, P.W.; Ghosh, S.; Azziz-Baumgartner, E.; Barnes, J.; Wentworth, D.; Kennedy, E.; Davis, C.T.
A_environment_Bangladesh_21E35B_2016	EPI_ISL_333246	Bangladesh	Environment	2016	G	G5	G5.7		EPI1331367	A/environment/Bangladesh/21E35B/2016	icddr,b International Centre for Diarrhoeal Disease Research, Bangladesh	Centers for Disease Control and Prevention	Yang, G.; Chowdury, S; Hodges, E; Rahman, M.Z.; Jang, Y.; Hossain, M.E.; Jones, J.; Stark, T.; Di, H.; Cook, P.W.; Ghosh, S.; Azziz-Baumgartner, E.; Barnes, J.; Wentworth, D.; Kennedy, E.; Davis, C.T.
A_environment_Bangladesh_14E35_2016	EPI_ISL_333247	Bangladesh	Environment	2016	G	G5	G5.7		EPI1331375	A/environment/Bangladesh/14E35/2016	icddr,b International Centre for Diarrhoeal Disease Research, Bangladesh	Centers for Disease Control and Prevention	Yang, G.; Chowdury, S; Hodges, E; Rahman, M.Z.; Jang, Y.; Hossain, M.E.; Jones, J.; Stark, T.; Di, H.; Cook, P.W.; Ghosh, S.; Azziz-Baumgartner, E.; Barnes, J.; Wentworth, D.; Kennedy, E.; Davis, C.T.
A_chicken_Bangladesh_3C-44_2014	EPI_ISL_333970	Bangladesh	Avian domestic	2014	G	G5	G5.7		EPI1335752	A/chicken/Bangladesh/3C-44/2014	Institute of Epidemiology Disease Control and Research (IEDCR) & Bangladesh National Influenza Centre (NIC)	Centers for Disease Control and Prevention
A_chicken_Vietnam_NCVD-LS52_2016	EPI_ISL_333973	Vietnam	Avian domestic	2016	B	B4	B4.7		EPI1335776	A/chicken/Vietnam/NCVD-LS52/2016	National Centre of Veterinary Diagnostics	Centers for Disease Control and Prevention
A_Guangdong_18SF003_2018	EPI_ISL_337277	China	Human	2018	B	B4	B4.7		EPI1352837	A/Guangdong/18SF003/2018	Guangdong Provincial Center for Disease Control and Prevention	WHO Chinese National Influenza Center	Wang,Dayan;Zhou,Shumei;Li,Xiyan;Liu,Jia;Zhang,Ye;Bo,Hong;Shu,Yuelong
A_Hunan_42088_2017	EPI_ISL_337279	China	Human	2017	B	B4	B4.7		EPI1352853	A/Hunan/42088/2017		WHO Chinese National Influenza Center	Wang,Dayan;Zhou,Shumei;Li,Xiyan;Liu,Jia;Zhang,Ye;Bo,Hong;Shu,Yuelong
A_Hunan_37286_2017	EPI_ISL_337281	China	Human	2017	B	B4	B4.7		EPI1352869	A/Hunan/37286/2017		WHO Chinese National Influenza Center	Wang,Dayan;Zhou,Shumei;Li,Xiyan;Liu,Jia;Zhang,Ye;Bo,Hong;Shu,Yuelong
A_environment_Beijing_W003_2013	EPI_ISL_337387	China	Environment	2013	B	B4			EPI1353255	A/environment/Beijing/W003/2013	Institute for Infectious Disease and Endemic Disease Control, Beijing Center for Disease Prevention and Control	Beijing Center for Diseases Prevention and Control	Shujuan,Cui
A_chicken_Primorsky_Krai_1771_2018	EPI_ISL_336927	Russian Federation	Avian domestic	2018	B	B4	B4.7		EPI1355426	A/chicken/Primorsky Krai/1771/2018	State Research Center of Virology and Biotechnology (VECTOR)	State Research Center of Virology and Biotechnology (VECTOR)	Natalia,Goncharova; Ivan,Susloparov; Natalia,Kolosova; Alexey,Danilenko; Juliya,Bulanovich; Vasiliy,Marchenko; Alexander,Ryzhikov
A_mallard_Tomsk_1391_2018	EPI_ISL_338280	Russian Federation	Avian wild	2018	Y	Y8			EPI1355432	A/mallard/Tomsk/1391/2018	State Research Center of Virology and Biotechnology (VECTOR)	State Research Center of Virology and Biotechnology (VECTOR)	Natalia,Goncharova; Ivan,Susloparov; Natalia,Kolosova; Alexey,Danilenko; Juliya,Bulanovich; Vasiliy,Marchenko; Alexander,Ryzhikov
A_wild_waterfowl_Hubei_B51_2017	EPI_ISL_340047	China	Avian wild	2017	Y	Y3			EPI1364381	A/wild waterfowl/Hubei/B51/2017	Wildlife Medicine laboratory, College of Wildlife Resources, Northeast Forestry University	Northeast Forestry University	Xiang,Li; Jing,Sun; Yajun,Wang; Min,Zhi; Xiaoyu,Yang; Tian,Fu; Xinru,Lv; Peiran,Ma; Yuping,Hua; Hongliang,Chai
A_Chicken_Egypt_AR536_2017	EPI_ISL_344549	Egypt	Avian domestic	2017	G	G5	G5.6		EPI1381406	A/Chicken/Egypt/AR536/2017		Friedrich-Loeffler-Institut	Hassan KE, El-Khady MF, Abohamra S, Harder TC
A_Chicken_Egypt_AR538_2017	EPI_ISL_344551	Egypt	Avian domestic	2017	G	G5	G5.6		EPI1381408	A/Chicken/Egypt/AR538/2017		Friedrich-Loeffler-Institut	Hassan KE, El-Khady MF, Abohamra S, Harder TC
A_Chicken_Egypt_AR540_2018	EPI_ISL_344552	Egypt	Avian domestic	2018	G	G5	G5.6		EPI1381409	A/Chicken/Egypt/AR540/2018		Friedrich-Loeffler-Institut	Hassan KE, El-Khady MF, Abohamra S, Harder TC
A_Chicken_Egypt_AR541_2018	EPI_ISL_344553	Egypt	Avian domestic	2018	G	G5	G5.6		EPI1381410	A/Chicken/Egypt/AR541/2018		Friedrich-Loeffler-Institut	Hassan KE, El-Khady MF, Abohamra S, Harder TC
A_Chicken_Egypt_AR545_2018	EPI_ISL_344554	Egypt	Avian domestic	2018	G	G5	G5.6		EPI1381413	A/Chicken/Egypt/AR545/2018	Poultry Diseases Department ,Faculty of Veterinary Medicine, Beni-Suef University	Friedrich-Loeffler-Institut	Hassan ,KE; King,J ; El-Kady, MF; Abohamra ,S; Pohlmann, A ; Harder, TC
A_Chicken_Egypt_AR551_2018	EPI_ISL_344555	Egypt	Avian domestic	2018	G	G5	G5.6		EPI1381415	A/Chicken/Egypt/AR551/2018		Friedrich-Loeffler-Institut	Hassan KE, El-Khady MF, Abohamra S, Harder TC
A_Chicken_Egypt_AR554_2018	EPI_ISL_344556	Egypt	Avian domestic	2018	G	G5	G5.6		EPI1381416	A/Chicken/Egypt/AR554/2018		Friedrich-Loeffler-Institut	Hassan KE, El-Khady MF, Abohamra S, Harder TC
A_Chicken_Egypt_AR555_2018	EPI_ISL_344557	Egypt	Avian domestic	2018	G	G5	G5.6		EPI1381417	A/Chicken/Egypt/AR555/2018		Friedrich-Loeffler-Institut	Hassan KE, El-Khady MF, Abohamra S, Harder TC
A_Chicken_Egypt_AR562_2018	EPI_ISL_344558	Egypt	Avian domestic	2018	G	G5	G5.6		EPI1381418	A/Chicken/Egypt/AR562/2018		Friedrich-Loeffler-Institut	Hassan KE, El-Khady MF, Abohamra S, Harder TC
A_Chicken_Egypt_AR589_2018	EPI_ISL_344559	Egypt	Avian domestic	2018	G	G5	G5.6		EPI1381419	A/Chicken/Egypt/AR589/2018		Friedrich-Loeffler-Institut	Hassan KE, El-Khady MF, Abohamra S, Harder TC
A_Chicken_Egypt_AR590_2018	EPI_ISL_344560	Egypt	Avian domestic	2018	G	G5	G5.6		EPI1381420	A/Chicken/Egypt/AR590/2018		Friedrich-Loeffler-Institut	Hassan KE, El-Khady MF, Abohamra S, Harder TC
A_Chicken_Egypt_AR593_2018	EPI_ISL_344561	Egypt	Avian domestic	2018	G	G5	G5.6		EPI1381421	A/Chicken/Egypt/AR593/2018		Friedrich-Loeffler-Institut	Hassan KE, El-Khady MF, Abohamra S, Harder TC
A_Chicken_Egypt_AR537_2017	EPI_ISL_344550	Egypt	Avian domestic	2017	G	G5	G5.6		EPI1381430	A/Chicken/Egypt/AR537/2017		Friedrich-Loeffler-Institut	Hassan KE, El-Khady MF, Abohamra S, Harder TC
A_Guangdong_18SF064_2018	EPI_ISL_345234	China	Human	2018	B	B4	B4.7		EPI1384077	A/Guangdong/18SF064/2018	Guangdong Provincial Center for Disease Control and Prevention	WHO Chinese National Influenza Center	Wang,Dayan;Zhou,Shumei;Li,Xiyan;Liu,Jia;Zhang,Ye;Bo,Hong;Shu,Yuelong
A_Guangxi-Xiangshan_11522_2018	EPI_ISL_345235	China	Human	2018	B	B4	B4.7		EPI1384085	A/Guangxi-Xiangshan/11522/2018	Guangxi Zhuang Autonomous Region Center for Disease Prevention and Control	WHO Chinese National Influenza Center	Wang,Dayan;Zhou,Shumei;Li,Xiyan;Liu,Jia;Zhang,Ye;Bo,Hong;Shu,Yuelong
A_Hunan_34179_2018	EPI_ISL_345236	China	Human	2018	B	B4	B4.7		EPI1384093	A/Hunan/34179/2018	Hunan Provincial Center for Disease Control and prevention	WHO Chinese National Influenza Center	Wang,Dayan;Zhou,Shumei;Li,Xiyan;Liu,Jia;Zhang,Ye;Bo,Hong;Shu,Yuelong
A_Oman_2747_2019	EPI_ISL_353983	Oman	Human	2019	G	G5	G5.5		EPI1431480	A/Oman/2747/2019	Central Public Health Laboratory, Ministry of Health	Centers for Disease Control and Prevention	Al-Mahruqi, S.; Al-Kindi, H.; Al-Jardani, A; Ambut, J.; Gallegos, G.; Barnes, J.; Lynch, B.; Davis, W.
A_chicken_Bangladesh_AR11749_2016	EPI_ISL_368247	Bangladesh	Avian domestic	2016	G	G5	G5.7		EPI1508520	A/chicken/Bangladesh/AR11749/16	Bangladesh Livestock Research Institute	Friedrich-Loeffler-Institut	Parvin, R; Harder, T
A_chicken_Bangladesh_AR11758_2016	EPI_ISL_368248	Bangladesh	Avian domestic	2016	G	G5	G5.7		EPI1508528	A/chicken/Bangladesh/AR11758/2016	Bangladesh Livestock Research Institute	Friedrich-Loeffler-Institut	Parvin, R; Harder, T
A_chicken_Bangladesh_AR11760_2016	EPI_ISL_368249	Bangladesh	Avian domestic	2016	G	G5	G5.7		EPI1508536	A/chicken/Bangladesh/AR11760/16	Bangladesh Livestock Research Institute	Friedrich-Loeffler-Institut	Parvin, R; Harder, T
A_chicken_Bangladesh_AR11787_2016	EPI_ISL_368250	Bangladesh	Avian domestic	2016	G	G5	G5.7		EPI1508544	A/chicken/Bangladesh/AR11787/16	Bangladesh Livestock Research Institute	Friedrich-Loeffler-Institut	Parvin, R; Harder, T
A_chicken_India_AR117_2018	EPI_ISL_379562	India	Avian domestic	2018	G	G5	G5.7		EPI1555583	A/chicken/India/AR117/2018	LOHMANN TIERZUCHT GmbH	Friedrich-Loeffler-Institut	Parvin,R;Harder,T
A_chicken_India_AR119_2018	EPI_ISL_379770	India	Avian domestic	2018	G	G5	G5.7		EPI1556708	A/chicken/India/AR119/2018	LOHMANN TIERZUCHT GmbH	Friedrich-Loeffler-Institut	Parvin,R;Harder,T
A_chicken_Iran_1_2018	EPI_ISL_402133	Iran	Avian domestic	2018	G	G5	G5.3	G5.3.2	EPI1648264	A/chicken/Iran/1/2018	Iranian National Influenza Center	Tehran University of Medical Sciences
A_Senegal_0243_2019	EPI_ISL_406471	Senegal	Human	2019	G	G5	G5.5		EPI1671016	A/Senegal/0243/2019	Institut Pasteur de Dakar	Institut Pasteur de Dakar	Ndongo Dia, Mbayame Niang
A_chicken_SouthSulawesi_VSN712_2017	EPI_ISL_406727	Indonesia	Avian domestic	2017	B	B4	B4.5		EPI1671786	A/chicken/SouthSulawesi/VSN712/2017(H9)	Vaksindo Satwa Nusantara	PT. Vaksindo Satwa Nusantara	Prajitno, TY; Herliana, I; Wulandari, F; Putra, RP
A_chicken_WestJava_VSN807_2017	EPI_ISL_406751	Indonesia	Avian domestic	2017	B	B4	B4.5		EPI1671810	A/chicken/WestJava/VSN807/2017(H9)	Vaksindo Satwa Nusantara	PT. Vaksindo Satwa Nusantara	Prajitno, TY; Herliana, I; Wulandari, F; Putra, RP
A_chicken_WestJava_VSN821_2017	EPI_ISL_406753	Indonesia	Avian domestic	2017	B	B4	B4.5		EPI1671812	A/chicken/WestJava/VSN821/2017(H9)	Vaksindo Satwa Nusantara	PT. Vaksindo Satwa Nusantara	Prajitno, TY; Herliana, I; Wulandari, F; Putra, RP
A_chicken_EastJava_VSN833_2017	EPI_ISL_406754	Indonesia	Avian domestic	2017	B	B4	B4.5		EPI1671813	A/chicken/EastJava/VSN833/2017(H9)	Vaksindo Satwa Nusantara	PT. Vaksindo Satwa Nusantara	Prajitno, TY; Herliana, I; Wulandari, F; Putra, RP
A_chicken_Banten_VSN853_2017	EPI_ISL_406760	Indonesia	Avian domestic	2017	B	B4	B4.5		EPI1671819	A/chicken/Banten/VSN853/2017(H9)	Vaksindo Satwa Nusantara	PT. Vaksindo Satwa Nusantara	Prajitno, TY; Herliana, I; Wulandari, F; Putra, RP
A_chicken_EastJava_VSN855_2017	EPI_ISL_406761	Indonesia	Avian domestic	2017	B	B4	B4.5		EPI1671820	A/chicken/EastJava/VSN855/2017(H9)	Vaksindo Satwa Nusantara	PT. Vaksindo Satwa Nusantara	Prajitno, TY; Herliana, I; Wulandari, F; Putra, RP
A_chicken_NorthSumatra_VSN873_2017	EPI_ISL_406764	Indonesia	Avian domestic	2017	B	B4	B4.5		EPI1671823	A/chicken/NorthSumatra/VSN873/2017(H9)	Vaksindo Satwa Nusantara	PT. Vaksindo Satwa Nusantara	Prajitno, TY; Herliana, I; Wulandari, F; Putra, RP
A_chicken_CentralJava_VSN874_2017	EPI_ISL_406765	Indonesia	Avian domestic	2017	B	B4	B4.5		EPI1671824	A/chicken/CentralJava/VSN874/2017(H9)	Vaksindo Satwa Nusantara	PT. Vaksindo Satwa Nusantara	Prajitno, TY; Herliana, I; Wulandari, F; Putra, RP
A_chicken_CentralJava_VSN875_2017	EPI_ISL_406766	Indonesia	Avian domestic	2017	B	B4	B4.5		EPI1671825	A/chicken/CentralJava/VSN875/2017(H9)	Vaksindo Satwa Nusantara	PT. Vaksindo Satwa Nusantara	Prajitno, TY; Herliana, I; Wulandari, F; Putra, RP
A_chicken_WestJava_VSN886_2017	EPI_ISL_406770	Indonesia	Avian domestic	2017	B	B4	B4.5		EPI1671829	A/chicken/WestJava/VSN886/2017(H9)	Vaksindo Satwa Nusantara	PT. Vaksindo Satwa Nusantara	Prajitno, TY; Herliana, I; Wulandari, F; Putra, RP
A_chicken_EastJava_VSN888_2017	EPI_ISL_406771	Indonesia	Avian domestic	2017	B	B4	B4.5		EPI1671830	A/chicken/EastJava/VSN888/2017(H9)	Vaksindo Satwa Nusantara	PT. Vaksindo Satwa Nusantara	Prajitno, TY; Herliana, I; Wulandari, F; Putra, RP
A_chicken_WestJava_VSN898_2017	EPI_ISL_406772	Indonesia	Avian domestic	2017	B	B4	B4.5		EPI1671831	A/chicken/WestJava/VSN898/2017(H9)	Vaksindo Satwa Nusantara	PT. Vaksindo Satwa Nusantara	Prajitno, TY; Herliana, I; Wulandari, F; Putra, RP
A_chicken_WestJava_VSN900_2017	EPI_ISL_406773	Indonesia	Avian domestic	2017	B	B4	B4.5		EPI1671832	A/chicken/WestJava/VSN900/2017(H9)	Vaksindo Satwa Nusantara	PT. Vaksindo Satwa Nusantara	Prajitno, TY; Herliana, I; Wulandari, F; Putra, RP
A_chicken_EastJava_VSN904_2017	EPI_ISL_406774	Indonesia	Avian domestic	2017	B	B4	B4.5		EPI1671833	A/chicken/EastJava/VSN904/2017(H9)	Vaksindo Satwa Nusantara	PT. Vaksindo Satwa Nusantara	Prajitno, TY; Herliana, I; Wulandari, F; Putra, RP
A_chicken_EastJava_VSN945_2018	EPI_ISL_406777	Indonesia	Avian domestic	2018	B	B4	B4.5		EPI1671836	A/chicken/EastJava/VSN945/2018(H9)	Vaksindo Satwa Nusantara	PT. Vaksindo Satwa Nusantara	Prajitno, TY; Herliana, I; Wulandari, F; Putra, RP
A_chicken_Lampung_VSN955_2018	EPI_ISL_406778	Indonesia	Avian domestic	2018	B	B4	B4.5		EPI1671837	A/chicken/Lampung/VSN955/2018(H9)	Vaksindo Satwa Nusantara	PT. Vaksindo Satwa Nusantara	Prajitno, TY; Herliana, I; Wulandari, F; Putra, RP
A_chicken_Banten_VSN959_2018	EPI_ISL_406780	Indonesia	Avian domestic	2018	B	B4	B4.5		EPI1671839	A/chicken/Banten/VSN959/2018(H9)	Vaksindo Satwa Nusantara	PT. Vaksindo Satwa Nusantara	Prajitno, TY; Herliana, I; Wulandari, F; Putra, RP
A_chicken_WestJava_VSN979_2018	EPI_ISL_406781	Indonesia	Avian domestic	2018	B	B4	B4.5		EPI1671840	A/chicken/WestJava/VSN979/2018(H9)	Vaksindo Satwa Nusantara	PT. Vaksindo Satwa Nusantara	Prajitno, TY; Herliana, I; Wulandari, F; Putra, RP
A_chicken_WestJava_VSN980_2018	EPI_ISL_406782	Indonesia	Avian domestic	2018	B	B4	B4.5		EPI1671841	-A/chicken/WestJava/VSN980/2018(H9)	Vaksindo Satwa Nusantara	PT. Vaksindo Satwa Nusantara	Prajitno, TY; Herliana, I; Wulandari, F; Putra, RP
A_chicken_WestJava_VSN989_2018	EPI_ISL_406784	Indonesia	Avian domestic	2018	B	B4	B4.5		EPI1671843	A/chicken/WestJava/VSN989/2018(H9)	Vaksindo Satwa Nusantara	PT. Vaksindo Satwa Nusantara	Prajitno, TY; Herliana, I; Wulandari, F; Putra, RP
A_chicken_WestJava_VSN990_2018	EPI_ISL_406785	Indonesia	Avian domestic	2018	B	B4	B4.5		EPI1671844	A/chicken/WestJava/VSN990/2018(H9)	Vaksindo Satwa Nusantara	PT. Vaksindo Satwa Nusantara	Prajitno, TY; Herliana, I; Wulandari, F; Putra, RP
A_chicken_WestSumatra_VSN1002_2018	EPI_ISL_406787	Indonesia	Avian domestic	2018	B	B4	B4.5		EPI1671846	A/chicken/WestSumatra/VSN1002/2018(H9)	Vaksindo Satwa Nusantara	PT. Vaksindo Satwa Nusantara	Prajitno, TY; Herliana, I; Wulandari, F; Putra, RP
A_chicken_Lampung_VSN1005_2018	EPI_ISL_406789	Indonesia	Avian domestic	2018	B	B4	B4.5		EPI1671848	A/chicken/Lampung/VSN1005/2018(H9)	Vaksindo Satwa Nusantara	PT. Vaksindo Satwa Nusantara	Prajitno, TY; Herliana, I; Wulandari, F; Putra, RP
A_chicken_Lampung_VSN1017_2018	EPI_ISL_406790	Indonesia	Avian domestic	2018	B	B4	B4.5		EPI1671849	A/chicken/Lampung/VSN1017/2018(H9)	Vaksindo Satwa Nusantara	PT. Vaksindo Satwa Nusantara	Prajitno, TY; Herliana, I; Wulandari, F; Putra, RP
A_chicken_EastJava_VSN1031_2018	EPI_ISL_406791	Indonesia	Avian domestic	2018	B	B4	B4.5		EPI1671850	A/chicken/EastJava/VSN1031/2018(H9)	Vaksindo Satwa Nusantara	PT. Vaksindo Satwa Nusantara	Prajitno, TY; Herliana, I; Wulandari, F; Putra, RP
A_chicken_EastJava_VSN976_2018	EPI_ISL_406796	Indonesia	Avian domestic	2018	B	B4	B4.5		EPI1671855	A/chicken/EastJava/VSN976/2018(H9)	Vaksindo Satwa Nusantara	PT. Vaksindo Satwa Nusantara	Prajitno, TY; Herliana, I; Wulandari, F; Putra, RP
A_chicken_Vinh_122VTC_2019	EPI_ISL_407897	Vietnam	Avian domestic	2019	B	B4	B4.5		EPI1675466	A/chicken/Vinh/122VTC/2019	State Research Center of Virology and Biotechnology (VECTOR)	State Research Center of Virology and Biotechnology (VECTOR)
A_chicken_Vinh_123VTC_2019	EPI_ISL_407898	Vietnam	Avian domestic	2019	B	B4	B4.5		EPI1675474	A/chicken/Vinh/123VTC/2019	State Research Center of Virology and Biotechnology (VECTOR)	State Research Center of Virology and Biotechnology (VECTOR)
A_duck_Vinh_125VTC_2019	EPI_ISL_407901	Vietnam	Avian domestic	2019	B	B4	B4.5		EPI1675498	A/duck/Vinh/125VTC/2019	State Research Center of Virology and Biotechnology (VECTOR)	State Research Center of Virology and Biotechnology (VECTOR)
A_duck_Vinh_126VTC_2019	EPI_ISL_407903	Vietnam	Avian domestic	2019	B	B4	B4.7		EPI1675539	A/duck/Vinh/126VTC/2019	State Research Center of Virology and Biotechnology (VECTOR)	State Research Center of Virology and Biotechnology (VECTOR)
A_chicken_Vinh_161VTC_2019	EPI_ISL_407905	Vietnam	Avian domestic	2019	B	B4	B4.7		EPI1675556	A/chicken/Vinh/161VTC/2019	State Research Center of Virology and Biotechnology (VECTOR)	State Research Center of Virology and Biotechnology (VECTOR)
A_chicken_Vinh_171VTC_2019	EPI_ISL_407906	Vietnam	Avian domestic	2019	B	B4	B4.7		EPI1675564	A/chicken/Vinh/171VTC/2019	State Research Center of Virology and Biotechnology (VECTOR)	State Research Center of Virology and Biotechnology (VECTOR)
A_Fujian-Sanyuan_2881_2019	EPI_ISL_407978	China	Human	2019	B	B4	B4.7		EPI1676306	A/Fujian-Sanyuan/2881/2019	Fujian Provincial Center for Disease Control and Prevention	WHO Chinese National Influenza Center
A_chicken_Nghi_Loc_221VTC_2019	EPI_ISL_407983	Vietnam	Avian domestic	2019	B	B4	B4.5		EPI1676342	A/chicken/Nghi Loc/221VTC/2019	State Research Center of Virology and Biotechnology (VECTOR)	State Research Center of Virology and Biotechnology (VECTOR)
A_chicken_Nghi_Loc_222VTC_2019	EPI_ISL_407984	Vietnam	Avian domestic	2019	B	B4	B4.7		EPI1676350	A/chicken/Nghi Loc/222VTC/2019	State Research Center of Virology and Biotechnology (VECTOR)	State Research Center of Virology and Biotechnology (VECTOR)
A_chicken_Nghi_Loc_223VTC_2019	EPI_ISL_407985	Vietnam	Avian domestic	2019	B	B4	B4.5		EPI1676358	A/chicken/Nghi Loc/223VTC/2019	State Research Center of Virology and Biotechnology (VECTOR)	State Research Center of Virology and Biotechnology (VECTOR)
A_chicken_Nghi_Loc_291VTC_2019	EPI_ISL_407991	Vietnam	Avian domestic	2019	B	B4	B4.7		EPI1676390	A/chicken/Nghi Loc/291VTC/2019	State Research Center of Virology and Biotechnology (VECTOR)	State Research Center of Virology and Biotechnology (VECTOR)
A_chicken_Yen_Thanh_312VTC_2019	EPI_ISL_407992	China	Avian domestic	2019	B	B4	B4.5		EPI1676398	A/chicken/Yen Thanh/312VTC/2019	State Research Center of Virology and Biotechnology (VECTOR)	State Research Center of Virology and Biotechnology (VECTOR)
A_chicken_Yen_Thanh_313VTC_2019	EPI_ISL_407993	China	Avian domestic	2019	B	B4	B4.5		EPI1676406	A/chicken/Yen Thanh/313VTC/2019	State Research Center of Virology and Biotechnology (VECTOR)	State Research Center of Virology and Biotechnology (VECTOR)
A_chicken_Yen_Thanh_315VTC_2019	EPI_ISL_407995	China	Avian domestic	2019	B	B4	B4.5		EPI1676422	A/chicken/Yen Thanh/315VTC/2019	State Research Center of Virology and Biotechnology (VECTOR)	State Research Center of Virology and Biotechnology (VECTOR)
A_chicken_Yen_Thanh_324VTC_2019	EPI_ISL_407996	China	Avian domestic	2019	B	B4	B4.7		EPI1676430	A/chicken/Yen Thanh/324VTC/2019	State Research Center of Virology and Biotechnology (VECTOR)	State Research Center of Virology and Biotechnology (VECTOR)
A_chicken_Yen_Thanh_330VTC_2019	EPI_ISL_407998	China	Avian domestic	2019	B	B4	B4.7		EPI1676446	A/chicken/Yen Thanh/330VTC/2019	State Research Center of Virology and Biotechnology (VECTOR)	State Research Center of Virology and Biotechnology (VECTOR)
A_chicken_Vietnam_NCVD-LC2V3S4_2018	EPI_ISL_408121	Vietnam	Avian domestic	2018	B	B4	B4.7		EPI1677266	A/chicken/Vietnam/NCVD-LC2V3S4/2018	National Centre of Veterinary Diagnostics	Centers for Disease Control and Prevention
A_chicken_Vietnam_NCVD-LC4V2S1_2018	EPI_ISL_408122	Vietnam	Avian domestic	2018	B	B4	B4.7		EPI1677274	A/chicken/Vietnam/NCVD-LC4V2S1/2018	National Centre of Veterinary Diagnostics	Centers for Disease Control and Prevention
A_chicken_Vietnam_NCVD-LC1V2S6_2018	EPI_ISL_408123	Vietnam	Avian domestic	2018	B	B4	B4.5		EPI1677282	A/chicken/Vietnam/NCVD-LC1V2S6/2018	National Centre of Veterinary Diagnostics	Centers for Disease Control and Prevention
A_chicken_Vietnam_NCVD-LC1V3S5_2018	EPI_ISL_408124	Vietnam	Avian domestic	2018	B	B4	B4.5		EPI1677287	A/chicken/Vietnam/NCVD-LC1V3S5/2018	National Centre of Veterinary Diagnostics	Centers for Disease Control and Prevention
A_chicken_Vietnam_NCVD-LC4V2S6_2018	EPI_ISL_408125	Vietnam	Avian domestic	2018	B	B4	B4.5		EPI1677292	A/chicken/Vietnam/NCVD-LC4V2S6/2018	National Centre of Veterinary Diagnostics	Centers for Disease Control and Prevention
A_chicken_Vietnam_NCVD-LC2V3S2_2018	EPI_ISL_408126	Vietnam	Avian domestic	2018	B	B4	B4.7		EPI1677299	A/chicken/Vietnam/NCVD-LC2V3S2/2018	National Centre of Veterinary Diagnostics	Centers for Disease Control and Prevention
A_chicken_Vietnam_NCVD-LC3V2S4_2018	EPI_ISL_408128	Vietnam	Avian domestic	2018	B	B4	B4.5		EPI1677314	A/chicken/Vietnam/NCVD-LC3V2S4/2018	National Centre of Veterinary Diagnostics	Centers for Disease Control and Prevention
A_chicken_Vietnam_NCVD-NA2V3S6_2018	EPI_ISL_408129	Vietnam	Avian domestic	2018	B	B4	B4.7		EPI1677320	A/chicken/Vietnam/NCVD-NA2V3S6/2018	National Centre of Veterinary Diagnostics	Centers for Disease Control and Prevention
A_chicken_Vietnam_NCVD-H5C18LS74_2018	EPI_ISL_408130	Vietnam	Avian domestic	2018	B	B4	B4.5		EPI1677328	A/chicken/Vietnam/NCVD-H5C18LS74/2018	National Centre of Veterinary Diagnostics	Centers for Disease Control and Prevention
A_chicken_Vietnam_NCVD-H5C18LS73_2018	EPI_ISL_408131	Vietnam	Avian domestic	2018	B	B4	B4.7		EPI1677336	A/chicken/Vietnam/NCVD-H5C18LS73/2018	National Centre of Veterinary Diagnostics	Centers for Disease Control and Prevention
A_chicken_Vietnam_NCVD-H5C18LS71_2018	EPI_ISL_408132	Vietnam	Avian domestic	2018	B	B4	B4.5		EPI1677344	A/chicken/Vietnam/NCVD-H5C18LS71/2018	National Centre of Veterinary Diagnostics	Centers for Disease Control and Prevention
A_chicken_Vietnam_NCVD-H5C18LS44_2018	EPI_ISL_408133	Vietnam	Avian domestic	2018	B	B4	B4.7		EPI1677352	A/chicken/Vietnam/NCVD-H5C18LS44/2018	National Centre of Veterinary Diagnostics	Centers for Disease Control and Prevention
A_chicken_Vietnam_NCVD-H5C18KDLS69_2018	EPI_ISL_408134	Vietnam	Avian domestic	2018	B	B4	B4.5		EPI1677359	A/chicken/Vietnam/NCVD-H5C18KDLS69/2018	National Centre of Veterinary Diagnostics	Centers for Disease Control and Prevention
A_chicken_Vietnam_NCVD-H5C18KDLS54_2018	EPI_ISL_408135	Vietnam	Avian domestic	2018	B	B4	B4.5		EPI1677366	A/chicken/Vietnam/NCVD-H5C18KDLS54/2018	National Centre of Veterinary Diagnostics	Centers for Disease Control and Prevention
A_chicken_Vietnam_NCVD-H5C18KDLS53_2018	EPI_ISL_408136	Vietnam	Avian domestic	2018	B	B4	B4.5		EPI1677373	A/chicken/Vietnam/NCVD-H5C18KDLS53/2018	National Centre of Veterinary Diagnostics	Centers for Disease Control and Prevention
A_chicken_Vietnam_NCVD-H5C18KDLS50_2018	EPI_ISL_408138	Vietnam	Avian domestic	2018	B	B4	B4.7		EPI1677389	A/chicken/Vietnam/NCVD-H5C18KDLS50/2018	National Centre of Veterinary Diagnostics	Centers for Disease Control and Prevention
A_chicken_Vietnam_NCVD-H5C18LS11_2018	EPI_ISL_408139	Vietnam	Avian domestic	2018	B	B4	B4.5		EPI1677396	A/chicken/Vietnam/NCVD-H5C18LS11/2018	National Centre of Veterinary Diagnostics	Centers for Disease Control and Prevention
A_chicken_Vietnam_NCVD-H5C18LS10_2018	EPI_ISL_408140	Vietnam	Avian domestic	2018	B	B4	B4.7		EPI1677403	A/chicken/Vietnam/NCVD-H5C18LS10/2018	National Centre of Veterinary Diagnostics	Centers for Disease Control and Prevention
A_chicken_Vietnam_NCVD-H5C18LS09_2018	EPI_ISL_408141	Vietnam	Avian domestic	2018	B	B4	B4.7		EPI1677411	A/chicken/Vietnam/NCVD-H5C18LS09/2018	National Centre of Veterinary Diagnostics	Centers for Disease Control and Prevention
A_chicken_Vietnam_NCVD-H5C18LS04_2018	EPI_ISL_408142	Vietnam	Avian domestic	2018	B	B4	B4.5		EPI1677419	A/chicken/Vietnam/NCVD-H5C18LS04/2018	National Centre of Veterinary Diagnostics	Centers for Disease Control and Prevention
A_chicken_Vietnam_NCVD-H5C18LS02_2018	EPI_ISL_408143	Vietnam	Avian domestic	2018	B	B4	B4.5		EPI1677427	A/chicken/Vietnam/NCVD-H5C18LS02/2018	National Centre of Veterinary Diagnostics	Centers for Disease Control and Prevention
A_chicken_Vietnam_NCVD-NA3V3S4_2018	EPI_ISL_408145	Vietnam	Avian domestic	2018	B	B4	B4.7		EPI1677439	A/chicken/Vietnam/NCVD-NA3V3S4/2018	National Centre of Veterinary Diagnostics	Centers for Disease Control and Prevention
A_chicken_Vietnam_NCVD-NA3V3S2_2018	EPI_ISL_408146	Vietnam	Avian domestic	2018	B	B4	B4.7		EPI1677444	A/chicken/Vietnam/NCVD-NA3V3S2/2018	National Centre of Veterinary Diagnostics	Centers for Disease Control and Prevention
A_chicken_Vietnam_NCVD-18--163-27_2018	EPI_ISL_408147	Vietnam	Avian domestic	2018	B	B4	B4.5		EPI1677452	A/chicken/Vietnam/NCVD-18--163-27/2018	National Centre of Veterinary Diagnostics	Centers for Disease Control and Prevention
A_chicken_Vietnam_NCVD-NA4V3S6_2018	EPI_ISL_408149	Vietnam	Avian domestic	2018	B	B4	B4.7		EPI1677466	A/chicken/Vietnam/NCVD-NA4V3S6/2018	National Centre of Veterinary Diagnostics	Centers for Disease Control and Prevention
A_chicken_Vietnam_NCVD-NA1V3S1_2018	EPI_ISL_408151	Vietnam	Avian domestic	2018	B	B4	B4.5		EPI1677481	A/chicken/Vietnam/NCVD-NA1V3S1/2018	National Centre of Veterinary Diagnostics	Centers for Disease Control and Prevention
A_chicken_Vietnam_NCVD-NA4V3S4_2018	EPI_ISL_408152	Vietnam	Avian domestic	2018	B	B4	B4.7		EPI1677486	A/chicken/Vietnam/NCVD-NA4V3S4/2018	National Centre of Veterinary Diagnostics	Centers for Disease Control and Prevention
A_chicken_Vietnam_NCVD-NA1V3S3_2018	EPI_ISL_408155	Vietnam	Avian domestic	2018	B	B4	B4.5		EPI1677506	A/chicken/Vietnam/NCVD-NA1V3S3/2018	National Centre of Veterinary Diagnostics	Centers for Disease Control and Prevention
A_chicken_Vietnam_NCVD-NA4V3S5_2018	EPI_ISL_408156	Vietnam	Avian domestic	2018	B	B4	B4.7		EPI1677512	A/chicken/Vietnam/NCVD-NA4V3S5/2018	National Centre of Veterinary Diagnostics	Centers for Disease Control and Prevention
A_chicken_Vietnam_NCVD-NA2V2S5_2018	EPI_ISL_408158	Vietnam	Avian domestic	2018	B	B4	B4.7		EPI1677525	A/chicken/Vietnam/NCVD-NA2V2S5/2018	National Centre of Veterinary Diagnostics	Centers for Disease Control and Prevention
A_chicken_Vietnam_NCVD-18-167-17_2018	EPI_ISL_408160	Vietnam	Avian domestic	2018	B	B4	B4.5		EPI1677541	A/chicken/Vietnam/NCVD-18-167-17/2018	National Centre of Veterinary Diagnostics	Centers for Disease Control and Prevention
A_chicken_Vietnam_NCVD-18-167-16_2018	EPI_ISL_408161	Vietnam	Avian domestic	2018	B	B4	B4.7		EPI1677549	A/chicken/Vietnam/NCVD-18-167-16/2018	National Centre of Veterinary Diagnostics	Centers for Disease Control and Prevention
A_chicken_Vietnam_NCVD-18-113-11_2018	EPI_ISL_408162	Vietnam	Avian domestic	2018	B	B4	B4.5		EPI1677557	A/chicken/Vietnam/NCVD-18-113-11/2018	National Centre of Veterinary Diagnostics	Centers for Disease Control and Prevention
A_chicken_Vietnam_NCVD-18-84-03_2018	EPI_ISL_408163	Vietnam	Avian domestic	2018	B	B4	B4.5		EPI1677565	A/chicken/Vietnam/NCVD-18-84-03/2018	National Centre of Veterinary Diagnostics	Centers for Disease Control and Prevention
A_chicken_Vietnam_NCVD-18--163-8_2018	EPI_ISL_408165	Vietnam	Avian domestic	2018	B	B4	B4.5		EPI1677581	A/chicken/Vietnam/NCVD-18--163-8/2018	National Centre of Veterinary Diagnostics	Centers for Disease Control and Prevention
A_chicken_Vietnam_NCVD-18-119-18_2018	EPI_ISL_408166	Vietnam	Avian domestic	2018	B	B4	B4.5		EPI1677589	A/chicken/Vietnam/NCVD-18-119-18/2018	National Centre of Veterinary Diagnostics	Centers for Disease Control and Prevention
A_chicken_Vietnam_NCVD-18-112-33_2018	EPI_ISL_408167	Vietnam	Avian domestic	2018	B	B4	B4.5		EPI1677595	A/chicken/Vietnam/NCVD-18-112-33/2018	National Centre of Veterinary Diagnostics	Centers for Disease Control and Prevention
A_chicken_Vietnam_NCVD-18-84-17_2018	EPI_ISL_408168	Vietnam	Avian domestic	2018	B	B4	B4.5		EPI1677603	A/chicken/Vietnam/NCVD-18-84-17/2018	National Centre of Veterinary Diagnostics	Centers for Disease Control and Prevention
A_chicken_Vietnam_NCVD-18-71-1_2018	EPI_ISL_408169	Vietnam	Avian domestic	2018	B	B4	B4.7		EPI1677611	A/chicken/Vietnam/NCVD-18-71-1/2018	National Centre of Veterinary Diagnostics	Centers for Disease Control and Prevention
A_chicken_Vietnam_NCVD-18-112-11_2018	EPI_ISL_408171	Vietnam	Avian domestic	2018	B	B4	B4.5		EPI1677627	A/chicken/Vietnam/NCVD-18-112-11/2018	National Centre of Veterinary Diagnostics	Centers for Disease Control and Prevention
A_avian_Vietnam_NCVD-NA4V2P_2018	EPI_ISL_408174	Vietnam	Avian	2018	B	B4	B4.5		EPI1677650	A/avian/Vietnam/NCVD-NA4V2P/2018	National Centre of Veterinary Diagnostics	Centers for Disease Control and Prevention
A_chicken_Vietnam_NCVD-NA4V2S5_2018	EPI_ISL_408175	Vietnam	Avian domestic	2018	B	B4	B4.5		EPI1677653	A/chicken/Vietnam/NCVD-NA4V2S5/2018	National Centre of Veterinary Diagnostics	Centers for Disease Control and Prevention
A_chicken_Vietnam_NCVD-18-167-3_2018	EPI_ISL_408179	Vietnam	Avian domestic	2018	B	B4	B4.5		EPI1677681	A/chicken/Vietnam/NCVD-18-167-3/2018	National Centre of Veterinary Diagnostics	Centers for Disease Control and Prevention
A_chicken_Vietnam_NCVD-NA4V2S4_2018	EPI_ISL_408182	Vietnam	Avian domestic	2018	B	B4	B4.5		EPI1677704	A/chicken/Vietnam/NCVD-NA4V2S4/2018	National Centre of Veterinary Diagnostics	Centers for Disease Control and Prevention
A_chicken_Vietnam_NCVD-18--163-12_2018	EPI_ISL_408183	Vietnam	Avian domestic	2018	B	B4	B4.5		EPI1677712	A/chicken/Vietnam/NCVD-18--163-12/2018	National Centre of Veterinary Diagnostics	Centers for Disease Control and Prevention
A_chicken_Vietnam_NCVD-18-70-12_2018	EPI_ISL_408184	Vietnam	Avian domestic	2018	B	B4	B4.7		EPI1677719	A/chicken/Vietnam/NCVD-18-70-12/2018	National Centre of Veterinary Diagnostics	Centers for Disease Control and Prevention
A_chicken_Vietnam_NCVD-NA5V2S5_2018	EPI_ISL_408185	Vietnam	Avian domestic	2018	B	B4	B4.5		EPI1677727	A/chicken/Vietnam/NCVD-NA5V2S5/2018	National Centre of Veterinary Diagnostics	Centers for Disease Control and Prevention
A_chicken_Vietnam_NCVD-18-166-3_2018	EPI_ISL_408189	Vietnam	Avian domestic	2018	B	B4	B4.5		EPI1677755	A/chicken/Vietnam/NCVD-18-166-3/2018	National Centre of Veterinary Diagnostics	Centers for Disease Control and Prevention
A_chicken_Vietnam_NCVD-18-84-02_2018	EPI_ISL_408191	Vietnam	Avian domestic	2018	B	B4	B4.5		EPI1677770	A/chicken/Vietnam/NCVD-18-84-02/2018	National Centre of Veterinary Diagnostics	Centers for Disease Control and Prevention
A_chicken_Vietnam_NCVD-LC4V3S6_2018	EPI_ISL_408192	Vietnam	Avian domestic	2018	B	B4	B4.5		EPI1677778	A/chicken/Vietnam/NCVD-LC4V3S6/2018	National Centre of Veterinary Diagnostics	Centers for Disease Control and Prevention
A_chicken_Vietnam_NCVD-NA3V2S5_2018	EPI_ISL_408193	Vietnam	Avian domestic	2018	B	B4	B4.7		EPI1677785	A/chicken/Vietnam/NCVD-NA3V2S5/2018	National Centre of Veterinary Diagnostics	Centers for Disease Control and Prevention
A_chicken_Vietnam_NCVD-18--163-10_2018	EPI_ISL_408194	Vietnam	Avian domestic	2018	B	B4	B4.5		EPI1677792	A/chicken/Vietnam/NCVD-18--163-10/2018	National Centre of Veterinary Diagnostics	Centers for Disease Control and Prevention
A_chicken_Vietnam_NCVD-18-167-19_2018	EPI_ISL_408195	Vietnam	Avian domestic	2018	B	B4	B4.7		EPI1677800	A/chicken/Vietnam/NCVD-18-167-19/2018	National Centre of Veterinary Diagnostics	Centers for Disease Control and Prevention
A_chicken_Vietnam_NCVD-NA1V2S6_2018	EPI_ISL_408199	Vietnam	Avian domestic	2018	B	B4	B4.7		EPI1677828	A/chicken/Vietnam/NCVD-NA1V2S6/2018	National Centre of Veterinary Diagnostics	Centers for Disease Control and Prevention
A_chicken_Vietnam_NCVD-NA3-V1-S3_2018	EPI_ISL_408200	Vietnam	Avian domestic	2018	B	B4	B4.5		EPI1677836	A/chicken/Vietnam/NCVD-NA3-V1-S3/2018	National Centre of Veterinary Diagnostics	Centers for Disease Control and Prevention
A_chicken_Vietnam_Raho6-17S2872_2017	EPI_ISL_408203	Vietnam	Avian domestic	2017	B	B4	B4.5		EPI1677860	A/chicken/Vietnam/Raho6-17S2872/2017	Center for Veterinary Diagnostics - Regional Animal Health Office No.6	Centers for Disease Control and Prevention
A_chicken_Vietnam_Raho6-17S2709_2017	EPI_ISL_408204	Vietnam	Avian domestic	2017	B	B4	B4.5		EPI1677868	A/chicken/Vietnam/Raho6-17S2709/2017	Center for Veterinary Diagnostics - Regional Animal Health Office No.6	Centers for Disease Control and Prevention
A_chicken_Vietnam_Raho6-17S2697_2017	EPI_ISL_408205	Vietnam	Avian domestic	2017	B	B4	B4.5		EPI1677876	A/chicken/Vietnam/Raho6-17S2697/2017	Center for Veterinary Diagnostics - Regional Animal Health Office No.6	Centers for Disease Control and Prevention
A_chicken_Vietnam_Raho6-17S2903_2017	EPI_ISL_408206	Vietnam	Avian domestic	2017	B	B4	B4.5		EPI1677883	A/chicken/Vietnam/Raho6-17S2903/2017	Center for Veterinary Diagnostics - Regional Animal Health Office No.6	Centers for Disease Control and Prevention
A_chicken_Vietnam_Raho6-17S2698_2017	EPI_ISL_408207	Vietnam	Avian domestic	2017	B	B4	B4.5		EPI1677891	A/chicken/Vietnam/Raho6-17S2698/2017	Center for Veterinary Diagnostics - Regional Animal Health Office No.6	Centers for Disease Control and Prevention
A_chicken_Vietnam_Raho6-17S2849_2017	EPI_ISL_408208	Vietnam	Avian domestic	2017	B	B4	B4.5		EPI1677899	A/chicken/Vietnam/Raho6-17S2849/2017	Center for Veterinary Diagnostics - Regional Animal Health Office No.6	Centers for Disease Control and Prevention
A_chicken_Vietnam_Raho6-17S2851_2017	EPI_ISL_408210	Vietnam	Avian domestic	2017	B	B4	B4.5		EPI1677915	A/chicken/Vietnam/Raho6-17S2851/2017	Center for Veterinary Diagnostics - Regional Animal Health Office No.6	Centers for Disease Control and Prevention
A_chicken_Vietnam_Raho6-17S2904_2017	EPI_ISL_408211	Vietnam	Avian domestic	2017	B	B4	B4.5		EPI1677923	A/chicken/Vietnam/Raho6-17S2904/2017	Center for Veterinary Diagnostics - Regional Animal Health Office No.6	Centers for Disease Control and Prevention
A_chicken_Vietnam_Raho6-17S2871_2017	EPI_ISL_408212	Vietnam	Avian domestic	2017	B	B4	B4.5		EPI1677931	A/chicken/Vietnam/Raho6-17S2871/2017	Center for Veterinary Diagnostics - Regional Animal Health Office No.6	Centers for Disease Control and Prevention
A_chicken_Vietnam_Raho6-17S2688_2017	EPI_ISL_408213	Vietnam	Avian domestic	2017	B	B4	B4.5		EPI1677939	A/chicken/Vietnam/Raho6-17S2688/2017	Center for Veterinary Diagnostics - Regional Animal Health Office No.6	Centers for Disease Control and Prevention
A_chicken_Vietnam_Raho6-091-01_2017	EPI_ISL_408215	Vietnam	Avian domestic	2017	B	B4	B4.5		EPI1677953	A/chicken/Vietnam/Raho6-091-01/2017	Center for Veterinary Diagnostics - Regional Animal Health Office No.6	Centers for Disease Control and Prevention
A_chicken_Vietnam_Raho6-18S-0779_2018	EPI_ISL_408218	Vietnam	Avian domestic	2018	B	B4	B4.5		EPI1677977	A/chicken/Vietnam/Raho6-18S-0779/2018	Center for Veterinary Diagnostics - Regional Animal Health Office No.6	Centers for Disease Control and Prevention
A_chicken_Vietnam_Raho6-18S-0778_2018	EPI_ISL_408219	Vietnam	Avian domestic	2018	B	B4	B4.5		EPI1677985	A/chicken/Vietnam/Raho6-18S-0778/2018	Center for Veterinary Diagnostics - Regional Animal Health Office No.6	Centers for Disease Control and Prevention
A_chicken_Vietnam_Raho6-18S-0774_2018	EPI_ISL_408221	Vietnam	Avian domestic	2018	B	B4	B4.7		EPI1678001	A/chicken/Vietnam/Raho6-18S-0774/2018	Center for Veterinary Diagnostics - Regional Animal Health Office No.6	Centers for Disease Control and Prevention
A_chicken_Vietnam_Raho6-18S-0757_2018	EPI_ISL_408222	Vietnam	Avian domestic	2018	B	B4	B4.5		EPI1678009	A/chicken/Vietnam/Raho6-18S-0757/2018	Center for Veterinary Diagnostics - Regional Animal Health Office No.6	Centers for Disease Control and Prevention
A_chicken_Vietnam_Raho6-17S-1863_2017	EPI_ISL_408223	Vietnam	Avian domestic	2017	B	B4	B4.5		EPI1678015	A/chicken/Vietnam/Raho6-17S-1863/2017	Center for Veterinary Diagnostics - Regional Animal Health Office No.6	Centers for Disease Control and Prevention
A_chicken_Vietnam_Raho6-18S-0788_2018	EPI_ISL_408224	Vietnam	Avian domestic	2018	B	B4	B4.5		EPI1678021	A/chicken/Vietnam/Raho6-18S-0788/2018	Center for Veterinary Diagnostics - Regional Animal Health Office No.6	Centers for Disease Control and Prevention
A_chicken_Vietnam_Raho6-18S-0756_2018	EPI_ISL_408225	Vietnam	Avian domestic	2018	B	B4	B4.5		EPI1678029	A/chicken/Vietnam/Raho6-18S-0756/2018	Center for Veterinary Diagnostics - Regional Animal Health Office No.6	Centers for Disease Control and Prevention
A_chicken_Vietnam_Raho6-18S-0754_2018	EPI_ISL_408226	Vietnam	Avian domestic	2018	B	B4	B4.5		EPI1678037	A/chicken/Vietnam/Raho6-18S-0754/2018	Center for Veterinary Diagnostics - Regional Animal Health Office No.6	Centers for Disease Control and Prevention
A_chicken_Vietnam_Raho6-18S-0738_2018	EPI_ISL_408228	Vietnam	Avian domestic	2018	B	B4	B4.5		EPI1678048	A/chicken/Vietnam/Raho6-18S-0738/2018	Center for Veterinary Diagnostics - Regional Animal Health Office No.6	Centers for Disease Control and Prevention
A_chicken_Vietnam_Raho6-18S-0728_2018	EPI_ISL_408229	Vietnam	Avian domestic	2018	B	B4	B4.5		EPI1678056	A/chicken/Vietnam/Raho6-18S-0728/2018	Center for Veterinary Diagnostics - Regional Animal Health Office No.6	Centers for Disease Control and Prevention
A_chicken_Vietnam_Raho6-18S-0726_2018	EPI_ISL_408230	Vietnam	Avian domestic	2018	B	B4	B4.5		EPI1678064	A/chicken/Vietnam/Raho6-18S-0726/2018	Center for Veterinary Diagnostics - Regional Animal Health Office No.6	Centers for Disease Control and Prevention
A_chicken_Vietnam_Raho6-18S-0418_2018	EPI_ISL_408231	Vietnam	Avian domestic	2018	B	B4	B4.5		EPI1678072	A/chicken/Vietnam/Raho6-18S-0418/2018	Center for Veterinary Diagnostics - Regional Animal Health Office No.6	Centers for Disease Control and Prevention
A_chicken_Vietnam_Raho6-17S3950_2017	EPI_ISL_408233	Vietnam	Avian domestic	2017	B	B4	B4.5		EPI1678087	A/chicken/Vietnam/Raho6-17S3950/2017	Center for Veterinary Diagnostics - Regional Animal Health Office No.6	Centers for Disease Control and Prevention
A_chicken_Vietnam_Raho6-17S3904_2017	EPI_ISL_408234	Vietnam	Avian domestic	2017	B	B4	B4.5		EPI1678095	A/chicken/Vietnam/Raho6-17S3904/2017	Center for Veterinary Diagnostics - Regional Animal Health Office No.6	Centers for Disease Control and Prevention
A_chicken_Vietnam_Raho6-17S3888_2017	EPI_ISL_408237	Vietnam	Avian domestic	2017	B	B4	B4.5		EPI1678119	A/chicken/Vietnam/Raho6-17S3888/2017	Center for Veterinary Diagnostics - Regional Animal Health Office No.6	Centers for Disease Control and Prevention
A_chicken_Vietnam_Raho6-17S3390_2017	EPI_ISL_408239	Vietnam	Avian domestic	2017	B	B4	B4.5		EPI1678135	A/chicken/Vietnam/Raho6-17S3390/2017	Center for Veterinary Diagnostics - Regional Animal Health Office No.6	Centers for Disease Control and Prevention
A_chicken_Vietnam_Raho6-17S3365_2017	EPI_ISL_408240	Vietnam	Avian domestic	2017	B	B4	B4.5		EPI1678143	A/chicken/Vietnam/Raho6-17S3365/2017	Center for Veterinary Diagnostics - Regional Animal Health Office No.6	Centers for Disease Control and Prevention
A_chicken_Vietnam_Raho6-18S-0406_2018	EPI_ISL_408241	Vietnam	Avian domestic	2018	B	B4	B4.5		EPI1678148	A/chicken/Vietnam/Raho6-18S-0406/2018	Center for Veterinary Diagnostics - Regional Animal Health Office No.6	Centers for Disease Control and Prevention
A_chicken_Vietnam_Raho6-18S-0404_2018	EPI_ISL_408242	Vietnam	Avian domestic	2018	B	B4	B4.5		EPI1678156	A/chicken/Vietnam/Raho6-18S-0404/2018	Center for Veterinary Diagnostics - Regional Animal Health Office No.6	Centers for Disease Control and Prevention
A_environment_Vietnam_Raho6-18S-0403_2018	EPI_ISL_408243	Vietnam	Environment	2018	Y	Y8			EPI1678163	A/environment/Vietnam/Raho6-18S-0403/2018	Center for Veterinary Diagnostics - Regional Animal Health Office No.6	Centers for Disease Control and Prevention
A_chicken_Vietnam_Raho6-17S3813_2017	EPI_ISL_408244	Vietnam	Avian domestic	2017	B	B4	B4.5		EPI1678171	A/chicken/Vietnam/Raho6-17S3813/2017	Center for Veterinary Diagnostics - Regional Animal Health Office No.6	Centers for Disease Control and Prevention
A_chicken_Vietnam_Raho6-17S3812_2017	EPI_ISL_408245	Vietnam	Avian domestic	2017	B	B4	B4.5		EPI1678179	A/chicken/Vietnam/Raho6-17S3812/2017	Center for Veterinary Diagnostics - Regional Animal Health Office No.6	Centers for Disease Control and Prevention
A_chicken_Vietnam_Raho6-17S3713_2017	EPI_ISL_408246	Vietnam	Avian domestic	2017	B	B4	B4.5		EPI1678186	A/chicken/Vietnam/Raho6-17S3713/2017	Center for Veterinary Diagnostics - Regional Animal Health Office No.6	Centers for Disease Control and Prevention
A_chicken_Vietnam_Raho6-Dl1V2S3_2018	EPI_ISL_408247	Vietnam	Avian domestic	2018	B	B4	B4.5		EPI1678193	A/chicken/Vietnam/Raho6-Dl1V2S3/2018	Center for Veterinary Diagnostics - Regional Animal Health Office No.6	Centers for Disease Control and Prevention
A_chicken_Vietnam_Raho6-Dl1V2S2_2018	EPI_ISL_408248	Vietnam	Avian domestic	2018	B	B4	B4.5		EPI1678201	A/chicken/Vietnam/Raho6-Dl1V2S2/2018	Center for Veterinary Diagnostics - Regional Animal Health Office No.6	Centers for Disease Control and Prevention
A_chicken_Vietnam_Raho6-Dl1V2S1_2018	EPI_ISL_408249	Vietnam	Avian domestic	2018	B	B4	B4.5		EPI1678209	A/chicken/Vietnam/Raho6-Dl1V2S1/2018	Center for Veterinary Diagnostics - Regional Animal Health Office No.6	Centers for Disease Control and Prevention
A_chicken_Vietnam_Raho6-Dl5V1S5_2018	EPI_ISL_408250	Vietnam	Avian domestic	2018	B	B4	B4.5		EPI1678216	A/chicken/Vietnam/Raho6-Dl5V1S5/2018	Center for Veterinary Diagnostics - Regional Animal Health Office No.6	Centers for Disease Control and Prevention
A_chicken_Vietnam_Raho6-Dl5V1S3_2018	EPI_ISL_408251	Vietnam	Avian domestic	2018	B	B4	B4.5		EPI1678224	A/chicken/Vietnam/Raho6-Dl5V1S3/2018	Center for Veterinary Diagnostics - Regional Animal Health Office No.6	Centers for Disease Control and Prevention
A_chicken_Vietnam_Raho6-Dl3V1S5_2018	EPI_ISL_408252	Vietnam	Avian domestic	2018	B	B4	B4.5		EPI1678232	A/chicken/Vietnam/Raho6-Dl3V1S5/2018	Center for Veterinary Diagnostics - Regional Animal Health Office No.6	Centers for Disease Control and Prevention
A_chicken_Vietnam_Raho6-Dl3V1S1_2018	EPI_ISL_408253	Vietnam	Avian domestic	2018	B	B4	B4.5		EPI1678239	A/chicken/Vietnam/Raho6-Dl3V1S1/2018	Center for Veterinary Diagnostics - Regional Animal Health Office No.6	Centers for Disease Control and Prevention
A_chicken_Vietnam_Raho6-Dl2V1S5_2018	EPI_ISL_408254	Vietnam	Avian domestic	2018	B	B4	B4.5		EPI1678247	A/chicken/Vietnam/Raho6-Dl2V1S5/2018	Center for Veterinary Diagnostics - Regional Animal Health Office No.6	Centers for Disease Control and Prevention
A_duck_Vietnam_Raho6-Dl1V1S3_2018	EPI_ISL_408255	Vietnam	Avian domestic	2018	B	B4	B4.5		EPI1678255	A/duck/Vietnam/Raho6-Dl1V1S3/2018	Center for Veterinary Diagnostics - Regional Animal Health Office No.6	Centers for Disease Control and Prevention
A_chicken_Vietnam_RAHO6-R4-CDC-18-72_2018	EPI_ISL_408256	Vietnam	Avian domestic	2018	B	B4	B4.5		EPI1678263	A/chicken/Vietnam/RAHO6-R4-CDC-18-72/2018	Center for Veterinary Diagnostics - Regional Animal Health Office No.6	Centers for Disease Control and Prevention
A_chicken_Vietnam_RAHO6-R4-CDC-18-71_2018	EPI_ISL_408257	Vietnam	Avian domestic	2018	B	B4	B4.5		EPI1678271	A/chicken/Vietnam/RAHO6-R4-CDC-18-71/2018	Center for Veterinary Diagnostics - Regional Animal Health Office No.6	Centers for Disease Control and Prevention
A_duck_Vietnam_Raho6-18S-0806_2018	EPI_ISL_408258	Vietnam	Avian domestic	2018	B	B4	B4.5		EPI1678276	A/duck/Vietnam/Raho6-18S-0806/2018	Center for Veterinary Diagnostics - Regional Animal Health Office No.6	Centers for Disease Control and Prevention
A_chicken_Vietnam_Raho6-18S-0804_2018	EPI_ISL_408259	Vietnam	Avian domestic	2018	B	B4	B4.5		EPI1678284	A/chicken/Vietnam/Raho6-18S-0804/2018	Center for Veterinary Diagnostics - Regional Animal Health Office No.6	Centers for Disease Control and Prevention
A_chicken_Vietnam_Raho6-18S-0803_2018	EPI_ISL_408260	Vietnam	Avian domestic	2018	B	B4	B4.5		EPI1678292	A/chicken/Vietnam/Raho6-18S-0803/2018	Center for Veterinary Diagnostics - Regional Animal Health Office No.6	Centers for Disease Control and Prevention
A_chicken_Vietnam_Raho6-18S-0802_2018	EPI_ISL_408261	Vietnam	Avian domestic	2018	B	B4	B4.5		EPI1678300	A/chicken/Vietnam/Raho6-18S-0802/2018	Center for Veterinary Diagnostics - Regional Animal Health Office No.6	Centers for Disease Control and Prevention
A_chicken_Vietnam_Raho6-18S-0796_2018	EPI_ISL_408262	Vietnam	Avian domestic	2018	B	B4	B4.5		EPI1678308	A/chicken/Vietnam/Raho6-18S-0796/2018	Center for Veterinary Diagnostics - Regional Animal Health Office No.6	Centers for Disease Control and Prevention
A_chicken_Vietnam_Raho6-18S-0795_2018	EPI_ISL_408263	Vietnam	Avian domestic	2018	B	B4	B4.5		EPI1678316	A/chicken/Vietnam/Raho6-18S-0795/2018	Center for Veterinary Diagnostics - Regional Animal Health Office No.6	Centers for Disease Control and Prevention
A_duck_Vietnam_Raho6-Dl3V2S2_2018	EPI_ISL_408264	Vietnam	Avian domestic	2018	B	B4	B4.5		EPI1678324	A/duck/Vietnam/Raho6-Dl3V2S2/2018	Center for Veterinary Diagnostics - Regional Animal Health Office No.6	Centers for Disease Control and Prevention
A_duck_Vietnam_Raho6-Dl2V2S6_2018	EPI_ISL_408265	Vietnam	Avian domestic	2018	B	B4	B4.5		EPI1678331	A/duck/Vietnam/Raho6-Dl2V2S6/2018	Center for Veterinary Diagnostics - Regional Animal Health Office No.6	Centers for Disease Control and Prevention
A_chicken_Vietnam_Raho6-Dl2V2S5_2018	EPI_ISL_408266	Vietnam	Avian domestic	2018	B	B4	B4.5		EPI1678339	A/chicken/Vietnam/Raho6-Dl2V2S5/2018	Center for Veterinary Diagnostics - Regional Animal Health Office No.6	Centers for Disease Control and Prevention
A_chicken_Vietnam_Raho6-Tg1-V1-S1_2018	EPI_ISL_408267	Vietnam	Avian domestic	2018	B	B4	B4.5		EPI1678347	A/chicken/Vietnam/Raho6-Tg1-V1-S1/2018	Center for Veterinary Diagnostics - Regional Animal Health Office No.6	Centers for Disease Control and Prevention
A_duck_Vietnam_Raho6-Dl5V3S4_2018	EPI_ISL_408268	Vietnam	Avian domestic	2018	B	B4	B4.5		EPI1678355	A/duck/Vietnam/Raho6-Dl5V3S4/2018	Center for Veterinary Diagnostics - Regional Animal Health Office No.6	Centers for Disease Control and Prevention
A_chicken_Vietnam_Raho6-Dl4V3S6_2018	EPI_ISL_408270	Vietnam	Avian domestic	2018	B	B4	B4.5		EPI1678370	A/chicken/Vietnam/Raho6-Dl4V3S6/2018	Center for Veterinary Diagnostics - Regional Animal Health Office No.6	Centers for Disease Control and Prevention
A_chicken_Vietnam_Raho6-Tg5-V2-S6_2018	EPI_ISL_408272	Vietnam	Avian domestic	2018	B	B4	B4.5		EPI1678386	A/chicken/Vietnam/Raho6-Tg5-V2-S6/2018	Center for Veterinary Diagnostics - Regional Animal Health Office No.6	Centers for Disease Control and Prevention
A_chicken_Vietnam_Raho6-Tg5-V2-S5_2018	EPI_ISL_408273	Vietnam	Avian domestic	2018	B	B4	B4.5		EPI1678394	A/chicken/Vietnam/Raho6-Tg5-V2-S5/2018	Center for Veterinary Diagnostics - Regional Animal Health Office No.6	Centers for Disease Control and Prevention
A_chicken_Vietnam_Raho6-Dl4V3S2_2018	EPI_ISL_408274	Vietnam	Avian domestic	2018	B	B4	B4.5		EPI1678402	A/chicken/Vietnam/Raho6-Dl4V3S2/2018	Center for Veterinary Diagnostics - Regional Animal Health Office No.6	Centers for Disease Control and Prevention
A_chicken_Vietnam_Raho6-Dl3V3S5_2018	EPI_ISL_408275	Vietnam	Avian domestic	2018	B	B4	B4.5		EPI1678410	A/chicken/Vietnam/Raho6-Dl3V3S5/2018	Center for Veterinary Diagnostics - Regional Animal Health Office No.6	Centers for Disease Control and Prevention
A_chicken_Vietnam_Raho6-Dl3V3S3_2018	EPI_ISL_408276	Vietnam	Avian domestic	2018	B	B4	B4.5		EPI1678417	A/chicken/Vietnam/Raho6-Dl3V3S3/2018	Center for Veterinary Diagnostics - Regional Animal Health Office No.6	Centers for Disease Control and Prevention
A_chicken_Vietnam_Raho6-Dl2V3S4_2018	EPI_ISL_408277	Vietnam	Avian domestic	2018	B	B4	B4.5		EPI1678425	A/chicken/Vietnam/Raho6-Dl2V3S4/2018	Center for Veterinary Diagnostics - Regional Animal Health Office No.6	Centers for Disease Control and Prevention
A_chicken_Vietnam_Raho6-Dl2V3S1_2018	EPI_ISL_408278	Vietnam	Avian domestic	2018	B	B4	B4.5		EPI1678433	A/chicken/Vietnam/Raho6-Dl2V3S1/2018	Center for Veterinary Diagnostics - Regional Animal Health Office No.6	Centers for Disease Control and Prevention
A_chicken_Vietnam_Raho6-Tg5-V2-S4_2018	EPI_ISL_408279	Vietnam	Avian domestic	2018	B	B4	B4.5		EPI1678441	A/chicken/Vietnam/Raho6-Tg5-V2-S4/2018	Center for Veterinary Diagnostics - Regional Animal Health Office No.6	Centers for Disease Control and Prevention
A_chicken_Vietnam_Raho6-Tg2-V2-S2_2018	EPI_ISL_408280	Vietnam	Avian domestic	2018	B	B4	B4.5		EPI1678449	A/chicken/Vietnam/Raho6-Tg2-V2-S2/2018	Center for Veterinary Diagnostics - Regional Animal Health Office No.6	Centers for Disease Control and Prevention
A_chicken_Vietnam_Raho6-Tg1-V2-S3_2018	EPI_ISL_408281	Vietnam	Avian domestic	2018	B	B4	B4.5		EPI1678457	A/chicken/Vietnam/Raho6-Tg1-V2-S3/2018	Center for Veterinary Diagnostics - Regional Animal Health Office No.6	Centers for Disease Control and Prevention
A_chicken_Vietnam_Raho6-Tg1-V2-S2_2018	EPI_ISL_408282	Vietnam	Avian domestic	2018	B	B4	B4.5		EPI1678465	A/chicken/Vietnam/Raho6-Tg1-V2-S2/2018	Center for Veterinary Diagnostics - Regional Animal Health Office No.6	Centers for Disease Control and Prevention
A_chicken_Vietnam_Raho6-Tg1-V2-S1_2018	EPI_ISL_408283	Vietnam	Avian domestic	2018	B	B4	B4.5		EPI1678473	A/chicken/Vietnam/Raho6-Tg1-V2-S1/2018	Center for Veterinary Diagnostics - Regional Animal Health Office No.6	Centers for Disease Control and Prevention
A_chicken_Yen_Thanh_333VTC_2019	EPI_ISL_408001	China	Avian domestic	2019	B	B4	B4.7		EPI1679344	A/chicken/Yen Thanh/333VTC/2019	State Research Center of Virology and Biotechnology (VECTOR)	State Research Center of Virology and Biotechnology (VECTOR)
A_chicken_Yen_Thanh_334VTC_2019	EPI_ISL_408003	China	Avian domestic	2019	B	B4	B4.5		EPI1679360	A/chicken/Yen Thanh/334VTC/2019	State Research Center of Virology and Biotechnology (VECTOR)	State Research Center of Virology and Biotechnology (VECTOR)
A_chicken_Yen_Thanh_335VTC_2019	EPI_ISL_408005	China	Avian domestic	2019	B	B4	B4.7		EPI1679376	A/chicken/Yen Thanh/335VTC/2019	State Research Center of Virology and Biotechnology (VECTOR)	State Research Center of Virology and Biotechnology (VECTOR)
A_chicken_Yen_Thanh_381VTC_2019	EPI_ISL_408007	China	Avian domestic	2019	B	B4	B4.7		EPI1679392	A/chicken/Yen Thanh/381VTC/2019	State Research Center of Virology and Biotechnology (VECTOR)	State Research Center of Virology and Biotechnology (VECTOR)
A_Hong_Kong_623_2020	EPI_ISL_410990	China	Human	2020	B	B4	B4.7		EPI1694147	A/Hong Kong/623/2020	Hong Kong Department of Health	Hong Kong Department of Health	Mak,G.C.
A_chicken_FVM_1_2011	EPI_ISL_427814	Egypt	Avian domestic	2011	G	G5	G5.6		EPI1728849	A/chicken/FVM/1/2011	Faculty of Veterinary Medicine, University Of Sadat City Virology	Faculty of Veterinary Medicine, University of Sadat City	Mohammed, AboElkhair; Mohammed, E. Hassan; Vuong, Nghia Bui; Dai, Quang Trinh; Ahmed, Mousa; Ibrahim, Moharam; Hesham, Sultan; Haruka, Ogawa; Kunitoshi, Imai; Moustafa, A.Sakr
A_chicken_Korea_LBM563_2017	EPI_ISL_492088	South Korea	Avian domestic	2017	Y	Y9			EPI1759120	Achicken/Korea/LBM563/2017	Animal and Plant Quarantine Agency (O-2015)	Animal and Plant Quarantine Agency (APQA)	GyeongBeom,Heo
A_chicken_Korea_LBM564_2017	EPI_ISL_492104	South Korea	Avian domestic	2017	Y	Y9			EPI1759131	A/chicken/Korea/LBM564/2017	Animal and Plant Quarantine Agency (O-2144)	Animal and Plant Quarantine Agency (APQA)
A_chicken_Korea_LBM566_2017	EPI_ISL_492105	South Korea	Avian domestic	2017	Y	Y9			EPI1759139	A/chicken/Korea/LBM566/2017	Animal and Plant Quarantine Agency (O-2144)	Animal and Plant Quarantine Agency (APQA)
A_chicken_Korea_LBM294_2018	EPI_ISL_492106	South Korea	Avian domestic	2018	Y	Y9			EPI1759147	A/chicken/Korea/LBM294/2018	Animal and Plant Quarantine Agency (O-2144)	Animal and Plant Quarantine Agency (APQA)
A_chicken_Korea_LBM314_2020	EPI_ISL_492108	South Korea	Avian domestic	2020	B	B4	B4.6		EPI1759155	A/chicken/Korea/LBM314/2020	Animal and Plant Quarantine Agency (O-2144)	Animal and Plant Quarantine Agency (APQA)
A_chicken_Korea_LBM261_2020	EPI_ISL_492107	South Korea	Avian domestic	2020	B	B4	B4.6		EPI1759163	A/chicken/Korea/LBM261/2020	Animal and Plant Quarantine Agency (O-2144)	Animal and Plant Quarantine Agency (APQA)
A_chicken_Eastern_China_SDKD1_2015	EPI_ISL_526774	China	Avian domestic	2015	B	B4	B4.7		EPI1800494	A/chicken/Eastern China/SDKD1/2015	Yangzhou University	College of Veterinary Medicine, Yangzhou University
A_Fujian-siming_1348_2020	EPI_ISL_548680	China	Human	2020	B	B4	B4.7		EPI1804946	A/Fujian-siming/1348/2020	Fujian Provincial Center for Disease Control and Prevention	WHO Chinese National Influenza Center
A_Shandong-Huancui_01_2020	EPI_ISL_548681	China	Human	2020	B	B4	B4.7		EPI1804952	A/Shandong-Huancui/01/2020	Shandong Center for Disease Control and Prevention	WHO Chinese National Influenza Center
A_Hunan_11173_2020	EPI_ISL_548682	China	Human	2020	B	B4	B4.7		EPI1804960	A/Hunan/11173/2020	Hunan Provincial Center for Disease Control and prevention	WHO Chinese National Influenza Center
A_Guangdong_11172_2020	EPI_ISL_548683	China	Human	2020	B	B4	B4.7		EPI1804968	A/Guangdong/11172/2020	Guangdong Provincial Center for Disease Control and Prevention	WHO Chinese National Influenza Center
A_Guizhou_13392_2020	EPI_ISL_693300	China	Human	2020	B	B4	B4.7		EPI1815430	A/Guizhou/13392/2020	Guizhou Center for Disease Control and Prevention	WHO Chinese National Influenza Center
A_chicken_Vietnam_NCVD-LS14_2016	EPI_ISL_694041	Vietnam	Avian domestic	2016	B	B4	B4.5		EPI1815495	A/chicken/Vietnam/NCVD-LS14/2016	National Centre of Veterinary Diagnostics	Centers for Disease Control and Prevention
A_Hubei-songzi_1631_2019	EPI_ISL_768598	China	Human	2019	B	B4	B4.7		EPI1841234	A/Hubei-songzi/1631/2019	Hubei Provincial center for disease control and prevention	WHO Chinese National Influenza Center
A_Guangdong_20SF15010_2020	EPI_ISL_768599	China	Human	2020	B	B4	B4.7		EPI1841242	A/Guangdong/20SF15010/2020	Guangdong Provincial Center for Disease Control and Prevention	WHO Chinese National Influenza Center
A_Guangdong_SF16348_2020	EPI_ISL_768608	China	Human	2020	B	B4	B4.7		EPI1841250	A/Guangdong/SF16348/2020	Guangdong Provincial Center for Disease Control and Prevention	WHO Chinese National Influenza Center
A_avian_Netherlands_14015784-051055_2014	EPI_ISL_780416	Netherlands	Avian	2014	Y	Y8			EPI1841327	A/avian/Netherlands/14015784-051055/2014	Wageningen Bioveterinary Research	Wageningen Bioveterinary Research	Beerens, Nancy; Harders, Frank; Pritz-Verschuren, Sylvia; Roose, Marit; Germeraad, Evelien; Engelsma, Marc; Bossers, Alex; Heutink, Rene
A_duck_Netherlands_09014581-003_2009	EPI_ISL_804018	Netherlands	Avian domestic	2009	Y	Y7			EPI1841411	A/duck/Netherlands/09014581-003/2009	Wageningen Bioveterinary Research	Wageningen Bioveterinary Research	Beerens, Nancy; Harders, Frank; Pritz-Verschuren, Sylvia; Roose, Marit; Germeraad, Evelien; Engelsma, Marc; Bossers, Alex; Heutink, Rene
A_turkey_Netherlands_17003061-001005_2017	EPI_ISL_804049	Netherlands	Avian domestic	2017	Y	Y8			EPI1841444	A/turkey/Netherlands/17003061-001005/2017	Wageningen Bioveterinary Research	Wageningen Bioveterinary Research	Beerens, Nancy; Harders, Frank; Pritz-Verschuren, Sylvia; Roose, Marit; Germeraad, Evelien; Engelsma, Marc; Bossers, Alex; Heutink, Rene
A_mute_swan_Netherlands_18016105-001_2018	EPI_ISL_825157	Netherlands	Avian wild	2018	Y	Y8			EPI1841817	A/mute swan/Netherlands/18016105-001/2018	Wageningen Bioveterinary Research	Wageningen Bioveterinary Research	Beerens, Nancy; Harders, Frank; Pritz-Verschuren, Sylvia; Roose, Marit; Germeraad, Evelien; Engelsma, Marc; Bossers, Alex; Heutink, Rene
A_chicken_Yantai_F48_2018	EPI_ISL_1005655	China	Avian domestic	2018	B	B4	B4.6		EPI1846361	A chicken Yantai F48 2018	South China Agricultural University	South China Agricultural University
A_chicken_Foshan_G3_2019	EPI_ISL_1005674	China	Avian domestic	2019	B	B4	B4.7		EPI1846372	A chicken Foshan G3 2019	South China Agricultural University	South China Agricultural University
A_chicken_Guangzhou_G41_2019	EPI_ISL_1005675	China	Avian domestic	2019	B	B4	B4.7		EPI1846380	A chicken Guangzhou G41 2019	South China Agricultural University	South China Agricultural University
A_chicken_Zhanjiang_G99_2019	EPI_ISL_1005676	China	Avian domestic	2019	B	B4	B4.6		EPI1846388	A chicken Zhanjiang G99 2019	South China Agricultural University Veterinary Medicine College	South China Agricultural University
A_chicken_Yunnan_G130_2019	EPI_ISL_1005677	China	Avian domestic	2019	B	B4	B4.7		EPI1846396	A chicken Yunnan G130 2019	South China Agricultural University Veterinary Medicine College	South China Agricultural University
A_chicken_Qingyuan_G220_2019	EPI_ISL_1005679	China	Avian domestic	2019	B	B4	B4.6		EPI1846420	A chicken Qingyuan G220 2019	South China Agricultural University Veterinary Medicine College	South China Agricultural University
A_duck_Qingyuan_G264_2019	EPI_ISL_1005681	China	Avian domestic	2019	B	B4	B4.6		EPI1846428	A duck Qingyuan G264 2019	South China Agricultural University Veterinary Medicine College	South China Agricultural University
A_Sichuan-Xichang_1619_2020	EPI_ISL_1081349	China	Human	2020	B	B4	B4.7		EPI1848155	A/Sichuan-Xichang/1619/2020	Sichuan Center for Disease Control and Prevention	WHO Chinese National Influenza Center
A_chicken_Laos_DC4170_2020	EPI_ISL_1290861	Laos	Avian domestic	2020	B	B4	B4.5		EPI1850986	A/chicken/Laos/DC4170/2020	NAHC	Centers for Disease Control and Prevention	Phommachanh, P.;Theppangna, W.;Khanthamaly, V
A_duck_Laos_DC4184_2020	EPI_ISL_1290862	Laos	Avian domestic	2020	B	B4	B4.5		EPI1850989	A/duck/Laos/DC4184/2020	NAHC	Centers for Disease Control and Prevention	Phommachanh, P.;Theppangna, W.;Khanthamaly, V
A_chicken_Laos_321_2019	EPI_ISL_1290869	Laos	Avian domestic	2019	B	B4	B4.5		EPI1851045	A/chicken/Laos/321/2019	NAHC	Centers for Disease Control and Prevention	Phommachanh, P.;Theppangna, W.;Khanthamaly, V
A_chicken_Laos_324_2019	EPI_ISL_1290870	Laos	Avian domestic	2019	B	B4	B4.5		EPI1851053	A/chicken/Laos/324/2019	NAHC	Centers for Disease Control and Prevention	Phommachanh, P.;Theppangna, W.;Khanthamaly, V
A_chicken_Laos_594_2019	EPI_ISL_1290871	Laos	Avian domestic	2019	B	B4	B4.5		EPI1851061	A/chicken/Laos/594/2019	NAHC	Centers for Disease Control and Prevention	Phommachanh, P.;Theppangna, W.;Khanthamaly, V
A_chicken_Laos_598_2019	EPI_ISL_1290872	Laos	Avian domestic	2019	B	B4	B4.5		EPI1851069	A/chicken/Laos/598/2019	NAHC	Centers for Disease Control and Prevention	Phommachanh, P.;Theppangna, W.;Khanthamaly, V
A_chicken_Laos_611_2019	EPI_ISL_1290873	Laos	Avian domestic	2019	B	B4	B4.5		EPI1851077	A/chicken/Laos/611/2019	NAHC	Centers for Disease Control and Prevention	Phommachanh, P.;Theppangna, W.;Khanthamaly, V
A_chicken_Laos_932_2019	EPI_ISL_1290874	Laos	Avian domestic	2019	B	B4	B4.5		EPI1851085	A/chicken/Laos/932/2019	NAHC	Centers for Disease Control and Prevention	Phommachanh, P.;Theppangna, W.;Khanthamaly, V
A_chicken_Laos_936_2019	EPI_ISL_1290875	Laos	Avian domestic	2019	B	B4	B4.5		EPI1851093	A/chicken/Laos/936/2019	NAHC	Centers for Disease Control and Prevention	Phommachanh, P.;Theppangna, W.;Khanthamaly, V
A_chicken_Laos_937_2019	EPI_ISL_1290876	Laos	Avian domestic	2019	B	B4	B4.5		EPI1851101	A/chicken/Laos/937/2019	NAHC	Centers for Disease Control and Prevention	Phommachanh, P.;Theppangna, W.;Khanthamaly, V
A_chicken_Laos_953_2019	EPI_ISL_1290878	Laos	Avian domestic	2019	B	B4	B4.5		EPI1851117	A/chicken/Laos/953/2019	NAHC	Centers for Disease Control and Prevention	Phommachanh, P.;Theppangna, W.;Khanthamaly, V
A_chicken_Laos_1100_2019	EPI_ISL_1290879	Laos	Avian domestic	2019	B	B4	B4.5		EPI1851124	A/chicken/Laos/1100/2019	NAHC	Centers for Disease Control and Prevention	Phommachanh, P.;Theppangna, W.;Khanthamaly, V
A_chicken_Laos_1102_2019	EPI_ISL_1290881	Laos	Avian domestic	2019	B	B4	B4.5		EPI1851139	A/chicken/Laos/1102/2019	NAHC	Centers for Disease Control and Prevention	Phommachanh, P.;Theppangna, W.;Khanthamaly, V
A_chicken_Laos_1113_2019	EPI_ISL_1290883	Laos	Avian domestic	2019	B	B4	B4.5		EPI1851153	A/chicken/Laos/1113/2019	NAHC	Centers for Disease Control and Prevention	Phommachanh, P.;Theppangna, W.;Khanthamaly, V
A_chicken_Laos_1114_2019	EPI_ISL_1290884	Laos	Avian domestic	2019	B	B4	B4.5		EPI1851160	A/chicken/Laos/1114/2019	NAHC	Centers for Disease Control and Prevention	Phommachanh, P.;Theppangna, W.;Khanthamaly, V
A_chicken_Laos_1117_2019	EPI_ISL_1290885	Laos	Avian domestic	2019	B	B4	B4.5		EPI1851168	A/chicken/Laos/1117/2019	NAHC	Centers for Disease Control and Prevention	Phommachanh, P.;Theppangna, W.;Khanthamaly, V
A_chicken_Laos_1146_2019	EPI_ISL_1290889	Laos	Avian domestic	2019	B	B4	B4.5		EPI1851200	A/chicken/Laos/1146/2019	NAHC	Centers for Disease Control and Prevention	Phommachanh, P.;Theppangna, W.;Khanthamaly, V
A_chicken_Laos_1147_2019	EPI_ISL_1290890	Laos	Avian domestic	2019	B	B4	B4.5		EPI1851208	A/chicken/Laos/1147/2019	NAHC	Centers for Disease Control and Prevention	Phommachanh, P.;Theppangna, W.;Khanthamaly, V
A_Envionment_Laos_DC4191_2020	EPI_ISL_1290893	Laos	Environment	2020	B	B4	B4.5		EPI1851229	A/Envionment/Laos/DC4191/2020	NAHC	Centers for Disease Control and Prevention	Phommachanh, P.;Theppangna, W.;Khanthamaly, V
A_duck_Laos_DC4383_2020	EPI_ISL_1290894	Laos	Avian domestic	2020	B	B4	B4.5		EPI1851236	A/duck/Laos/DC4383/2020	NAHC	Centers for Disease Control and Prevention	Phommachanh, P.;Theppangna, W.;Khanthamaly, V
A_chicken_Laos_DC6058_2020	EPI_ISL_1290895	Laos	Avian domestic	2020	B	B4	B4.5		EPI1851242	A/chicken/Laos/DC6058/2020	NAHC	Centers for Disease Control and Prevention	Phommachanh, P.;Theppangna, W.;Khanthamaly, V
A_chicken_Laos_DC3915_2020	EPI_ISL_1290897	Laos	Avian domestic	2020	B	B4	B4.5		EPI1851248	A/chicken/Laos/DC3915/2020	NAHC	Centers for Disease Control and Prevention	Phommachanh, P.;Theppangna, W.;Khanthamaly, V
A_chicken_Laos_DC3916_2020	EPI_ISL_1290898	Laos	Avian domestic	2020	B	B4	B4.5		EPI1851255	A/chicken/Laos/DC3916/2020	NAHC	Centers for Disease Control and Prevention	Phommachanh, P.;Theppangna, W.;Khanthamaly, V
A_chicken_Laos_DC4152_2020	EPI_ISL_1290899	Laos	Avian domestic	2020	B	B4	B4.5		EPI1851262	A/chicken/Laos/DC4152/2020	NAHC	Centers for Disease Control and Prevention	Phommachanh, P.;Theppangna, W.;Khanthamaly, V
A_chicken_Laos_DC4154_2020	EPI_ISL_1290900	Laos	Avian domestic	2020	B	B4	B4.5		EPI1851268	A/chicken/Laos/DC4154/2020	NAHC	Centers for Disease Control and Prevention	Phommachanh, P.;Theppangna, W.;Khanthamaly, V
A_chicken_Laos_DC4171_2020	EPI_ISL_1290902	Laos	Avian domestic	2020	B	B4	B4.5		EPI1851280	A/chicken/Laos/DC4171/2020	NAHC	Centers for Disease Control and Prevention	Phommachanh, P.;Theppangna, W.;Khanthamaly, V
A_chicken_Laos_DC4178_2020	EPI_ISL_1290903	Laos	Avian domestic	2020	B	B4	B4.5		EPI1851286	A/chicken/Laos/DC4178/2020	NAHC	Centers for Disease Control and Prevention	Phommachanh, P.;Theppangna, W.;Khanthamaly, V
A_duck_Laos_DC4166_2020	EPI_ISL_1290904	Laos	Avian domestic	2020	B	B4	B4.5		EPI1851292	A/duck/Laos/DC4166/2020	NAHC	Centers for Disease Control and Prevention	Phommachanh, P.;Theppangna, W.;Khanthamaly, V
A_duck_Laos_DC4168_2020	EPI_ISL_1290905	Laos	Avian domestic	2020	B	B4	B4.5		EPI1851297	A/duck/Laos/DC4168/2020	NAHC	Centers for Disease Control and Prevention	Phommachanh, P.;Theppangna, W.;Khanthamaly, V
A_chicken_Laos_DC4043_2020	EPI_ISL_1290908	Laos	Avian domestic	2020	B	B4	B4.5		EPI1851315	A/chicken/Laos/DC4043/2020	NAHC	Centers for Disease Control and Prevention	Phommachanh, P.;Theppangna, W.;Khanthamaly, V
A_chicken_Laos_DC4047_2020	EPI_ISL_1290909	Laos	Avian domestic	2020	B	B4	B4.5		EPI1851321	A/chicken/Laos/DC4047/2020	NAHC	Centers for Disease Control and Prevention	Phommachanh, P.;Theppangna, W.;Khanthamaly, V
A_chicken_Laos_DC4049_2020	EPI_ISL_1290910	Laos	Avian domestic	2020	B	B4	B4.5		EPI1851327	A/chicken/Laos/DC4049/2020	NAHC	Centers for Disease Control and Prevention	Phommachanh, P.;Theppangna, W.;Khanthamaly, V
A_chicken_Laos_DC4051_2020	EPI_ISL_1290912	Laos	Avian domestic	2020	B	B4	B4.5		EPI1851338	A/chicken/Laos/DC4051/2020	NAHC	Centers for Disease Control and Prevention	Phommachanh, P.;Theppangna, W.;Khanthamaly, V
A_chicken_Laos_DC4052_2020	EPI_ISL_1290913	Laos	Avian domestic	2020	B	B4	B4.5		EPI1851344	A/chicken/Laos/DC4052/2020	NAHC	Centers for Disease Control and Prevention	Phommachanh, P.;Theppangna, W.;Khanthamaly, V
A_chicken_Laos_DC4053_2020	EPI_ISL_1290914	Laos	Avian domestic	2020	B	B4	B4.5		EPI1851350	A/chicken/Laos/DC4053/2020	NAHC	Centers for Disease Control and Prevention	Phommachanh, P.;Theppangna, W.;Khanthamaly, V
A_duck_Laos_DC4032_2020	EPI_ISL_1290916	Laos	Avian domestic	2020	B	B4	B4.5		EPI1851362	A/duck/Laos/DC4032/2020	NAHC	Centers for Disease Control and Prevention	Phommachanh, P.;Theppangna, W.;Khanthamaly, V
A_chicken_Laos_DC4365_2020	EPI_ISL_1290919	Laos	Avian domestic	2020	B	B4	B4.5		EPI1851380	A/chicken/Laos/DC4365/2020	NAHC	Centers for Disease Control and Prevention	Phommachanh, P.;Theppangna, W.;Khanthamaly, V
A_chicken_Laos_DC4366_2020	EPI_ISL_1290920	Laos	Avian domestic	2020	B	B4	B4.5		EPI1851386	A/chicken/Laos/DC4366/2020	NAHC	Centers for Disease Control and Prevention	Phommachanh, P.;Theppangna, W.;Khanthamaly, V
A_chicken_Laos_DC4401_2020	EPI_ISL_1290924	Laos	Avian domestic	2020	B	B4	B4.5		EPI1851404	A/chicken/Laos/DC4401/2020	NAHC	Centers for Disease Control and Prevention	Phommachanh, P.;Theppangna, W.;Khanthamaly, V
A_chicken_Laos_DC4402_2020	EPI_ISL_1290925	Laos	Avian domestic	2020	B	B4	B4.5		EPI1851410	A/chicken/Laos/DC4402/2020	NAHC	Centers for Disease Control and Prevention	Phommachanh, P.;Theppangna, W.;Khanthamaly, V
A_chicken_Laos_DC4407_2020	EPI_ISL_1290927	Laos	Avian domestic	2020	B	B4	B4.5		EPI1851422	A/chicken/Laos/DC4407/2020	NAHC	Centers for Disease Control and Prevention	Phommachanh, P.;Theppangna, W.;Khanthamaly, V
A_duck_Laos_DC4355_2020	EPI_ISL_1290930	Laos	Avian domestic	2020	B	B4	B4.5		EPI1851438	A/duck/Laos/DC4355/2020	NAHC	Centers for Disease Control and Prevention	Phommachanh, P.;Theppangna, W.;Khanthamaly, V
A_duck_Laos_DC4381_2020	EPI_ISL_1290934	Laos	Avian domestic	2020	B	B4	B4.5		EPI1851459	A/duck/Laos/DC4381/2020	NAHC	Centers for Disease Control and Prevention	Phommachanh, P.;Theppangna, W.;Khanthamaly, V
A_chicken_Laos_DC4516_2020	EPI_ISL_1290936	Laos	Avian domestic	2020	B	B4	B4.5		EPI1851471	A/chicken/Laos/DC4516/2020	NAHC	Centers for Disease Control and Prevention	Phommachanh, P.;Theppangna, W.;Khanthamaly, V
A_chicken_Laos_DC4518_2020	EPI_ISL_1290938	Laos	Avian domestic	2020	B	B4	B4.5		EPI1851477	A/chicken/Laos/DC4518/2020	NAHC	Centers for Disease Control and Prevention	Phommachanh, P.;Theppangna, W.;Khanthamaly, V
A_chicken_Laos_DC4524_2020	EPI_ISL_1290940	Laos	Avian domestic	2020	B	B4	B4.5		EPI1851489	A/chicken/Laos/DC4524/2020	NAHC	Centers for Disease Control and Prevention	Phommachanh, P.;Theppangna, W.;Khanthamaly, V
A_duck_Laos_DC4497_2020	EPI_ISL_1290942	Laos	Avian domestic	2020	B	B4	B4.5		EPI1851500	A/duck/Laos/DC4497/2020	NAHC	Centers for Disease Control and Prevention	Phommachanh, P.;Theppangna, W.;Khanthamaly, V
A_duck_Laos_DC4540_2020	EPI_ISL_1290946	Laos	Avian domestic	2020	B	B4	B4.5		EPI1851524	A/duck/Laos/DC4540/2020	NAHC	Centers for Disease Control and Prevention	Phommachanh, P.;Theppangna, W.;Khanthamaly, V
A_duck_Laos_DC4543_2020	EPI_ISL_1290949	Laos	Avian domestic	2020	B	B4	B4.5		EPI1851542	A/duck/Laos/DC4543/2020	NAHC	Centers for Disease Control and Prevention	Phommachanh, P.;Theppangna, W.;Khanthamaly, V
A_chicken_Laos_DC5421_2020	EPI_ISL_1290950	Laos	Avian domestic	2020	B	B4	B4.5		EPI1851549	A/chicken/Laos/DC5421/2020	NAHC	Centers for Disease Control and Prevention	Phommachanh, P.;Theppangna, W.;Khanthamaly, V
A_chicken_Laos_DC5423_2020	EPI_ISL_1290951	Laos	Avian domestic	2020	B	B4	B4.5		EPI1851557	A/chicken/Laos/DC5423/2020	NAHC	Centers for Disease Control and Prevention	Phommachanh, P.;Theppangna, W.;Khanthamaly, V
A_chicken_Laos_DC5440_2020	EPI_ISL_1290952	Laos	Avian domestic	2020	B	B4	B4.5		EPI1851562	A/chicken/Laos/DC5440/2020	NAHC	Centers for Disease Control and Prevention	Phommachanh, P.;Theppangna, W.;Khanthamaly, V
A_chicken_Laos_DC5441_2020	EPI_ISL_1290953	Laos	Avian domestic	2020	B	B4	B4.5		EPI1851567	A/chicken/Laos/DC5441/2020	NAHC	Centers for Disease Control and Prevention	Phommachanh, P.;Theppangna, W.;Khanthamaly, V
A_chicken_Laos_DC5626_2020	EPI_ISL_1290955	Laos	Avian domestic	2020	B	B4	B4.7		EPI1851583	A/chicken/Laos/DC5626/2020	NAHC	Centers for Disease Control and Prevention	Phommachanh, P.;Theppangna, W.;Khanthamaly, V
A_chicken_Laos_DC5635_2020	EPI_ISL_1290957	Laos	Avian domestic	2020	B	B4	B4.7		EPI1851591	A/chicken/Laos/DC5635/2020	NAHC	Centers for Disease Control and Prevention	Phommachanh, P.;Theppangna, W.;Khanthamaly, V
A_chicken_Laos_DC5677_2020	EPI_ISL_1290958	Laos	Avian domestic	2020	B	B4	B4.5		EPI1851598	A/chicken/Laos/DC5677/2020	NAHC	Centers for Disease Control and Prevention	Phommachanh, P.;Theppangna, W.;Khanthamaly, V
A_chicken_Laos_DC5679_2020	EPI_ISL_1290960	Laos	Avian domestic	2020	B	B4	B4.5		EPI1851615	A/chicken/Laos/DC5679/2020	NAHC	Centers for Disease Control and Prevention	Phommachanh, P.;Theppangna, W.;Khanthamaly, V
A_chicken_Laos_DC5682_2020	EPI_ISL_1290962	Laos	Avian domestic	2020	B	B4	B4.5		EPI1851630	A/chicken/Laos/DC5682/2020	NAHC	Centers for Disease Control and Prevention	Phommachanh, P.;Theppangna, W.;Khanthamaly, V
A_chicken_Laos_DC5870_2020	EPI_ISL_1290964	Laos	Avian domestic	2020	B	B4	B4.7		EPI1851644	A/chicken/Laos/DC5870/2020	NAHC	Centers for Disease Control and Prevention	Phommachanh, P.;Theppangna, W.;Khanthamaly, V
A_chicken_Laos_DC5685_2020	EPI_ISL_1291193	Laos	Avian domestic	2020	B	B4	B4.5		EPI1851752	A/chicken/Laos/DC5685/2020	NAHC	Centers for Disease Control and Prevention	Phommachanh, P.;Theppangna, W.;Khanthamaly, V
A_Cambodia_21020301_2021	EPI_ISL_1697373	Cambodia	Human	2021	B	B4	B4.7		EPI1858549	A/Cambodia/21020301/2021	National Public Health Laboratory	Institut Pasteur du Cambodia	Siegers,Jurre; Um,Samnang; Sar,Borann; Meng,SengHeng; Chin,Savuth; Chau,Darapheak; Sovann,Ly; Karlsson, Erik
A_Environment_Jiangxi_44708_2017	EPI_ISL_1920814	China	Environment	2017	B	B4	B4.6		EPI1859170	A/Environment/Jiangxi/44708/2017	WHO Chinese National Influenza Center	WHO Chinese National Influenza Center	Zeng Xiaoxu, Jiao Ming, Zhang Heng, Yang Lei, Liu Jia, Li Xiyan, Dayan Wang
A_Environment_Jiangxi_44688_2017	EPI_ISL_1920816	China	Environment	2017	B	B4	B4.6		EPI1859186	A/Environment/Jiangxi/44688/2017	WHO Chinese National Influenza Center	WHO Chinese National Influenza Center	Zeng Xiaoxu, Jiao Ming, Zhang Heng, Yang Lei, Liu Jia, Li Xiyan, Dayan Wang
A_Environment_Jiangxi_44687_2017	EPI_ISL_1920817	China	Environment	2017	B	B4	B4.6		EPI1859194	A/Environment/Jiangxi/44687/2017	WHO Chinese National Influenza Center	WHO Chinese National Influenza Center	Zeng Xiaoxu, Jiao Ming, Zhang Heng, Yang Lei, Liu Jia, Li Xiyan, Dayan Wang
A_Environment_Jiangxi_44686_2017	EPI_ISL_1920818	China	Environment	2017	B	B4	B4.6		EPI1859202	A/Environment/Jiangxi/44686/2017	WHO Chinese National Influenza Center	WHO Chinese National Influenza Center	Zeng Xiaoxu, Jiao Ming, Zhang Heng, Yang Lei, Liu Jia, Li Xiyan, Dayan Wang
A_Environment_Jiangxi_44684_2017	EPI_ISL_1920819	China	Environment	2017	B	B4	B4.6		EPI1859210	A/Environment/Jiangxi/44684/2017	WHO Chinese National Influenza Center	WHO Chinese National Influenza Center	Zeng Xiaoxu, Jiao Ming, Zhang Heng, Yang Lei, Liu Jia, Li Xiyan, Dayan Wang
A_Environment_Jiangxi_44680_2017	EPI_ISL_1920820	China	Environment	2017	B	B4	B4.6		EPI1859218	A/Environment/Jiangxi/44680/2017	WHO Chinese National Influenza Center	WHO Chinese National Influenza Center	Zeng Xiaoxu, Jiao Ming, Zhang Heng, Yang Lei, Liu Jia, Li Xiyan, Dayan Wang
A_Environment_Jiangxi_44678_2017	EPI_ISL_1920821	China	Environment	2017	B	B4	B4.6		EPI1859226	A/Environment/Jiangxi/44678/2017	WHO Chinese National Influenza Center	WHO Chinese National Influenza Center	Zeng Xiaoxu, Jiao Ming, Zhang Heng, Yang Lei, Liu Jia, Li Xiyan, Dayan Wang
A_Environment_Jiangxi_44685_2017	EPI_ISL_1920824	China	Environment	2017	B	B4	B4.6		EPI1859250	A/Environment/Jiangxi/44685/2017	WHO Chinese National Influenza Center	WHO Chinese National Influenza Center	Zeng Xiaoxu, Jiao Ming, Zhang Heng, Yang Lei, Liu Jia, Li Xiyan, Dayan Wang
A_Environment_Jiangxi_30342_2017	EPI_ISL_1920826	China	Environment	2017	B	B4	B4.6		EPI1859266	A/Environment/Jiangxi/30342/2017	WHO Chinese National Influenza Center	WHO Chinese National Influenza Center	Zeng Xiaoxu, Jiao Ming, Zhang Heng, Yang Lei, Liu Jia, Li Xiyan, Dayan Wang
A_Environment_Jiangxi_30319_2017	EPI_ISL_1920827	China	Environment	2017	B	B4	B4.6		EPI1859274	A/Environment/Jiangxi/30319/2017	WHO Chinese National Influenza Center	WHO Chinese National Influenza Center	Zeng Xiaoxu, Jiao Ming, Zhang Heng, Yang Lei, Liu Jia, Li Xiyan, Dayan Wang
A_Environment_Jiangxi_50756_2016	EPI_ISL_1920828	China	Environment	2016	B	B4	B4.6		EPI1859282	A/Environment/Jiangxi/50756/2016	WHO Chinese National Influenza Center	WHO Chinese National Influenza Center	Zeng Xiaoxu, Jiao Ming, Zhang Heng, Yang Lei, Liu Jia, Li Xiyan, Dayan Wang
A_Environment_Jiangxi_50670_2016	EPI_ISL_1920829	China	Environment	2016	B	B4	B4.6		EPI1859289	A/Environment/Jiangxi/50670/2016	WHO Chinese National Influenza Center	WHO Chinese National Influenza Center	Zeng Xiaoxu, Jiao Ming, Zhang Heng, Yang Lei, Liu Jia, Li Xiyan, Dayan Wang
A_Environment_Jiangxi_50645_2016	EPI_ISL_1920830	China	Environment	2016	B	B4	B4.6		EPI1859297	A/Environment/Jiangxi/50645/2016	WHO Chinese National Influenza Center	WHO Chinese National Influenza Center	Zeng Xiaoxu, Jiao Ming, Zhang Heng, Yang Lei, Liu Jia, Li Xiyan, Dayan Wang
A_Environment_Jiangsu_1190_2020	EPI_ISL_2992681	China	Environment	2020	B	B4	B4.7		EPI1882768	A/Environment/Jiangsu/1190/2020(H9N2)	Jiangsu Provincial Center for Disease Control & Prevention	Jiangsu Provincial Center for Disease Control & Prevention	qi,xian;yu,huiyan;wang,shenjiao;deng,feng
A_Environment_Jiangsu_1191_2020	EPI_ISL_3011183	China	Environment	2020	B	B4	B4.7		EPI1882792	A/Environment/Jiangsu/1191/2020(H9N2)	Jiangsu Provincial Center for Disease Control & Prevention	Jiangsu Provincial Center for Disease Control & Prevention	qi,xian;yu,huiyan;wang,shenjiao;deng,fei
A_Environment_Jiangsu_1197_2020	EPI_ISL_3011184	China	Environment	2020	B	B4	B4.7		EPI1882800	A/Environment/Jiangsu/1197/2020(H9N2)	Jiangsu Provincial Center for Disease Control and Prevention	Jiangsu Provincial Center for Disease Control & Prevention	qi,xian;yu,huiyan;wang,shenjiao;deng,fei
A_Environment_Jiangsu_1239_2020	EPI_ISL_3011185	China	Environment	2020	B	B4	B4.7		EPI1882808	A/Environment/Jiangsu/1239/2020(H9N2)	Jiangsu Provincial Center for Disease Control & Prevention	Jiangsu Provincial Center for Disease Control & Prevention	qi,xian;yu,huiyan;wang,shenjiao;deng,fei
A_Environment_Jiangsu_zj1055_2021	EPI_ISL_3236211	China	Environment	2021	B	B4	B4.7		EPI1884542	A/Environment/Jiangsu/zj1055/2021(H9N2)	Jiangsu Provincial Center for Disease Control & Prevention	Jiangsu Provincial Center for Disease Control & Prevention	qi,xian;yu,huiyan;wang,shenjiao;deng,fei;bao,changjun
A_Jiangsu_602_2021	EPI_ISL_3246989	China	Human	2021	B	B4	B4.7		EPI1884586	A/Jiangsu/602/2021	Jiangsu Provincial Center for Disease Control and Prevention	WHO Chinese National Influenza Center
A_Sichuan_03474_2021	EPI_ISL_3246990	China	Human	2021	B	B4	B4.7		EPI1884594	A/Sichuan/03474/2021	Sichuan Center for Disease Control and Prevention	WHO Chinese National Influenza Center
A_Guangdong_02591_2021	EPI_ISL_3246991	China	Human	2021	B	B4	B4.7		EPI1884602	A/Guangdong/02591/2021	Guangdong Provincial Center for Disease Control and Prevention	WHO Chinese National Influenza Center
A_Hubei-Fangxian_218_2021	EPI_ISL_3246998	China	Human	2021	B	B4	B4.7		EPI1884650	A/Hubei-Fangxian/218/2021	Hubei Provincial Center for Disease Control and Prevention	WHO Chinese National Influenza Center
A_Guangdong_00470_2021	EPI_ISL_3247000	China	Human	2021	B	B4	B4.7		EPI1884666	A/Guangdong/00470/2021	Guangdong Provincial Center for Disease Control and Prevention	WHO Chinese National Influenza Center
A_Fujian-siming_19_2021	EPI_ISL_3247002	China	Human	2021	B	B4	B4.7		EPI1884682	A/Fujian-siming/19/2021	Fujian Provincial Center for Disease Control and Prevention	WHO Chinese National Influenza Center
A_Hunan_00468_2021	EPI_ISL_3247004	China	Human	2021	B	B4	B4.7		EPI1884698	A/Hunan/00468/2021	Hunan Provincial Center for Disease Control and prevention	WHO Chinese National Influenza Center
A_Jiangxi_00346_2021	EPI_ISL_3247005	China	Human	2021	B	B4	B4.7		EPI1884706	A/Jiangxi/00346/2021	Jiangxi Provincial Center for Disease Control and Prevention	WHO Chinese National Influenza Center
A_Chicken_Guangdong_GZ12029_2018	EPI_ISL_4254441	China	Avian domestic	2018	B	B4	B4.7		EPI1916600	A/Chicken/Guangdong/GZ12029/2018(H9N2)	Li Ka Shing Faculty of Medicine, The University of Hong Kong	The University of Hong Kong
A_Chicken_Guangdong_GZ12363_2019	EPI_ISL_4254442	China	Avian domestic	2019	B	B4	B4.7		EPI1916608	A/Chicken/Guangdong/GZ12363/2019(H9N2)	Li Ka Shing Faculty of Medicine, The University of Hong Kong	The University of Hong Kong
A_Chicken_Guangdong_GZ12713_2019	EPI_ISL_4254443	China	Avian domestic	2019	B	B4	B4.6		EPI1916616	A/Chicken/Guangdong/GZ12713/2019(H9N2)	Li Ka Shing Faculty of Medicine, The University of Hong Kong	The University of Hong Kong
A_Chicken_Guangdong_GZ13081_2019	EPI_ISL_4254444	China	Avian domestic	2019	B	B4	B4.7		EPI1916624	A/Chicken/Guangdong/GZ13081/2019(H9N2)	Li Ka Shing Faculty of Medicine, The University of Hong Kong	The University of Hong Kong
A_Chicken_Guangdong_GZ13604_2019	EPI_ISL_4254445	China	Avian domestic	2019	B	B4	B4.7		EPI1916632	A/Chicken/Guangdong/GZ13604/2019(H9N2)	Li Ka Shing Faculty of Medicine, The University of Hong Kong	The University of Hong Kong
A_Chicken_Guangdong_GZ13799_2019	EPI_ISL_4254446	China	Avian domestic	2019	B	B4	B4.7		EPI1916640	A/Chicken/Guangdong/GZ13799/2019(H9N2)	Li Ka Shing Faculty of Medicine, The University of Hong Kong	The University of Hong Kong
A_Chicken_Guangdong_GZ13843_2019	EPI_ISL_4254447	China	Avian domestic	2019	B	B4	B4.7		EPI1916648	A/Chicken/Guangdong/GZ13843/2019(H9N2)	Li Ka Shing Faculty of Medicine, The University of Hong Kong	The University of Hong Kong
A_Chicken_Guangdong_GZ13991_2019	EPI_ISL_4254448	China	Avian domestic	2019	B	B4	B4.7		EPI1916656	A/Chicken/Guangdong/GZ13991/2019(H9N2)	Li Ka Shing Faculty of Medicine, The University of Hong Kong	The University of Hong Kong
A_Chicken_Guangdong_GZ14282_2019	EPI_ISL_4254449	China	Avian domestic	2019	B	B4	B4.7		EPI1916664	A/Chicken/Guangdong/GZ14282/2019(H9N2)	Li Ka Shing Faculty of Medicine, The University of Hong Kong	The University of Hong Kong
A_Chicken_Guangdong_GZ14352_2019	EPI_ISL_4254450	China	Avian domestic	2019	B	B4	B4.7		EPI1916672	A/Chicken/Guangdong/GZ14352/2019(H9N2)	Li Ka Shing Faculty of Medicine, The University of Hong Kong	The University of Hong Kong
A_Chicken_Guangdong_GZ14511_2019	EPI_ISL_4254451	China	Avian domestic	2019	B	B4	B4.7		EPI1916680	A/Chicken/Guangdong/GZ14511/2019(H9N2)	Li Ka Shing Faculty of Medicine, The University of Hong Kong	The University of Hong Kong
A_Chicken_Guangdong_GZ14577_2019	EPI_ISL_4254452	China	Avian domestic	2019	B	B4	B4.7		EPI1916688	A/Chicken/Guangdong/GZ14577/2019(H9N2)	Li Ka Shing Faculty of Medicine, The University of Hong Kong	The University of Hong Kong
A_Chicken_Guangdong_GZ14792_2019	EPI_ISL_4254453	China	Avian domestic	2019	B	B4	B4.7		EPI1916696	A/Chicken/Guangdong/GZ14792/2019(H9N2)	Li Ka Shing Faculty of Medicine, The University of Hong Kong	The University of Hong Kong
A_Chicken_Guangdong_GZ15274_2019	EPI_ISL_4254454	China	Avian domestic	2019	B	B4	B4.7		EPI1916704	A/Chicken/Guangdong/GZ15274/2019(H9N2)	Li Ka Shing Faculty of Medicine, The University of Hong Kong	The University of Hong Kong
A_Chicken_Guangdong_GZ15319_2019	EPI_ISL_4254455	China	Avian domestic	2019	B	B4	B4.7		EPI1916712	A/Chicken/Guangdong/GZ15319/2019(H9N2)	Li Ka Shing Faculty of Medicine, The University of Hong Kong	The University of Hong Kong
A_Chicken_Guangdong_GZ15513_2020	EPI_ISL_4254456	China	Avian domestic	2020	B	B4	B4.7		EPI1916720	A/Chicken/Guangdong/GZ15513/2020(H9N2)	Li Ka Shing Faculty of Medicine, The University of Hong Kong	The University of Hong Kong
A_Chicken_Guangdong_GZ15563_2020	EPI_ISL_4254457	China	Avian domestic	2020	B	B4	B4.7		EPI1916728	A/Chicken/Guangdong/GZ15563/2020(H9N2)	Li Ka Shing Faculty of Medicine, The University of Hong Kong	The University of Hong Kong
A_Chicken_Guangdong_GZ11721_2018	EPI_ISL_4254653	China	Avian domestic	2018	B	B4	B4.7		EPI1916736	A/Chicken/Guangdong/GZ11721/2018(H9N2)	Li Ka Shing Faculty of Medicine, The University of Hong Kong	The University of Hong Kong
A_Chicken_Guangdong_GZ11640_2018	EPI_ISL_4254654	China	Avian domestic	2018	B	B4	B4.7		EPI1916744	A/Chicken/Guangdong/GZ11640/2018(H9N2)	Li Ka Shing Faculty of Medicine, The University of Hong Kong	The University of Hong Kong
A_pheasant_Italy_21VIR2284-1_2021	EPI_ISL_7987330	Italy	Avian domestic	2021	Y	Y8			EPI1947247	A/pheasant/Italy/21VIR2284-1/2021	Istituto Zooprofilattico Sperimentale Delle Venezie	Istituto Zooprofilattico Sperimentale Delle Venezie	Milani, A.; Fusaro, A.; Schivo, A.; Salviato, A.; Palumbo, E.;Zecchin, B.; Giussani, E.; Pastori, A.; Monne, I.; Terregino, C.
A_chicken_Korea_SL20_2020	EPI_ISL_8187226	South Korea	Avian domestic	2020	B	B4	B4.6		EPI1949177	A/chicken/Korea/SL20/2020	Seoul national university	Animal and Plant Quarantine Agency (APQA)
A_chicken_Morocco_26-2_917_21RS1333-32_2021	EPI_ISL_8387672	Morocco	Avian domestic	2021	G	G5	G5.5		EPI1950185	A/chicken/Morocco/26-2_917_21RS1333-32/2021	Laboratoire Régional d'Analyses et de Recherches de Casablanca (ONSSA)	Istituto Zooprofilattico Sperimentale Delle Venezie	El Mellouli, F.; Mouahid, M.; Zecchin, B.; Fusaro, A.; Schivo, A.; Salviato, A.; Palumbo, E.; Milani, A.; Giussani, E.; Pastori, A.; Monne, I.; Terregino, C.
A_chicken_Morocco_17_6650_21RS1333-19_2020	EPI_ISL_8387673	Morocco	Avian domestic	2020	G	G5	G5.5		EPI1950193	A/chicken/Morocco/17_6650_21RS1333-19/2020	Laboratoire Régional d'Analyses et de Recherches de Casablanca (ONSSA)	Istituto Zooprofilattico Sperimentale Delle Venezie	El Mellouli, F.; Mouahid, M.; Zecchin, B.; Fusaro, A.; Schivo, A.; Salviato, A.; Palumbo, E.; Milani, A.; Giussani, E.; Pastori, A.; Monne, I.; Terregino, C.
A_chicken_Morocco_24_520_21RS1333-28_2021	EPI_ISL_8387675	Morocco	Avian domestic	2021	G	G5	G5.5		EPI1950208	A/chicken/Morocco/24_520_21RS1333-28/2021	Laboratoire Régional d'Analyses et de Recherches de Casablanca (ONSSA)	Istituto Zooprofilattico Sperimentale Delle Venezie	El Mellouli, F.; Mouahid, M.; Zecchin, B.; Fusaro, A.; Schivo, A.; Salviato, A.; Palumbo, E.; Milani, A.; Giussani, E.; Pastori, A.; Monne, I.; Terregino, C.
A_pheasant_Morocco_19RS1944-13_2019	EPI_ISL_8387676	Morocco	Avian domestic	2019	G	G5	G5.5		EPI1950216	A/pheasant/Morocco/19RS1944-13/2019	Laboratoire Régional d'Analyses et de Recherches de Casablanca (ONSSA)	Istituto Zooprofilattico Sperimentale Delle Venezie	El Mellouli, F.; Mouahid, M.; Zecchin, B.; Fusaro, A.; Schivo, A.; Salviato, A.; Palumbo, E.; Milani, A.; Giussani, E.; Pastori, A.; Monne, I.; Terregino, C.
A_pheasant_Morocco_19RS1944-14_2019	EPI_ISL_8387677	Morocco	Avian domestic	2019	G	G5	G5.5		EPI1950224	A/pheasant/Morocco/19RS1944-14/2019	Laboratoire Régional d'Analyses et de Recherches de Casablanca (ONSSA)	Istituto Zooprofilattico Sperimentale Delle Venezie	El Mellouli, F.; Mouahid, M.; Zecchin, B.; Fusaro, A.; Schivo, A.; Salviato, A.; Palumbo, E.; Milani, A.; Giussani, E.; Pastori, A.; Monne, I.; Terregino, C.
A_chicken_Morocco_13_4562_21RS1333-13_2020	EPI_ISL_8387678	Morocco	Avian domestic	2020	G	G5	G5.5		EPI1950229	A/chicken/Morocco/13_4562_21RS1333-13/2020	Laboratoire Régional d'Analyses et de Recherches de Casablanca (ONSSA)	Istituto Zooprofilattico Sperimentale Delle Venezie	El Mellouli, F.; Mouahid, M.; Zecchin, B.; Fusaro, A.; Schivo, A.; Salviato, A.; Palumbo, E.; Milani, A.; Giussani, E.; Pastori, A.; Monne, I.; Terregino, C.
A_chicken_Morocco_2_924_21RS1333-2_2019	EPI_ISL_8387679	Morocco	Avian domestic	2019	G	G5	G5.5		EPI1950237	A/chicken/Morocco/2_924_21RS1333-2/2019	Laboratoire Régional d'Analyses et de Recherches de Casablanca (ONSSA)	Istituto Zooprofilattico Sperimentale Delle Venezie	El Mellouli, F.; Mouahid, M.; Zecchin, B.; Fusaro, A.; Schivo, A.; Salviato, A.; Palumbo, E.; Milani, A.; Giussani, E.; Pastori, A.; Monne, I.; Terregino, C.
A_chicken_Morocco_19RS1944-1_2016	EPI_ISL_8387680	Morocco	Avian domestic	2016	G	G5	G5.5		EPI1950245	A/chicken/Morocco/19RS1944-1/2016	Laboratoire Régional d'Analyses et de Recherches de Casablanca (ONSSA)	Istituto Zooprofilattico Sperimentale Delle Venezie	El Mellouli, F.; Mouahid, M.; Zecchin, B.; Fusaro, A.; Schivo, A.; Salviato, A.; Palumbo, E.; Milani, A.; Giussani, E.; Pastori, A.; Monne, I.; Terregino, C.
A_chicken_Morocco_3_1004_21RS1333-3_2019	EPI_ISL_8387681	Morocco	Avian domestic	2019	G	G5	G5.5		EPI1950253	A/chicken/Morocco/3_1004_21RS1333-3/2019	Laboratoire Régional d'Analyses et de Recherches de Casablanca (ONSSA)	Istituto Zooprofilattico Sperimentale Delle Venezie	El Mellouli, F.; Mouahid, M.; Zecchin, B.; Fusaro, A.; Schivo, A.; Salviato, A.; Palumbo, E.; Milani, A.; Giussani, E.; Pastori, A.; Monne, I.; Terregino, C.
A_chicken_Morocco_7_3046_21RS1333-7_2019	EPI_ISL_8387683	Morocco	Avian domestic	2019	G	G5	G5.5		EPI1950269	A/chicken/Morocco/7_3046_21RS1333-7/2019	Laboratoire Régional d'Analyses et de Recherches de Casablanca (ONSSA)	Istituto Zooprofilattico Sperimentale Delle Venezie	El Mellouli, F.; Mouahid, M.; Zecchin, B.; Fusaro, A.; Schivo, A.; Salviato, A.; Palumbo, E.; Milani, A.; Giussani, E.; Pastori, A.; Monne, I.; Terregino, C.
A_chicken_Morocco_21_4374_21RS1333-23_2020	EPI_ISL_8387684	Morocco	Avian domestic	2019	G	G5	G5.5		EPI1950276	A/chicken/Morocco/21_4374_21RS1333-23/2020	Laboratoire Régional d'Analyses et de Recherches de Casablanca (ONSSA)	Istituto Zooprofilattico Sperimentale Delle Venezie	El Mellouli, F.; Mouahid, M.; Zecchin, B.; Fusaro, A.; Schivo, A.; Salviato, A.; Palumbo, E.; Milani, A.; Giussani, E.; Pastori, A.; Monne, I.; Terregino, C.
A_chicken_Morocco_4_2573_21RS1333-4_2019	EPI_ISL_8387685	Morocco	Avian domestic	2019	G	G5	G5.5		EPI1950284	A/chicken/Morocco/4_2573_21RS1333-4/2019	Laboratoire Régional d'Analyses et de Recherches de Casablanca (ONSSA)	Istituto Zooprofilattico Sperimentale Delle Venezie	El Mellouli, F.; Mouahid, M.; Zecchin, B.; Fusaro, A.; Schivo, A.; Salviato, A.; Palumbo, E.; Milani, A.; Giussani, E.; Pastori, A.; Monne, I.; Terregino, C.
A_chicken_Morocco_10_4437_21RS1333-10_2020	EPI_ISL_8387686	Morocco	Avian domestic	2020	G	G5	G5.5		EPI1950292	A/chicken/Morocco/10_4437_21RS1333-10/2020	Laboratoire Régional d'Analyses et de Recherches de Casablanca (ONSSA)	Istituto Zooprofilattico Sperimentale Delle Venezie	El Mellouli, F.; Mouahid, M.; Zecchin, B.; Fusaro, A.; Schivo, A.; Salviato, A.; Palumbo, E.; Milani, A.; Giussani, E.; Pastori, A.; Monne, I.; Terregino, C.
A_chicken_Morocco_11_4438_21RS1333-11_2020	EPI_ISL_8387687	Morocco	Avian domestic	2020	G	G5	G5.5		EPI1950300	A/chicken/Morocco/11_4438_21RS1333-11/2020	Laboratoire Régional d'Analyses et de Recherches de Casablanca (ONSSA)	Istituto Zooprofilattico Sperimentale Delle Venezie	El Mellouli, F.; Mouahid, M.; Zecchin, B.; Fusaro, A.; Schivo, A.; Salviato, A.; Palumbo, E.; Milani, A.; Giussani, E.; Pastori, A.; Monne, I.; Terregino, C.
A_chicken_Morocco_8_3465_21RS1333-8_2019	EPI_ISL_8387689	Morocco	Avian domestic	2019	G	G5	G5.5		EPI1950316	A/chicken/Morocco/8_3465_21RS1333-8/2019	Laboratoire Régional d'Analyses et de Recherches de Casablanca (ONSSA)	Istituto Zooprofilattico Sperimentale Delle Venezie	El Mellouli, F.; Mouahid, M.; Zecchin, B.; Fusaro, A.; Schivo, A.; Salviato, A.; Palumbo, E.; Milani, A.; Giussani, E.; Pastori, A.; Monne, I.; Terregino, C.
A_chicken_Morocco_19RS1944-2_2016	EPI_ISL_8387691	Morocco	Avian domestic	2016	G	G5	G5.5		EPI1950332	A/chicken/Morocco/19RS1944-2/2016	Laboratoire Régional d'Analyses et de Recherches de Casablanca (ONSSA)	Istituto Zooprofilattico Sperimentale Delle Venezie	El Mellouli, F.; Mouahid, M.; Zecchin, B.; Fusaro, A.; Schivo, A.; Salviato, A.; Palumbo, E.; Milani, A.; Giussani, E.; Pastori, A.; Monne, I.; Terregino, C.
A_chicken_Morocco_25-2_3155_21RS1333-30_2021	EPI_ISL_8387693	Morocco	Avian domestic	2021	G	G5	G5.5		EPI1950348	A/chicken/Morocco/25-2_3155_21RS1333-30/2021	Laboratoire Régional d'Analyses et de Recherches de Casablanca (ONSSA)	Istituto Zooprofilattico Sperimentale Delle Venezie	El Mellouli, F.; Mouahid, M.; Zecchin, B.; Fusaro, A.; Schivo, A.; Salviato, A.; Palumbo, E.; Milani, A.; Giussani, E.; Pastori, A.; Monne, I.; Terregino, C.
A_chicken_Morocco_1_456_21RS1333-1_2019	EPI_ISL_8387694	Morocco	Avian domestic	2019	G	G5	G5.5		EPI1950356	A/chicken/Morocco/1_456_21RS1333-1/2019	Laboratoire Régional d'Analyses et de Recherches de Casablanca (ONSSA)	Istituto Zooprofilattico Sperimentale Delle Venezie	El Mellouli, F.; Mouahid, M.; Zecchin, B.; Fusaro, A.; Schivo, A.; Salviato, A.; Palumbo, E.; Milani, A.; Giussani, E.; Pastori, A.; Monne, I.; Terregino, C.
A_chicken_Morocco_18_6657_21RS1333-20_2020	EPI_ISL_8387695	Morocco	Avian domestic	2020	G	G5	G5.5		EPI1950364	A/chicken/Morocco/18_6657_21RS1333-20/2020	Laboratoire Régional d'Analyses et de Recherches de Casablanca (ONSSA)	Istituto Zooprofilattico Sperimentale Delle Venezie	El Mellouli, F.; Mouahid, M.; Zecchin, B.; Fusaro, A.; Schivo, A.; Salviato, A.; Palumbo, E.; Milani, A.; Giussani, E.; Pastori, A.; Monne, I.; Terregino, C.
A_chicken_Morocco_16-1_6595_21RS1333-17_2020	EPI_ISL_8387696	Morocco	Avian domestic	2020	G	G5	G5.5		EPI1950369	A/chicken/Morocco/16-1_6595_21RS1333-17/2020	Laboratoire Régional d'Analyses et de Recherches de Casablanca (ONSSA)	Istituto Zooprofilattico Sperimentale Delle Venezie	El Mellouli, F.; Mouahid, M.; Zecchin, B.; Fusaro, A.; Schivo, A.; Salviato, A.; Palumbo, E.; Milani, A.; Giussani, E.; Pastori, A.; Monne, I.; Terregino, C.
A_chicken_Morocco_16-2_6595_21RS1333-18_2020	EPI_ISL_8387697	Morocco	Avian domestic	2020	G	G5	G5.5		EPI1950375	A/chicken/Morocco/16-2_6595_21RS1333-18/2020	Laboratoire Régional d'Analyses et de Recherches de Casablanca (ONSSA)	Istituto Zooprofilattico Sperimentale Delle Venezie	El Mellouli, F.; Mouahid, M.; Zecchin, B.; Fusaro, A.; Schivo, A.; Salviato, A.; Palumbo, E.; Milani, A.; Giussani, E.; Pastori, A.; Monne, I.; Terregino, C.
A_chicken_Purbalingga_04181746-SWTO_2018	EPI_ISL_8510993	Indonesia	Avian domestic	2018	B	B4	B4.5		EPI1951273	A/chicken/Purbalingga/04181746-SWTO/2018	Balai Besar Veteriner Wates	Balai Besar Veteriner Wates	Wibawa, Hendra; Lestari, Lestari; Lubis, EllyPuspasari; Irianingsih, SriHandayani; Sari, DesiPuspita; Mulyawan, Herdiyanto
A_chicken_Thanh_Hoa_V1S5VTC_2020	EPI_ISL_9009475	Vietnam	Avian domestic	2020	B	B4	B4.7		EPI1963118	A/chicken/Thanh Hoa/V1S5VTC/2020	State Research Center of Virology and Biotechnology (VECTOR)	State Research Center of Virology and Biotechnology (VECTOR)
A_environment_Bangladesh_21E89_2021	EPI_ISL_9988764	Bangladesh	Environment	2021	G	G5	G5.7		EPI1986191	A/environment/Bangladesh/21E89/2021	International Centre for Diarrhoeal Disease Research (ICDDR,B)	International Centre for Diarrhoeal Disease Research (ICDDR,B)	Hossain, M.E.; Miah, M.; Alam, S.; Hasan, R.; Davis, C.T.; Mott, A.J.; Davis, W.; Chowdhury, S.; Rahman, M.Z
A_chicken_Bangladesh_19B558_2022	EPI_ISL_11207837	Bangladesh	Avian domestic	2022	G	G5	G5.7		EPI1997238	A/chicken/Bangladesh/19B558/2022	International Centre for Diarrhoeal Disease Research (ICDDR,B)	International Centre for Diarrhoeal Disease Research (ICDDR,B)	Hossain, M.E.; Miah, M.; Alam, S.; Hasan, R.; Davis, C.T.; Mott, A.J.; Davis, W.; Chowdhury, S.; Rahman, M.Z
A_environment_Bangladesh_09E93_2021	EPI_ISL_11211434	Bangladesh	Environment	2021	G	G5	G5.7		EPI1997254	A/environment/Bangladesh/09E93/2021	International Centre for Diarrhoeal Disease Research (ICDDR,B)	International Centre for Diarrhoeal Disease Research (ICDDR,B)	Hossain, M.E.; Miah, M.; Alam, S.; Hasan, R.; Davis, C.T.; Mott, A.J.; Davis, W.; Chowdhury, S.; Rahman, M.Z
A_chicken_Vietnam_HU15-630_2021	EPI_ISL_11504688	Vietnam	Avian domestic	2021	B	B4	B4.7		EPI2005396	A/chicken/Vietnam/HU15-630/2021	Graduate School of Veterinary Medicine, Hokkaido University	Graduate School of Veterinary Medicine, Hokkaido University	Yoshihiro, Sakoda; Norikazu, Isoda; Takahiro, Hiono
A_Chicken_Nepal_JHAPA_11_2007	EPI_ISL_12746346	Nepal	Avian domestic	2007	G	G5	G5.3	G5.3.1	EPI2041895	A/Chicken/Nepal/JHAPA/11/2007	CSIRO Australian Animal Health Laboratory	WHO Collaborating Centre for Reference and Research on Influenza
A_Chicken_Nepal_JHAPA_22_2007	EPI_ISL_12746347	Nepal	Avian domestic	2007	G	G5	G5.3	G5.3.1	EPI2041898	A/Chicken/Nepal/JHAPA/22/2007	CSIRO Australian Animal Health Laboratory	WHO Collaborating Centre for Reference and Research on Influenza
A_Chicken_Nepal_JHAPA_23_2007	EPI_ISL_12746348	Nepal	Avian domestic	2007	G	G5	G5.3	G5.3.1	EPI2041900	A/Chicken/Nepal/JHAPA/23/2007	CSIRO Australian Animal Health Laboratory	WHO Collaborating Centre for Reference and Research on Influenza
A_Chicken_Nepal_JHAPA_25_2007	EPI_ISL_12746349	Nepal	Avian domestic	2007	G	G5	G5.3	G5.3.1	EPI2041902	A/Chicken/Nepal/JHAPA/25/2007	CSIRO Australian Animal Health Laboratory	WHO Collaborating Centre for Reference and Research on Influenza
A_Chicken_Nepal_JHAPA_26_2007	EPI_ISL_12746350	Nepal	Avian domestic	2007	G	G5	G5.3	G5.3.1	EPI2041905	A/Chicken/Nepal/JHAPA/26/2007	CSIRO Australian Animal Health Laboratory	WHO Collaborating Centre for Reference and Research on Influenza
A_Chicken_Nepal_JHAPA_27_2007	EPI_ISL_12746351	Nepal	Avian domestic	2007	G	G5	G5.3	G5.3.1	EPI2041913	A/Chicken/Nepal/JHAPA/27/2007	CSIRO Australian Animal Health Laboratory	WHO Collaborating Centre for Reference and Research on Influenza
A_Chicken_Nepal_JHAPA_28_2007	EPI_ISL_12746352	Nepal	Avian domestic	2007	G	G5	G5.3	G5.3.1	EPI2041935	A/Chicken/Nepal/JHAPA/28/2007	CSIRO Australian Animal Health Laboratory	WHO Collaborating Centre for Reference and Research on Influenza
A_ostrich_South_Africa_586654_2019	EPI_ISL_12749781	South Africa	Avian domestic	2019	Y	Y8			EPI2041982	A/ostrich/South Africa/586654/2019	Faculty of Veterinary Science, University of Pretoria	University of Pretoria	Celia, Abolnik
A_ostrich_South_Africa_591788_2019	EPI_ISL_12749782	South Africa	Avian domestic	2019	Y	Y8			EPI2041993	A/ostrich/South Africa/591788/2019	Faculty of Veterinary Science, University of Pretoria	University of Pretoria	Abolnik, Celia
A_chicken_Kenya_440560_2021	EPI_ISL_12810421	Kenya	Avian domestic	2021	G	G5	G5.5		EPI2043190	A/chicken/Kenya/440560/2021	Assurecloud (Pty) Ltd	University of Pretoria	Abolnik, Celia
A_Eurasian_curlew_Shanghai_CM090410_2020	EPI_ISL_13156588	China	Avian wild	2020	Y	Y8			EPI2058225	A/Eurasian curlew/Shanghai/CM090410/2020	East China Normal University	East China Normal University (ECNU)
A_chicken_Afghanistan_329-2vir09-AFG-Khost1_2008	EPI_ISL_63781	Afghanistan	Avian domestic	2008	G	G5	G5.3	G5.3.2	EPI223075	A/chicken/Afghanistan/329-2vir09-AFG-Khost1/2008		Istituto Zooprofilattico Sperimentale Delle Venezie	Fusaro,A.; Salviato,A.; Schivo,A.; Monne,I.; Ahmad,Mir; Cattoli,G.; Capua,I.; Valastro,V.; Habib,M.; Ziay,G.; GarciaGarcia,J.
A_chicken_Afghanistan_329-3vir09-AFG-Khost2_2008	EPI_ISL_63782	Afghanistan	Avian domestic	2008	G	G5	G5.3	G5.3.2	EPI223083	A/chicken/Afghanistan/329-3vir09-AFG-Khost2/2008		Istituto Zooprofilattico Sperimentale Delle Venezie	Viviana,Valastro; Annalisa,Salviato; Alice,Fusaro; Isabella,Monne; Mariam,Habib; Ghulam,Ziay; Juan,GarciaGarcia; Giovanni,Cattoli; Ilaria,Capua
A_chicken_Afghanistan_329-4vir09-AFG-Khost3_2008	EPI_ISL_63783	Afghanistan	Avian domestic	2008	G	G5	G5.3	G5.3.2	EPI223091	A/chicken/Afghanistan/329-4vir09-AFG-Khost3/2008		Istituto Zooprofilattico Sperimentale Delle Venezie	Viviana,Valastro; Annalisa,Salviato; Alice,Fusaro; Isabella,Monne; Mariam,Habib; Ghulam,Ziay; Juan,GarciaGarcia; Giovanni,Cattoli; Ilaria,Capua
A_chicken_Afghanistan_329-5vir09-AFG-Khost4_2008	EPI_ISL_63784	Afghanistan	Avian domestic	2008	G	G5	G5.3	G5.3.2	EPI223099	A/chicken/Afghanistan/329-5vir09-AFG-Khost4/2008		Istituto Zooprofilattico Sperimentale Delle Venezie	Viviana,Valastro; Annalisa,Salviato; Alice,Fusaro; Isabella,Monne; Mariam,Habib; Ghulam,Ziay; Juan,GarciaGarcia; Giovanni,Cattoli; Ilaria,Capua
A_chicken_Afghanistan_329-6vir09-AFG-Khost9_2008	EPI_ISL_63785	Afghanistan	Avian domestic	2008	G	G5	G5.3	G5.3.2	EPI223107	A/chicken/Afghanistan/329-6vir09-AFG-Khost9/2008		Istituto Zooprofilattico Sperimentale Delle Venezie	Viviana,Valastro; Annalisa,Salviato; Alice,Fusaro; Isabella,Monne; Mariam,Habib; Ghulam,Ziay; Juan,GarciaGarcia; Giovanni,Cattoli; Ilaria,Capua
A_chicken_Afghanistan_329-7vir09-AFG-Heart6_2009	EPI_ISL_63786	Afghanistan	Avian domestic	2009	G	G5	G5.4		EPI223115	A/chicken/Afghanistan/329-7vir09-AFG-Heart6/2009		Istituto Zooprofilattico Sperimentale Delle Venezie	Viviana,Valastro; Annalisa,Salviato; Alice,Fusaro; Isabella,Monne; Mariam,Habib; Ghulam,Ziay; Juan,GarciaGarcia; Giovanni,Cattoli; Ilaria,Capua
A_chicken_Jordan_1436-1451_2004	EPI_ISL_85772	Jordan	Avian domestic	2004	G	G1			EPI301458	A/chicken/Jordan/1436-1451/2004	Istituto Zooprofilattico Sperimentale Delle Venezie	Istituto Zooprofilattico Sperimentale Delle Venezie	Fusaro,A.; Monne,I.; Salviato,A.; Valastro,V.; Schivo,A.; Amarin,N.M.; Gonzalez,C.; Ismail,M.M.; AlBlowi,M.H.; Khan,O.A.; MakenAli,A.S.; Hedayati,A.; Garcia,J.G.; Ziay,G.M.; Shoushtari,A.; AlQahtani,K.N.; Capua,I.; Holmes,E.C.; Cattoli,G.
A_chicken_Jordan_1436-643_2004	EPI_ISL_85774	Jordan	Avian domestic	2004	G	G1			EPI301474	A/chicken/Jordan/1436-643/2004	Istituto Zooprofilattico Sperimentale Delle Venezie	Istituto Zooprofilattico Sperimentale Delle Venezie	Fusaro,A.; Monne,I.; Salviato,A.; Valastro,V.; Schivo,A.; Amarin,N.M.; Gonzalez,C.; Ismail,M.M.; AlBlowi,M.H.; Khan,O.A.; MakenAli,A.S.; Hedayati,A.; Garcia,J.G.; Ziay,G.M.; Shoushtari,A.; AlQahtani,K.N.; Capua,I.; Holmes,E.C.; Cattoli,G.
A_chicken_Jordan_1436-997_2004	EPI_ISL_85775	Jordan	Avian domestic	2004	G	G1			EPI301482	A/chicken/Jordan/1436-997/2004	Istituto Zooprofilattico Sperimentale Delle Venezie	Istituto Zooprofilattico Sperimentale Delle Venezie	Fusaro,A.; Monne,I.; Salviato,A.; Valastro,V.; Schivo,A.; Amarin,N.M.; Gonzalez,C.; Ismail,M.M.; AlBlowi,M.H.; Khan,O.A.; MakenAli,A.S.; Hedayati,A.; Garcia,J.G.; Ziay,G.M.; Shoushtari,A.; AlQahtani,K.N.; Capua,I.; Holmes,E.C.; Cattoli,G.
A_chicken_Jordan_436-1_2010	EPI_ISL_85776	Jordan	Avian domestic	2010	G	G5	G5.6		EPI301490	A/chicken/Jordan/436-1/2010	Istituto Zooprofilattico Sperimentale Delle Venezie	Istituto Zooprofilattico Sperimentale Delle Venezie	Fusaro,A.; Monne,I.; Salviato,A.; Valastro,V.; Schivo,A.; Amarin,N.M.; Gonzalez,C.; Ismail,M.M.; AlBlowi,M.H.; Khan,O.A.; MakenAli,A.S.; Hedayati,A.; Garcia,J.G.; Ziay,G.M.; Shoushtari,A.; AlQahtani,K.N.; Capua,I.; Holmes,E.C.; Cattoli,G.
A_chicken_Jordan_436-2_2010	EPI_ISL_85777	Jordan	Avian domestic	2010	G	G5	G5.6		EPI301498	A/chicken/Jordan/436-2/2010	Istituto Zooprofilattico Sperimentale Delle Venezie	Istituto Zooprofilattico Sperimentale Delle Venezie	Fusaro,A.; Monne,I.; Salviato,A.; Valastro,V.; Schivo,A.; Amarin,N.M.; Gonzalez,C.; Ismail,M.M.; AlBlowi,M.H.; Khan,O.A.; MakenAli,A.S.; Hedayati,A.; Garcia,J.G.; Ziay,G.M.; Shoushtari,A.; AlQahtani,K.N.; Capua,I.; Holmes,E.C.; Cattoli,G.
A_chicken_Jordan_09vir579-3_2007	EPI_ISL_85778	Jordan	Avian domestic	2007	G	G1			EPI301506	A/chicken/Jordan/09vir579-3/2007	Istituto Zooprofilattico Sperimentale Delle Venezie	Istituto Zooprofilattico Sperimentale Delle Venezie	Fusaro,A.; Monne,I.; Salviato,A.; Valastro,V.; Schivo,A.; Amarin,N.M.; Gonzalez,C.; Ismail,M.M.; AlBlowi,M.H.; Khan,O.A.; MakenAli,A.S.; Hedayati,A.; Garcia,J.G.; Ziay,G.M.; Shoushtari,A.; AlQahtani,K.N.; Capua,I.; Holmes,E.C.; Cattoli,G.
A_chicken_Jordan_09vir579-2_2007	EPI_ISL_85779	Jordan	Avian domestic	2007	G	G1			EPI301514	A/chicken/Jordan/09vir579-2/2007	Istituto Zooprofilattico Sperimentale Delle Venezie	Istituto Zooprofilattico Sperimentale Delle Venezie	Fusaro,A.; Monne,I.; Salviato,A.; Valastro,V.; Schivo,A.; Amarin,N.M.; Gonzalez,C.; Ismail,M.M.; AlBlowi,M.H.; Khan,O.A.; MakenAli,A.S.; Hedayati,A.; Garcia,J.G.; Ziay,G.M.; Shoushtari,A.; AlQahtani,K.N.; Capua,I.; Holmes,E.C.; Cattoli,G.
A_chicken_Saudi_Arabia_08vir3489-33-as638_2005	EPI_ISL_85780	Saudi Arabia	Avian domestic	2005	G	G5			EPI301522	A/chicken/Saudi Arabia/08vir3489-33-as638/2005	Istituto Zooprofilattico Sperimentale Delle Venezie	Istituto Zooprofilattico Sperimentale Delle Venezie	Fusaro,A.; Monne,I.; Salviato,A.; Valastro,V.; Schivo,A.; Amarin,N.M.; Gonzalez,C.; Ismail,M.M.; AlBlowi,M.H.; Khan,O.A.; MakenAli,A.S.; Hedayati,A.; Garcia,J.G.; Ziay,G.M.; Shoushtari,A.; AlQahtani,K.N.; Capua,I.; Holmes,E.C.; Cattoli,G.
A_chicken_Saudi_Arabia_08vir3489-38-as92_2005	EPI_ISL_85781	Saudi Arabia	Avian domestic	2005	G	G5			EPI301528	A/chicken/Saudi Arabia/08vir3489-38-as92/2005	Istituto Zooprofilattico Sperimentale Delle Venezie	Istituto Zooprofilattico Sperimentale Delle Venezie	Fusaro,A.; Monne,I.; Salviato,A.; Valastro,V.; Schivo,A.; Amarin,N.M.; Gonzalez,C.; Ismail,M.M.; AlBlowi,M.H.; Khan,O.A.; MakenAli,A.S.; Hedayati,A.; Garcia,J.G.; Ziay,G.M.; Shoushtari,A.; AlQahtani,K.N.; Capua,I.; Holmes,E.C.; Cattoli,G.
A_chicken_Saudi_Arabia_08vir3489-44-as253_2006	EPI_ISL_85782	Saudi Arabia	Avian domestic	2006	G	G5			EPI301536	A/chicken/Saudi Arabia/08vir3489-44-as253/2006	Istituto Zooprofilattico Sperimentale Delle Venezie	Istituto Zooprofilattico Sperimentale Delle Venezie	Fusaro,A.; Monne,I.; Salviato,A.; Valastro,V.; Schivo,A.; Amarin,N.M.; Gonzalez,C.; Ismail,M.M.; AlBlowi,M.H.; Khan,O.A.; MakenAli,A.S.; Hedayati,A.; Garcia,J.G.; Ziay,G.M.; Shoushtari,A.; AlQahtani,K.N.; Capua,I.; Holmes,E.C.; Cattoli,G.
A_quail_Saudi_Arabia_08vir3489-46-as104_2006	EPI_ISL_85783	Saudi Arabia	Avian domestic	2006	G	G-like			EPI301544	A/quail/Saudi Arabia/08vir3489-46-as104/2006	Istituto Zooprofilattico Sperimentale Delle Venezie	Istituto Zooprofilattico Sperimentale Delle Venezie	Fusaro,A.; Monne,I.; Salviato,A.; Valastro,V.; Schivo,A.; Amarin,N.M.; Gonzalez,C.; Ismail,M.M.; AlBlowi,M.H.; Khan,O.A.; MakenAli,A.S.; Hedayati,A.; Garcia,J.G.; Ziay,G.M.; Shoushtari,A.; AlQahtani,K.N.; Capua,I.; Holmes,E.C.; Cattoli,G.
A_falcon_Saudi_Arabia_08vir3489-40-as977_2006	EPI_ISL_85784	Saudi Arabia	Avian wild	2006	G	G5			EPI301552	A/falcon/Saudi Arabia/08vir3489-40-as977/2006	Istituto Zooprofilattico Sperimentale Delle Venezie	Istituto Zooprofilattico Sperimentale Delle Venezie	Fusaro,A.; Monne,I.; Salviato,A.; Valastro,V.; Schivo,A.; Amarin,N.M.; Gonzalez,C.; Ismail,M.M.; AlBlowi,M.H.; Khan,O.A.; MakenAli,A.S.; Hedayati,A.; Garcia,J.G.; Ziay,G.M.; Shoushtari,A.; AlQahtani,K.N.; Capua,I.; Holmes,E.C.; Cattoli,G.
A_chicken_Saudi_Arabia_08vir3489-48-as997_2007	EPI_ISL_85785	Saudi Arabia	Avian domestic	2007	G	G5			EPI301560	A/chicken/Saudi Arabia/08vir3489-48-as997/2007	Istituto Zooprofilattico Sperimentale Delle Venezie	Istituto Zooprofilattico Sperimentale Delle Venezie	Fusaro,A.; Monne,I.; Salviato,A.; Valastro,V.; Schivo,A.; Amarin,N.M.; Gonzalez,C.; Ismail,M.M.; AlBlowi,M.H.; Khan,O.A.; MakenAli,A.S.; Hedayati,A.; Garcia,J.G.; Ziay,G.M.; Shoushtari,A.; AlQahtani,K.N.; Capua,I.; Holmes,E.C.; Cattoli,G.
A_chicken_Saudi_Arabia_08vir3489-47-as215_2007	EPI_ISL_85786	Saudi Arabia	Avian domestic	2007	G	G5			EPI301568	A/chicken/Saudi Arabia/08vir3489-47-as215/2007	Istituto Zooprofilattico Sperimentale Delle Venezie	Istituto Zooprofilattico Sperimentale Delle Venezie	Fusaro,A.; Monne,I.; Salviato,A.; Valastro,V.; Schivo,A.; Amarin,N.M.; Gonzalez,C.; Ismail,M.M.; AlBlowi,M.H.; Khan,O.A.; MakenAli,A.S.; Hedayati,A.; Garcia,J.G.; Ziay,G.M.; Shoushtari,A.; AlQahtani,K.N.; Capua,I.; Holmes,E.C.; Cattoli,G.
A_chicken_Saudi_Arabia_08vir3489-51-as366_2008	EPI_ISL_85787	Saudi Arabia	Avian domestic	2008	G	G5			EPI301576	A/chicken/Saudi Arabia/08vir3489-51-as366/2008	Istituto Zooprofilattico Sperimentale Delle Venezie	Istituto Zooprofilattico Sperimentale Delle Venezie	Fusaro,A.; Monne,I.; Salviato,A.; Valastro,V.; Schivo,A.; Amarin,N.M.; Gonzalez,C.; Ismail,M.M.; AlBlowi,M.H.; Khan,O.A.; MakenAli,A.S.; Hedayati,A.; Garcia,J.G.; Ziay,G.M.; Shoushtari,A.; AlQahtani,K.N.; Capua,I.; Holmes,E.C.; Cattoli,G.
A_chicken_Saudi_Arabia_08vir3489-50-as118_2008	EPI_ISL_85788	Saudi Arabia	Avian domestic	2008	G	G5			EPI301584	A/chicken/Saudi Arabia/08vir3489-50-as118/2008	Istituto Zooprofilattico Sperimentale Delle Venezie	Istituto Zooprofilattico Sperimentale Delle Venezie	Fusaro,A.; Monne,I.; Salviato,A.; Valastro,V.; Schivo,A.; Amarin,N.M.; Gonzalez,C.; Ismail,M.M.; AlBlowi,M.H.; Khan,O.A.; MakenAli,A.S.; Hedayati,A.; Garcia,J.G.; Ziay,G.M.; Shoushtari,A.; AlQahtani,K.N.; Capua,I.; Holmes,E.C.; Cattoli,G.
A_chicken_Dubai_09vir3771-2_2008	EPI_ISL_85789	United Arab Emirates	Avian domestic	2008	G	G5	G5.5		EPI301591	A/chicken/Dubai/09vir3771-2/2008	Istituto Zooprofilattico Sperimentale Delle Venezie	Istituto Zooprofilattico Sperimentale Delle Venezie	Fusaro,A.; Monne,I.; Salviato,A.; Valastro,V.; Schivo,A.; Amarin,N.M.; Gonzalez,C.; Ismail,M.M.; AlBlowi,M.H.; Khan,O.A.; MakenAli,A.S.; Hedayati,A.; Garcia,J.G.; Ziay,G.M.; Shoushtari,A.; AlQahtani,K.N.; Capua,I.; Holmes,E.C.; Cattoli,G.
A_chicken_Iran_10VIR854-5_2008	EPI_ISL_85791	Iran	Avian domestic	2008	G	G5	G5.2		EPI301607	A/chicken/Iran/10VIR854-5/2008	Istituto Zooprofilattico Sperimentale Delle Venezie	Istituto Zooprofilattico Sperimentale Delle Venezie	Fusaro,A.; Monne,I.; Salviato,A.; Valastro,V.; Schivo,A.; Amarin,N.M.; Gonzalez,C.; Ismail,M.M.; AlBlowi,M.H.; Khan,O.A.; MakenAli,A.S.; Hedayati,A.; Garcia,J.G.; Ziay,G.M.; Shoushtari,A.; AlQahtani,K.N.; Capua,I.; Holmes,E.C.; Cattoli,G.
A_chicken_Iran_10VIR854-3_2009	EPI_ISL_85792	Iran	Avian domestic	2009	G	G5	G5.4		EPI301615	A/chicken/Iran/10VIR854-3/2009	Istituto Zooprofilattico Sperimentale Delle Venezie	Istituto Zooprofilattico Sperimentale Delle Venezie	Fusaro,A.; Monne,I.; Salviato,A.; Valastro,V.; Schivo,A.; Amarin,N.M.; Gonzalez,C.; Ismail,M.M.; AlBlowi,M.H.; Khan,O.A.; MakenAli,A.S.; Hedayati,A.; Garcia,J.G.; Ziay,G.M.; Shoushtari,A.; AlQahtani,K.N.; Capua,I.; Holmes,E.C.; Cattoli,G.
A_chicken_Iran_10VIR854-1_2002	EPI_ISL_85793	Iran	Avian domestic	2002	G	G2			EPI301623	A/chicken/Iran/10VIR854-1/2002	Istituto Zooprofilattico Sperimentale Delle Venezie	Istituto Zooprofilattico Sperimentale Delle Venezie	Fusaro,A.; Monne,I.; Salviato,A.; Valastro,V.; Schivo,A.; Amarin,N.M.; Gonzalez,C.; Ismail,M.M.; AlBlowi,M.H.; Khan,O.A.; MakenAli,A.S.; Hedayati,A.; Garcia,J.G.; Ziay,G.M.; Shoushtari,A.; AlQahtani,K.N.; Capua,I.; Holmes,E.C.; Cattoli,G.
A_chicken_Iran_10VIR854-4_2009	EPI_ISL_85794	Iran	Avian domestic	2009	G	G5	G5.2		EPI301631	A/chicken/Iran/10VIR854-4/2009	Istituto Zooprofilattico Sperimentale Delle Venezie	Istituto Zooprofilattico Sperimentale Delle Venezie	Fusaro,A.; Monne,I.; Salviato,A.; Valastro,V.; Schivo,A.; Amarin,N.M.; Gonzalez,C.; Ismail,M.M.; AlBlowi,M.H.; Khan,O.A.; MakenAli,A.S.; Hedayati,A.; Garcia,J.G.; Ziay,G.M.; Shoushtari,A.; AlQahtani,K.N.; Capua,I.; Holmes,E.C.; Cattoli,G.
A_chicken_Kurdistan_4693-9_2009	EPI_ISL_85796	Iraq	Avian domestic	2009	G	G5	G5.2		EPI301647	A/chicken/Kurdistan/4693-9/2009	Istituto Zooprofilattico Sperimentale Delle Venezie	Istituto Zooprofilattico Sperimentale Delle Venezie	Fusaro,A.; Monne,I.; Salviato,A.; Valastro,V.; Schivo,A.; Amarin,N.M.; Gonzalez,C.; Ismail,M.M.; AlBlowi,M.H.; Khan,O.A.; MakenAli,A.S.; Hedayati,A.; Garcia,J.G.; Ziay,G.M.; Shoushtari,A.; AlQahtani,K.N.; Capua,I.; Holmes,E.C.; Cattoli,G.
A_chicken_Qatar_4576-4_2008	EPI_ISL_85798	Qatar	Avian domestic	2008	G	G5	G5.5		EPI301655	A/chicken/Qatar/4576-4/2008	Istituto Zooprofilattico Sperimentale Delle Venezie	Istituto Zooprofilattico Sperimentale Delle Venezie	Fusaro,A.; Monne,I.; Salviato,A.; Valastro,V.; Schivo,A.; Amarin,N.M.; Gonzalez,C.; Ismail,M.M.; AlBlowi,M.H.; Khan,O.A.; MakenAli,A.S.; Hedayati,A.; Garcia,J.G.; Ziay,G.M.; Shoushtari,A.; AlQahtani,K.N.; Capua,I.; Holmes,E.C.; Cattoli,G.
A_chicken_Egypt_11vir4453-272_2011	EPI_ISL_104827	Egypt	Avian domestic	2011	G	G5	G5.6		EPI355090	A/chicken/Egypt/11vir4453-272/2011	Istituto Zooprofilattico Sperimentale Delle Venezie	Istituto Zooprofilattico Sperimentale Delle Venezie	Monne, I.; Hussein, H.A.; Fusaro, A.; Valastro, V.; Hamoud, M.M.; Rabab, A.; Noseir, S.; Capua, I.; Cattoli, G.
A_chicken_Egypt_11vir4453-273_2011	EPI_ISL_104828	Egypt	Avian domestic	2011	G	G5	G5.6		EPI355098	A/chicken/Egypt/11vir4453-273/2011	Istituto Zooprofilattico Sperimentale Delle Venezie	Istituto Zooprofilattico Sperimentale Delle Venezie	Monne, I.; Hussein, H.A.; Fusaro, A.; Valastro, V.; Hamoud, M.M.; Rabab, A.; Noseir, S.; Capua, I.; Cattoli, G.
A_chicken_Egypt_11vir4453-275_2011	EPI_ISL_104829	Egypt	Avian domestic	2011	G	G5	G5.6		EPI355106	A/chicken/Egypt/11vir4453-275/2011	Istituto Zooprofilattico Sperimentale Delle Venezie	Istituto Zooprofilattico Sperimentale Delle Venezie	Monne, I.; Hussein, H.A.; Fusaro, A.; Valastro, V.; Hamoud, M.M.; Rabab, A.; Noseir, S.; Capua, I.; Cattoli, G.
A_chicken_Egypt_11vir4453-280_2011	EPI_ISL_104831	Egypt	Avian domestic	2011	G	G5	G5.6		EPI355122	A/chicken/Egypt/11vir4453-280/2011	Istituto Zooprofilattico Sperimentale Delle Venezie	Istituto Zooprofilattico Sperimentale Delle Venezie	Monne, I.; Hussein, H.A.; Fusaro, A.; Valastro, V.; Hamoud, M.M.; Rabab, A.; Noseir, S.; Capua, I.; Cattoli, G.
A_chicken_Egypt_11vir4453-274_2011	EPI_ISL_105001	Egypt	Avian domestic	2011	G	G5	G5.6		EPI355384	A/chicken/Egypt/11vir4453-274/2011		Istituto Zooprofilattico Sperimentale Delle Venezie
A_chicken_Egypt_11vir4453-132_VRLCU_2011	EPI_ISL_105002	Egypt	Avian domestic	2011	G	G5	G5.6		EPI355392	A/chicken/Egypt/11vir4453-132/VRLCU/2011		Istituto Zooprofilattico Sperimentale Delle Venezie
A_chicken_Jordan_09vir579-4_2007	EPI_ISL_129750	Jordan	Avian domestic	2007	G	G1			EPI397896	A/chicken/Jordan/09vir579-4/2007		Istituto Zooprofilattico Sperimentale Delle Venezie	Fusaro,A.; Monne,I.; Salviato,A.; Valastro,V.; Schivo,A.; Amarin,N.M.; Gonzalez,C.; Ismail,M.M.; AlBlowi,M.H.; Khan,O.A.; MakenAli,A.S.; Hedayati,A.; Garcia,J.G.; Ziay,G.M.; Shoushtari,A.; AlQahtani,K.N.; Capua,I.; Holmes,E.C.; Cattoli,G.
A_chicken_Jordan_09vir579-1_2007	EPI_ISL_129751	Jordan	Avian domestic	2007	G	G1			EPI397898	A/chicken/Jordan/09vir579-1/2007		Istituto Zooprofilattico Sperimentale Delle Venezie	Fusaro,A.; Monne,I.; Salviato,A.; Valastro,V.; Schivo,A.; Amarin,N.M.; Gonzalez,C.; Ismail,M.M.; AlBlowi,M.H.; Khan,O.A.; MakenAli,A.S.; Hedayati,A.; Garcia,J.G.; Ziay,G.M.; Shoushtari,A.; AlQahtani,K.N.; Capua,I.; Holmes,E.C.; Cattoli,G.
A_Chicken_Netherlands_10020245_2010	EPI_ISL_135265	Netherlands	Avian domestic	2010	Y	Y7			EPI420764	A/chicken/Netherlands/10020245/2010	Wageningen Bioveterinary Research	Erasmus Medical Center	Verhagen, Josanne; Heutink, Rene; Koch, Guus
A_Bangladesh_0994_2011	EPI_ISL_140388	Bangladesh	Human	2011	G	G5	G5.7		EPI445996	A/Bangladesh/0994/2011	icddr,b International Centre for Diarrhoeal Disease Research, Bangladesh	Centers for Disease Control and Prevention
A_environment_Bangladesh_100_2010	EPI_ISL_141291	Bangladesh	Environment	2010	G	G5	G5.7		EPI448287	A/environment/Bangladesh/100/2010	Institute of Epidemiology Disease Control and Research (IEDCR) & Bangladesh National Influenza Centre (NIC)	Centers for Disease Control and Prevention	Gerloff, Nancy; Simpson, Natosha; Poh, Mee;Davis, Todd
A_chicken_Hangzhou_48-2_2013	EPI_ISL_142591	China	Avian domestic	2013	B	B4	B4.7		EPI454489	A/chicken/Hangzhou/48-2/2013(H9N2)	Hangzhou Center for Disease Control and Prevention	Hangzhou Center for Disease Control and Prevention	Li,J;Jin,T;Yu,XF;Pu,XY;Pan,JC
A_chicken_Hangzhou_50-2_2013	EPI_ISL_142592	China	Avian domestic	2013	B	B4	B4.7		EPI454491	A/chicken/Hangzhou/50-2/2013(H9N2)	Hangzhou Center for Disease Control and Prevention	Hangzhou Center for Disease Control and Prevention	Li,J;Jin,T;Yu,XF;Pu,XY;Pan,JC
A_chicken_Vietnam_NCVD-1156_2011	EPI_ISL_142872	Vietnam	Avian domestic	2011	B	B2			EPI457483	A/chicken/Vietnam/NCVD-1156/2011	National Centre of Veterinary Diagnostics	Centers for Disease Control and Prevention
A_duck_Bangladesh_1009_2009	EPI_ISL_142873	Bangladesh	Avian domestic	2009	G	G5	G5.7		EPI457491	A/duck/Bangladesh/1009/2009	icddr,b International Centre for Diarrhoeal Disease Research, Bangladesh	Centers for Disease Control and Prevention
A_Chicken_Huzhou_C142_2013	EPI_ISL_144703	China	Avian domestic	2013	B	B4	B4.7		EPI464516	A/Chicken/Huzhou/C142/2013	Huzhou Center for Disease Control and Prevention	Jiangsu University	Han, J. ; Wang, L. ; Liu, J. ; Jin, M. ; Zhang, C. ; Lan, K
A_Chicken_Huzhou_C73_2013	EPI_ISL_144707	China	Avian domestic	2013	B	B4	B4.7		EPI464520	A/Chicken/Huzhou/C73/2013	Huzhou Center for Disease Control and Prevention	Jiangsu University	Han, J. ; Wang, L. ; Liu, J. ; Jin, M. ; Zhang, C. ; Lan, K
A_Environment_Huzhou_C169_2013	EPI_ISL_144708	China	Environment	2013	B	B4	B4.7		EPI464521	A/Environment/Huzhou/C169/2013	Huzhou Center for Disease Control and Prevention	Jiangsu University	Han, J. ; Wang, L. ; Liu, J. ; Jin, M. ; Zhang, C. ; Lan, K
A_Environment_Huzhou_C58_2013	EPI_ISL_144710	China	Environment	2013	B	B4	B4.7		EPI464523	A/Environment/Huzhou/C58/2013	Huzhou Center for Disease Control and Prevention	Jiangsu University	Han, J. ; Wang, L. ; Liu, J. ; Jin, M. ; Zhang, C. ; Lan, K
A_Environment_Huzhou_C191_2013	EPI_ISL_144712	China	Environment	2013	B	B4	B4.7		EPI464526	A/Environment/Huzhou/C191/2013	Huzhou Center for Disease Control and Prevention	Jiangsu University	Han, J. ; Wang, L. ; Liu, J. ; Jin, M. ; Zhang, C. ; Lan, K
A_Chicken_Huzhou_C143-2_2013	EPI_ISL_144713	China	Avian domestic	2013	B	B4	B4.7		EPI464527	A/Chicken/Huzhou/C143-2/2013	Huzhou Center for Disease Control and Prevention	Jiangsu University	Han, J. ; Wang, L. ; Liu, J. ; Jin, M. ; Zhang, C. ; Lan, K
A_Chicken_Huzhou_C143-8_2013	EPI_ISL_144714	China	Avian domestic	2013	B	B4	B4.7		EPI464528	A/Chicken/Huzhou/C143-8/2013	Huzhou Center for Disease Control and Prevention	Jiangsu University	Han, J. ; Wang, L. ; Liu, J. ; Jin, M. ; Zhang, C. ; Lan, K
A_Chicken_Huzhou_C56-17_2013	EPI_ISL_144719	China	Avian domestic	2013	B	B4	B4.7		EPI464533	A/Chicken/Huzhou/C56-17/2013	Huzhou Center for Disease Control and Prevention	Jiangsu University	Han, J. ; Wang, L. ; Liu, J. ; Jin, M. ; Zhang, C. ; Lan, K
A_Chicken_Huzhou_C56-19_2013	EPI_ISL_144720	China	Avian domestic	2013	B	B4	B4.7		EPI464534	A/Chicken/Huzhou/C56-19/2013	Huzhou Center for Disease Control and Prevention	Jiangsu University	Han, J. ; Wang, L. ; Liu, J. ; Jin, M. ; Zhang, C. ; Lan, K
A_Chicken_Huzhou_C56-2_2013	EPI_ISL_144721	China	Avian domestic	2013	B	B4	B4.7		EPI464535	A/Chicken/Huzhou/C56-2/2013	Huzhou Center for Disease Control and Prevention	Jiangsu University	Han, J. ; Wang, L. ; Liu, J. ; Jin, M. ; Zhang, C. ; Lan, K
A_Chicken_Huzhou_C56-9_2013	EPI_ISL_144729	China	Avian domestic	2013	B	B4	B4.7		EPI464543	A/Chicken/Huzhou/C56-9/2013	Huzhou Center for Disease Control and Prevention	Jiangsu University	Han, J. ; Wang, L. ; Liu, J. ; Jin, M. ; Zhang, C. ; Lan, K
A_Chicken_Huzhou_C57-10_2013	EPI_ISL_144730	China	Avian domestic	2013	B	B4	B4.7		EPI464544	A/Chicken/Huzhou/C57-10/2013	Huzhou Center for Disease Control and Prevention	Jiangsu University	Han, J. ; Wang, L. ; Liu, J. ; Jin, M. ; Zhang, C. ; Lan, K
A_Chicken_Huzhou_C57-12_2013	EPI_ISL_144731	China	Avian domestic	2013	B	B4	B4.7		EPI464545	A/Chicken/Huzhou/C57-12/2013	Huzhou Center for Disease Control and Prevention	Jiangsu University	Han, J. ; Wang, L. ; Liu, J. ; Jin, M. ; Zhang, C. ; Lan, K
A_Chicken_Huzhou_C57-14_2013	EPI_ISL_144733	China	Avian domestic	2013	B	B4	B4.7		EPI464547	A/Chicken/Huzhou/C57-14/2013	Huzhou Center for Disease Control and Prevention	Jiangsu University	Han, J. ; Wang, L. ; Liu, J. ; Jin, M. ; Zhang, C. ; Lan, K
A_Chicken_Huzhou_C57-5_2013	EPI_ISL_144735	China	Avian domestic	2013	B	B4	B4.7		EPI464549	A/Chicken/Huzhou/C57-5/2013	Huzhou Center for Disease Control and Prevention	Jiangsu University	Han, J. ; Wang, L. ; Liu, J. ; Jin, M. ; Zhang, C. ; Lan, K
A_Chicken_Huzhou_C57-6_2013	EPI_ISL_144736	China	Avian domestic	2013	B	B4	B4.7		EPI464550	A/Chicken/Huzhou/C57-6/2013	Huzhou Center for Disease Control and Prevention	Jiangsu University	Han, J. ; Wang, L. ; Liu, J. ; Jin, M. ; Zhang, C. ; Lan, K
A_Chicken_Huzhou_C57-7_2013	EPI_ISL_144737	China	Avian domestic	2013	B	B4	B4.7		EPI464551	A/Chicken/Huzhou/C57-7/2013	Huzhou Center for Disease Control and Prevention	Jiangsu University	Han, J. ; Wang, L. ; Liu, J. ; Jin, M. ; Zhang, C. ; Lan, K
A_Chicken_Huzhou_C57-9_2013	EPI_ISL_144738	China	Avian domestic	2013	B	B4	B4.7		EPI464552	A/Chicken/Huzhou/C57-9/2013	Huzhou Center for Disease Control and Prevention	Jiangsu University	Han, J. ; Wang, L. ; Liu, J. ; Jin, M. ; Zhang, C. ; Lan, K
A_Environment_Huzhou_C291-22_2013	EPI_ISL_144744	China	Environment	2013	B	B4	B4.7		EPI464561	A/Environment/Huzhou/C291-22/2013	Huzhou Center for Disease Control and Prevention	Jiangsu University	Han, J. ; Wang, L. ; Liu, J. ; Jin, M. ; Zhang, C. ; Lan, K
A_Enviroment_Zhenjiang_h9_2013	EPI_ISL_145081	China	Environment	2013	B	B4	B4.7		EPI465413	A/Enviroment/Zhenjiang/h9/2013	Jiangsu Provincial Center for Disease Control and Prevention	Jiangsu Provincial Center for Disease Control & Prevention
A_Mallard_Zhejiang_136_2013	EPI_ISL_145354	China	Avian wild	2013	B	B4	B4.6		EPI466216	A/Mallard/Zhejiang/136/2013	State Key Laboratory of Virology and Wuhan Institute of Virology, Chinese Academy of Sciences	Chinese Academy of Sciences	Li,TianXian
A_chicken_Jiangsu_WJHDL_2012	EPI_ISL_145361	China	Avian domestic	2012	B	B4			EPI466242	A/chicken/Jiangsu/WJHDL/2012	Yangzhou University	Chinese Academy of Sciences	Daxin, P
A_chicken_Jiangsu_CZZWQ_2012	EPI_ISL_145362	China	Avian domestic	2012	B	B4			EPI466250	A/chicken/Jiangsu/CZZWQ/2012	Yangzhou University	Chinese Academy of Sciences	Daxin, P
A_chicken_Jiangsu_XZ38_2012	EPI_ISL_145363	China	Avian domestic	2012	B	B4			EPI466258	A/chicken/Jiangsu/XZ38/2012	Yangzhou University	Chinese Academy of Sciences	Daxin, P
A_chicken_Shandong_SDWF17_2012	EPI_ISL_145364	China	Avian domestic	2012	B	B4			EPI466266	A/chicken/Shandong/SDWF17/2012	Yangzhou University	Chinese Academy of Sciences	Daxin, P
A_chicken_Jiangsu_WJHRG_2012	EPI_ISL_145365	China	Avian domestic	2012	B	B4			EPI466274	A/chicken/Jiangsu/WJHRG/2012	Yangzhou University	Chinese Academy of Sciences	Daxin, P
A_chicken_Shangdong_SDWF14_2012	EPI_ISL_145366	China	Avian domestic	2012	B	B4			EPI466282	A/chicken/Shangdong/SDWF14/2012	Yangzhou University	Chinese Academy of Sciences	Daxin, P
A_chicken_Shangdong_SDWD_2011	EPI_ISL_145367	China	Avian domestic	2011	B	B4	B4.4		EPI466290	A/chicken/Shangdong/SDWD/2011	Yangzhou University	Chinese Academy of Sciences	Daxin, P
A_chicken_Jiangsu_XZMG_2012	EPI_ISL_145368	China	Avian domestic	2012	B	B4			EPI466298	A/chicken/Jiangsu/XZMG/2012	Yangzhou University	Chinese Academy of Sciences	Daxin, P
A_chicken_Jiangsu_XZPZ_2011	EPI_ISL_145369	China	Avian domestic	2011	B	B4	B4.4		EPI466306	A/chicken/Jiangsu/XZPZ/2011	Yangzhou University	Chinese Academy of Sciences	Daxin, P
A_chicken_Jiangsu_ZJDT_2011	EPI_ISL_145370	China	Avian domestic	2011	B	B4	B4.4		EPI466314	A/chicken/Jiangsu/ZJDT/2011	Yangzhou University	Chinese Academy of Sciences	Daxin, P
A_chicken_Jiangsu_DT_2009	EPI_ISL_145371	China	Avian domestic	2009	B	B4			EPI466322	A/chicken/Jiangsu/DT/2009	Yangzhou University	Chinese Academy of Sciences	Daxin, P
A_chicken_Jiangsu_CZLJG_2012	EPI_ISL_145372	China	Avian domestic	2012	B	B4			EPI466330	A/chicken/Jiangsu/CZLJG/2012	Yangzhou University	Chinese Academy of Sciences	Daxin, P
A_chicken_Jiangsu_XZZSL_2012	EPI_ISL_145373	China	Avian domestic	2012	B	B4			EPI466338	A/chicken/Jiangsu/XZZSL/2012	Yangzhou University	Chinese Academy of Sciences	Daxin, P
A_chicken_Jiangsu_XZWHL_2012	EPI_ISL_145374	China	Avian domestic	2012	B	B4			EPI466346	A/chicken/Jiangsu/XZWHL/2012	Yangzhou University	Chinese Academy of Sciences	Daxin, P
A_chicken_Shangdong_SDWF29_2012	EPI_ISL_145375	China	Avian domestic	2012	B	B4			EPI466354	A/chicken/Shangdong/SDWF29/2012	Yangzhou University	Chinese Academy of Sciences	Daxin, P
A_chicken_Jiangsu_DT0112_2012	EPI_ISL_145376	China	Avian domestic	2012	B	B4			EPI466362	A/chicken/Jiangsu/DT0112/2012	Yangzhou University	Chinese Academy of Sciences	Daxin, P
A_chicken_Jiangsu_YZ0611_2011	EPI_ISL_145377	China	Avian domestic	2011	B	B4	B4.4		EPI466370	A/chicken/Jiangsu/YZ0611/2011	Yangzhou University	Chinese Academy of Sciences	Daxin, P
A_chicken_Jiangsu_DTNSZ_2011	EPI_ISL_145378	China	Avian domestic	2011	B	B4			EPI466378	A/chicken/Jiangsu/DTNSZ/2011	Yangzhou University	Chinese Academy of Sciences	Daxin, P
A_chicken_Jiangsu_CZYWP_2012	EPI_ISL_145379	China	Avian domestic	2012	B	B4	B4.4		EPI466386	A/chicken/Jiangsu/CZYWP/2012	Yangzhou University	Chinese Academy of Sciences	Daxin, P
A_chicken_Jiangsu_YZ0511_2011	EPI_ISL_145380	China	Avian domestic	2011	B	B4	B4.4		EPI466394	A/chicken/Jiangsu/YZ0511/2011	Yangzhou University	Chinese Academy of Sciences	Daxin, P
A_chicken_Jiangsu_XZLZG_2012	EPI_ISL_145381	China	Avian domestic	2012	B	B4			EPI466402	A/chicken/Jiangsu/XZLZG/2012	Yangzhou University	Chinese Academy of Sciences	Daxin, P
A_chicken_Jiangsu_MYJMF_2012	EPI_ISL_145382	China	Avian domestic	2012	B	B4			EPI466410	A/chicken/Jiangsu/MYJMF/2012	Yangzhou University	Chinese Academy of Sciences	Daxin, P
A_chicken_Jiangsu_CZJJF_2012	EPI_ISL_145383	China	Avian domestic	2012	B	B4			EPI466418	A/chicken/Jiangsu/CZJJF/2012	Yangzhou University	Chinese Academy of Sciences	Daxin, P
A_chicken_Jiangsu_WJYBF_2012	EPI_ISL_145384	China	Avian domestic	2012	B	B4			EPI466426	A/chicken/Jiangsu/WJYBF/2012	Yangzhou University	Chinese Academy of Sciences	Daxin, P
A_chicken_Jiangsu_ZJDT1_2013	EPI_ISL_145385	China	Avian domestic	2013	B	B4	B4.7		EPI466434	A/chicken/Jiangsu/ZJDT1/2013	Yangzhou University	Chinese Academy of Sciences	Daxin, P
A_chicken_Jiangsu_XZ6_2012	EPI_ISL_145386	China	Avian domestic	2012	B	B4			EPI466442	A/chicken/Jiangsu/XZ6/2012	Yangzhou University	Chinese Academy of Sciences	Daxin, P
A_chicken_Jiangsu_CZJT2_2013	EPI_ISL_145387	China	Avian domestic	2013	B	B4	B4.7		EPI466450	A/chicken/Jiangsu/CZJT2/2013	Yangzhou University	Chinese Academy of Sciences	Daxin, P
A_chicken_Jiangsu_ZJ4_2013	EPI_ISL_145388	China	Avian domestic	2013	B	B4	B4.7		EPI466458	A/chicken/Jiangsu/ZJ4/2013	Yangzhou University	Chinese Academy of Sciences	Daxin, P
A_duck_Jiangsu_YC2_2013	EPI_ISL_145389	China	Avian domestic	2013	B	B4	B4.7		EPI466466	A/duck/Jiangsu/YC2/2013	Yangzhou University	Chinese Academy of Sciences	Daxin, P
A_chicken_Jiangsu_NTTZ_2013	EPI_ISL_145390	China	Avian domestic	2013	B	B4	B4.7		EPI466474	A/chicken/Jiangsu/NTTZ/2013	Yangzhou University	Chinese Academy of Sciences	Daxin, P
A_chicken_Jiangsu_HA2_2013	EPI_ISL_145391	China	Avian domestic	2013	B	B4	B4.7		EPI466482	A/chicken/Jiangsu/HA2/2013	Yangzhou University	Chinese Academy of Sciences	Daxin, P
A_quail_Jiangsu_WX3_2013	EPI_ISL_145392	China	Avian domestic	2013	G	G4			EPI466489	A/quail/Jiangsu/WX3/2013	Yangzhou University	Chinese Academy of Sciences	Daxin, P
A_chicken_Jiangsu_CZ1_2012	EPI_ISL_145393	China	Avian domestic	2012	B	B4	B4.7		EPI466496	A/chicken/Jiangsu/CZ1/2012	Yangzhou University	Chinese Academy of Sciences	Daxin, P
A_chicken_Jiangsu_YZ4_2012	EPI_ISL_145397	China	Avian domestic	2012	B	B-like			EPI466523	A/chicken/Jiangsu/YZ4/2012	Yangzhou University	Chinese Academy of Sciences	Daxin, P
A_chicken_Zhejiang_NH5_2013	EPI_ISL_145400	China	Avian domestic	2013	B	B4	B4.5		EPI466535	A/chicken/Zhejiang/NH5/2013	Yangzhou University	Chinese Academy of Sciences	Daxin, P
A_environment_Hangzhou_34-2_2013	EPI_ISL_147725	China	Environment	2013	B	B4	B4.7		EPI473793	A/environment/Hangzhou/34-2/2013(H9N2)	Hangzhou Center for Disease Control and Prevention	Hangzhou Center for Disease Control and Prevention	Li,J;Jin,T;Yu,XF;Cui, YJ; Pu,XY;Liu,J;Pan,JC
A_environment_Guangdong_C13280011_2013	EPI_ISL_151431	China	Environment	2013	B	B4			EPI490987	A/environment/Guangdong/C13280011/2013	Guangdong Provincial Center for Disease Control and Prevention	Guangdong Provincial Center for Disease Control and Prevention
A_environment_Guangdong_GD130184_2013	EPI_ISL_151432	China	Environment	2013	B	B4	B4.5		EPI490995	A/environment/Guangdong/GD130184/2013	Guangdong Provincial Center for Disease Control and Prevention	Guangdong Provincial Center for Disease Control and Prevention
A_environment_Guangdong_GD130206_2013	EPI_ISL_151433	China	Environment	2013	B	B4	B4.5		EPI491003	A/environment/Guangdong/GD130206/2013	Guangdong Provincial Center for Disease Control and Prevention	Guangdong Provincial Center for Disease Control and Prevention
A_environment_Guangdong_2013XN11652_2013	EPI_ISL_151436	China	Environment	2013	B	B4	B4.5		EPI491027	A/environment/Guangdong/2013XN11652/2013	Guangdong Provincial Center for Disease Control and Prevention	Guangdong Provincial Center for Disease Control and Prevention
A_environment_Guangdong_C13058252_2013	EPI_ISL_151437	China	Environment	2013	B	B4			EPI491035	A/environment/Guangdong/C13058252/2013	Guangdong Provincial Center for Disease Control and Prevention	Guangdong Provincial Center for Disease Control and Prevention
A_environment_Chongqing_00516_2013	EPI_ISL_152853	China	Environment	2013	B	B4	B4.5		EPI497495	A/environment/Chongqing/00516/2013		WHO Chinese National Influenza Center	Rongbao,Gao; Xiaodan,Li;Ye,Zhang;Shumei,Zou;Xiang,Zhao;Xiyan,Li;Dayan,Wang;Yuelong,Shu
A_environment_Jiangxi_00449_2013	EPI_ISL_152855	China	Environment	2013	B	B4	B4.5		EPI497512	A/environment/Jiangxi/00449/2013		WHO Chinese National Influenza Center	Rongbao,Gao; Xiaodan,Li;Ye,Zhang;Shumei,Zou;Xiang,Zhao;Xiyan,Li;Dayan,Wang;Yuelong,Shu
A_environment_Jiangxi_00452_2013	EPI_ISL_152856	China	Environment	2013	B	B4	B4.5		EPI497520	A/environment/Jiangxi/00452/2013		WHO Chinese National Influenza Center	Rongbao,Gao; Xiaodan,Li;Ye,Zhang;Shumei,Zou;Xiang,Zhao;Xiyan,Li;Dayan,Wang;Yuelong,Shu
A_environment_Jiangxi_02895_2012	EPI_ISL_152857	China	Environment	2012	B	B4	B4.5		EPI497528	A/environment/Jiangxi/02895/2012		WHO Chinese National Influenza Center	Rongbao,Gao; Xiaodan,Li;Ye,Zhang;Shumei,Zou;Xiang,Zhao;Xiyan,Li;Dayan,Wang;Yuelong,Shu
A_environment_Jiangxi_02899_2012	EPI_ISL_152858	China	Environment	2012	B	B4	B4.5		EPI497536	A/environment/Jiangxi/02899/2012		WHO Chinese National Influenza Center	Rongbao,Gao; Xiaodan,Li;Ye,Zhang;Shumei,Zou;Xiang,Zhao;Xiyan,Li;Dayan,Wang;Yuelong,Shu
A_Hong_Kong_308_2014	EPI_ISL_153064	China	Human	2014	B	B4	B4.7		EPI498037	A/Hong Kong/308/2014	Hong Kong Department of Health	Hong Kong Department of Health	Mak,G.C.; Cheng,P.K.C.; Lo,J.Y.C.
A_chicken_Bangladesh_11rs1984-38_2011	EPI_ISL_153617	Bangladesh	Avian domestic	2011	G	G5	G5.7		EPI499473	A/chicken/Bangladesh/11rs1984-38/2011		Istituto Zooprofilattico Sperimentale Delle Venezie	Fusaro,A.; Monne,I.; Heidari,A.; Yamage,M.; Giasuddin,M.; Khan,S.R.; Cattoli,G.
A_turkey_Poland_20_2013	EPI_ISL_155804	Poland	Avian domestic	2013	Y	Y8			EPI505105	A/turkey/Poland/20/13		National Veterinary Research Institut Poland, PIWet-PIB
A_turkey_Poland_16_2013	EPI_ISL_155805	Poland	Avian domestic	2013	Y	Y8			EPI505106	A/turkey/Poland/16/13		National Veterinary Research Institut Poland, PIWet-PIB
A_common_coot_Poland_88_2013	EPI_ISL_155807	Poland	Avian wild	2013	Y	Y8			EPI505111	A/common coot/Poland/88/13		National Veterinary Research Institut Poland, PIWet-PIB
A_Chicken_Nanjing_106-2_2013	EPI_ISL_159065	China	Avian domestic	2013	B	B4	B4.7		EPI515804	A/Chicken/Nanjing/106-2/2013	Beijing Institute of Microbiology and Epidemiology	Beijing Institute of Microbiology and Epidemiology	Fan, Hang; Liu, Wei; Tong, Yigang; Cao, Wuchun
A_Chicken_Nanjing_503_2013	EPI_ISL_159066	China	Avian domestic	2013	B	B4	B4.7		EPI515813	A/Chicken/Nanjing/503/2013	Beijing Institute of Microbiology and Epidemiology	Beijing Institute of Microbiology and Epidemiology	Fan, Hang; Liu, Wei; Tong, Yigang; Cao, Wuchun
A_Chicken_Suzhou_097-2_2013	EPI_ISL_159067	China	Avian domestic	2013	B	B4	B4.5		EPI515822	A/Chicken/Suzhou/097-2/2013	Beijing Institute of Microbiology and Epidemiology	Beijing Institute of Microbiology and Epidemiology	Fan, Hang; Liu, Wei; Tong, Yigang; Cao, Wuchun
A_Chicken_Nanjing_023_2013	EPI_ISL_159068	China	Avian domestic	2013	B	B4	B4.5		EPI515830	A/Chicken/Nanjing/023/2013	Beijing Institute of Microbiology and Epidemiology	Beijing Institute of Microbiology and Epidemiology	Fan, Hang; Liu, Wei; Tong, Yigang; Cao, Wuchun
A_Chicken_Nantong_031-2_2013	EPI_ISL_159069	China	Avian domestic	2013	B	B4	B4.5		EPI515838	A/Chicken/Nantong/031-2/2013	Beijing Institute of Microbiology and Epidemiology	Beijing Institute of Microbiology and Epidemiology	Fan, Hang; Liu, Wei; Tong, Yigang; Cao, Wuchun
A_Chicken_Jilin_13204_2014	EPI_ISL_161677	China	Avian domestic	2014	B	B4	B4.7		EPI528394	A/Chicken/Jilin/13204/2014	WHO Chinese National Influenza Center	WHO Chinese National Influenza Center	Wang,Dayan;Gao,Rongbao;Yang,Lei;Zhou,Shumei;Li,Xiyan;Zhou,Jianfang;Zhu,Wenfei;Guo,Junfeng;Li,Xiaodan;Dong,Jie;Huang,Weijuan;Zhang,Ye;Dong,Libo;Zhao,Xiang;Lu,Jian;Lan,Yu;Shu,Yuelong
A_Chicken_Jilin_13200_2014	EPI_ISL_161678	China	Avian domestic	2014	B	B4	B4.7		EPI528402	A/Chicken/Jilin/13200/2014	WHO Chinese National Influenza Center	WHO Chinese National Influenza Center	Wang,Dayan;Gao,Rongbao;Yang,Lei;Zhou,Shumei;Li,Xiyan;Zhou,Jianfang;Zhu,Wenfei;Guo,Junfeng;Li,Xiaodan;Dong,Jie;Huang,Weijuan;Zhang,Ye;Dong,Libo;Zhao,Xiang;Lu,Jian;Lan,Yu;Shu,Yuelong
A_Environment_Zhejiang_2E_2014	EPI_ISL_163323	China	Environment	2014	B	B4	B4.7		EPI533264	A/Environment/Zhejiang/2E/2014	Zhejiang Provincial Center for Disease Control and Prevention	Zhejiang Provincial Center for Disease Control and Prevention	Sun, Y; Zhang, YJ
A_environment_Bangladesh_124_2010	EPI_ISL_165813	Bangladesh	Environment	2010	G	G5	G5.7		EPI540431	A/environment/Bangladesh/124/2010	Institute of Epidemiology Disease Control and Research (IEDCR) & Bangladesh National Influenza Centre (NIC)	Centers for Disease Control and Prevention	Gerloff, Nancy; Simpson, Natosha; Davis, C. Todd
A_environment_Bangladesh_155_2010	EPI_ISL_165814	Bangladesh	Environment	2010	G	G5	G5.7		EPI540439	A/environment/Bangladesh/155/2010	Institute of Epidemiology Disease Control and Research (IEDCR) & Bangladesh National Influenza Centre (NIC)	Centers for Disease Control and Prevention	Gerloff, Nancy; Simpson, Natosha; Davis, C. Todd
A_environment_Bangladesh_177_2010	EPI_ISL_165815	Bangladesh	Environment	2010	G	G5	G5.7		EPI540447	A/environment/Bangladesh/177/2010	Institute of Epidemiology Disease Control and Research (IEDCR) & Bangladesh National Influenza Centre (NIC)	Centers for Disease Control and Prevention	Gerloff, Nancy; Simpson, Natosha; Davis, C. Todd
A_poultry_Bangladesh_91311_2012	EPI_ISL_165816	Bangladesh	Avian domestic	2012	G	G5	G5.7		EPI540455	A/poultry/Bangladesh/91311/2012	Institute of Epidemiology Disease Control and Research (IEDCR) & Bangladesh National Influenza Centre (NIC)	Centers for Disease Control and Prevention	Gerloff, Nancy; Simpson, Natosha; Davis, C. Todd
A_poultry_Bangladesh_91349_2012	EPI_ISL_165817	Bangladesh	Avian domestic	2012	G	G5	G5.7		EPI540463	A/poultry/Bangladesh/91349/2012	Institute of Epidemiology Disease Control and Research (IEDCR) & Bangladesh National Influenza Centre (NIC)	Centers for Disease Control and Prevention	Gerloff, Nancy; Simpson, Natosha; Davis, C. Todd
A_avian_Bangladesh_91256_2012	EPI_ISL_165818	Bangladesh	Avian	2012	G	G5	G5.7		EPI540471	A/avian/Bangladesh/91256/2012	Institute of Epidemiology Disease Control and Research (IEDCR) & Bangladesh National Influenza Centre (NIC)	Centers for Disease Control and Prevention	Gerloff, Nancy; Simpson, Natosha; Davis, C. Todd
A_avian_Bangladesh_91277_2012	EPI_ISL_165819	Bangladesh	Avian	2012	G	G5	G5.7		EPI540479	A/avian/Bangladesh/91277/2012	Institute of Epidemiology Disease Control and Research (IEDCR) & Bangladesh National Influenza Centre (NIC)	Centers for Disease Control and Prevention	Gerloff, Nancy; Simpson, Natosha; Davis, C. Todd
A_avian_Bangladesh_91254_2012	EPI_ISL_165820	Bangladesh	Avian	2012	G	G5	G5.7		EPI540487	A/avian/Bangladesh/91254/2012	Institute of Epidemiology Disease Control and Research (IEDCR) & Bangladesh National Influenza Centre (NIC)	Centers for Disease Control and Prevention	Gerloff, Nancy; Simpson, Natosha; Davis, C. Todd
A_avian_Bangladesh_91286_2012	EPI_ISL_165821	Bangladesh	Avian	2012	G	G5	G5.7		EPI540495	A/avian/Bangladesh/91286/2012	Institute of Epidemiology Disease Control and Research (IEDCR) & Bangladesh National Influenza Centre (NIC)	Centers for Disease Control and Prevention	Gerloff, Nancy; Simpson, Natosha; Davis, C. Todd
A_poultry_Bangladesh_91354_2012	EPI_ISL_165822	Bangladesh	Avian domestic	2012	G	G5	G5.7		EPI540503	A/poultry/Bangladesh/91354/2012	Institute of Epidemiology Disease Control and Research (IEDCR) & Bangladesh National Influenza Centre (NIC)	Centers for Disease Control and Prevention	Gerloff, Nancy; Simpson, Natosha; Davis, C. Todd
A_poultry_Bangladesh_91353_2012	EPI_ISL_165823	Bangladesh	Avian domestic	2012	G	G5	G5.7		EPI540505	A/poultry/Bangladesh/91353/2012	icddr,b International Centre for Diarrhoeal Disease Research, Bangladesh	Centers for Disease Control and Prevention	Gerloff, Nancy; Simpson, Natosha; Davis, C. Todd
A_poultry_Bangladesh_91412_2013	EPI_ISL_165824	Bangladesh	Avian domestic	2013	G	G5	G5.7		EPI540507	A/poultry/Bangladesh/91412/2013	icddr,b International Centre for Diarrhoeal Disease Research, Bangladesh	Centers for Disease Control and Prevention	Gerloff, Nancy; Simpson, Natosha; Davis, C. Todd
A_chicken_Hangzhou_410_2013	EPI_ISL_169428	China	Avian domestic	2013	B	B4	B4.7		EPI553354	A/chicken/Hangzhou/410/2013	Hangzhou Center for Disease Control and Prevention	Hangzhou Center for Disease Control and Prevention	Pu,XY;Li,J;Yu,XF;Kou,Y;Zhou,YY;Qian,X;Pan,JC
A_Environment_Nantong_11_2013	EPI_ISL_169589	China	Environment	2013	B	B4	B4.7		EPI556433	A/Environment/Nantong/11/2013	Jiangsu Provincial Center for Disease Control and Prevention	Jiangsu Provincial Center for Disease Control & Prevention
A_Environment_Suzhou_sz11_2014	EPI_ISL_170153	China	Environment	2014	B	B4	B4.7		EPI556849	A/Environment/Suzhou/sz11/2014		Jiangsu Provincial Center for Disease Control & Prevention
A_Environment_Zhenjiang_zj31_2014	EPI_ISL_170154	China	Environment	2014	B	B4	B4.7		EPI556857	A/Environment/Zhenjiang/zj31/2014		Jiangsu Provincial Center for Disease Control & Prevention
A_Environment_Nantong_nt38_2014	EPI_ISL_170156	China	Environment	2014	B	B4	B4.6		EPI556873	A/Environment/Nantong/nt38/2014		Jiangsu Provincial Center for Disease Control & Prevention
A_Environment_Zhenjiang_zj24_2014	EPI_ISL_170162	China	Environment	2014	B	B4	B4.7		EPI556904	A/Environment/Zhenjiang/zj24/2014		Jiangsu Provincial Center for Disease Control & Prevention
A_Environment_Zhenjiang_zj26_2014	EPI_ISL_170169	China	Environment	2014	B	B4	B4.7		EPI556938	A/Environment/Zhenjiang/zj26/2014		Jiangsu Provincial Center for Disease Control & Prevention
A_Environment_Changzhou_cz96_2014	EPI_ISL_170232	China	Environment	2014	B	B4	B4.7		EPI557092	A/Environment/Changzhou/cz96/2014		Jiangsu Provincial Center for Disease Control & Prevention
A_Environment_Xuzhou_xz21_2014	EPI_ISL_170235	China	Environment	2014	B	B4	B4.7		EPI557116	A/Environment/Xuzhou/xz21/2014		Jiangsu Provincial Center for Disease Control & Prevention
A_Chicken_Egypt_BSU21KMB-AR2188_2013	EPI_ISL_170238	Egypt	Avian domestic	2013	G	G5	G5.6		EPI557133	A/Chicken/Egypt/BSU21KMB-AR2188/2013		Friedrich-Loeffler-Institut	Naguib,M.M; El-Kady,M.F; Hassan, K.E; Abo-Zeid,H.H; Beer,M; Harder,TC
A_chicken_Egypt_BSU32KMB-AR2194_2013	EPI_ISL_170247	Egypt	Avian domestic	2013	G	G5	G5.6		EPI557152	A/chicken/Egypt/BSU32KMB-AR2194/2013		Friedrich-Loeffler-Institut	Naguib,M.M; El-Kady,M.F; Hassan, K.E; Abo-Zeid,H.H; Beer,M; Harder,TC
A_chicken_Egypt_BSU35KMB-AR2196_2013	EPI_ISL_170248	Egypt	Avian domestic	2013	G	G5	G5.6		EPI557154	A/chicken/Egypt/BSU35KMB-AR2196/2013		Friedrich-Loeffler-Institut	Naguib,M.M;El-Kady,M.F; Hassan, K.E; Abo-Zeid,H.H; Beer,M; Harder,TC
A_chicken_Egypt_BSU3614-AR2212_2014	EPI_ISL_170249	Egypt	Avian domestic	2014	G	G5	G5.6		EPI557156	A/chicken/Egypt/BSU3614-AR2212/2014		Friedrich-Loeffler-Institut	Naguib,M.M;El-Kady,M.F; Abo-Zeid,H.H; Hassan, K.E; Beer,M; Harder,TC
A_chicken_Egypt_BSU4214-AR2215_2014	EPI_ISL_170250	Egypt	Avian domestic	2014	G	G5	G5.6		EPI557158	A/chicken/Egypt/BSU4214-AR2215/2014		Friedrich-Loeffler-Institut	Naguib,M.M;El-Kady,M.F; Abo-Zeid,H.H; Hassan, K.E; Beer,M; Harder,TC
A_chicken_Egypt_BSU4614-AR2216_2014	EPI_ISL_170251	Egypt	Avian domestic	2014	G	G5	G5.6		EPI557160	A/chicken/Egypt/BSU4614-AR2216/2014		Friedrich-Loeffler-Institut	Naguib,M.M;El-Kady,M.F; Abo-Zeid,H.H; Hassan, K.E; Beer,M; Harder,TC
A_chicken_Egypt_BSU4714-AR2217_2014	EPI_ISL_170252	Egypt	Avian domestic	2014	G	G5	G5.6		EPI557162	A/chicken/Egypt/BSU4714-AR2217/2014		Friedrich-Loeffler-Institut	Naguib,M.M;El-Kady,M.F; Abo-Zeid,H.H; Hassan, K.E; Beer,M; Harder,TC
A_chicken_Egypt_NLQP73VD-AR755_2013	EPI_ISL_170359	Egypt	Avian domestic	2013	G	G5	G5.6		EPI557465	A/chicken/Egypt/NLQP73VD-AR755/2013		Friedrich-Loeffler-Institut	Naguib, M.M; Arafa, A.M; Selim,A.A; Hassan,M.K; Beer,M; Harder,TC
A_chicken_Egypt_NLQP194V-AR756_2013	EPI_ISL_170360	Egypt	Avian domestic	2013	G	G5	G5.6		EPI557473	A/chicken/Egypt/NLQP194V-AR756/2013		Friedrich-Loeffler-Institut	Naguib, M.M; Arafa, A.M; Selim,A.A; Hassan,M.K; Beer,M; Harder,TC
A_chicken_Egypt_NLQP257V-AR757_2013	EPI_ISL_170361	Egypt	Avian domestic	2013	G	G5	G5.6		EPI557481	A/chicken/Egypt/NLQP257V-AR757/2013		Friedrich-Loeffler-Institut	Naguib, M.M; Arafa, A.M; Selim,A.A; Hassan,M.K; Beer,M; Harder,TC
A_chicken_Egypt_NLQP123VD-AR758_2013	EPI_ISL_170362	Egypt	Avian domestic	2013	G	G5	G5.6		EPI557489	A/chicken/Egypt/NLQP123VD-AR758/2013		Friedrich-Loeffler-Institut	Naguib, M.M; Arafa, A.M; Selim,A.A; Hassan,M.K; Beer,M; Harder,TC
A_chicken_Egypt_NLQP758V-AR759_2013	EPI_ISL_170363	Egypt	Avian domestic	2013	G	G5	G5.6		EPI557497	A/chicken/Egypt/NLQP758V-AR759/2013		Friedrich-Loeffler-Institut	Naguib, M.M; Arafa, A.M; Selim,A.A; Hassan,M.K; Beer,M; Harder,TC
A_chicken_Egypt_NLQP426V-AR760_2013	EPI_ISL_170364	Egypt	Avian domestic	2013	G	G5	G5.6		EPI557505	A/chicken/Egypt/NLQP426V-AR760/2013		Friedrich-Loeffler-Institut	Naguib, M.M; Arafa, A.M; Selim,A.A; Hassan,M.K; Beer,M; Harder,TC
A_chicken_Egypt_NLQP488V-AR761_2013	EPI_ISL_170365	Egypt	Avian domestic	2013	G	G5	G5.6		EPI557513	A/chicken/Egypt/NLQP488V-AR761/2013		Friedrich-Loeffler-Institut	Naguib, M.M; Arafa, A.M; Selim,A.A; Hassan,M.K; Beer,M; Harder,TC
A_turkey_England_13437_2013	EPI_ISL_177723	United Kingdom	Avian domestic	2013	Y	Y8			EPI585514	A/turkey/England/13437/2013	Animal and Plant Health Agency (APHA)	Animal and Plant Health Agency (APHA)	Reid, SM; Banks, J; Ceeraz, V; Cox, WJ; Howard, WA; Puranik, A; Collins, S; Seekings, A; Manvell, R; Irvine, RM; Brown, IH
A_turkey_England_13538_2013	EPI_ISL_177724	United Kingdom	Avian domestic	2013	Y	Y8			EPI585519	A/turkey/England/13538/2013	Animal and Plant Health Agency (APHA)	Animal and Plant Health Agency (APHA)	Reid, SM; Banks, J; Ceeraz, V; Cox, WJ; Howard, WA; Puranik, A; Collins, S; Seekings, A; Manvell, R; Irvine, RM; Brown, IH
A_chicken_Hunan_12_28_YYGK0054-P_2013	EPI_ISL_198763	China	Avian domestic	2013	B	B4	B4.5		EPI656610	A/chicken/Hunan/12.28 YYGK0054-P/2013(H9N2)		Institute of Microbiology, Chinese Academy of Sciences
A_chicken_Jilin_04_04_SY001-O_2015	EPI_ISL_198778	China	Avian domestic	2015	B	B4	B4.6		EPI656730	A/chicken/Jilin/04.04 SY001-O/2015(H9N2)		Institute of Microbiology, Chinese Academy of Sciences
A_duck_Hunan_01_16__YYGK225-P_2014	EPI_ISL_198787	China	Avian domestic	2014	B	B4	B4.7		EPI656802	A/duck/Hunan/01.16 YYGK225-P/2014(H9N2)		Institute of Microbiology, Chinese Academy of Sciences
A_duck_Hunan_02_26_YYGK250-P_2014	EPI_ISL_198790	China	Avian domestic	2014	B	B4	B4.7		EPI656826	A/duck/Hunan/02.26 YYGK250-P/2014(H9N2)		Institute of Microbiology, Chinese Academy of Sciences
A_chicken_Hunan_12_17__YYFQH0015-O_2014	EPI_ISL_198834	China	Avian domestic	2014	B	B4	B4.7		EPI657178	A/chicken/Hunan/12.17 YYFQH0015-O/2014(H9N2)		Institute of Microbiology, Chinese Academy of Sciences
A_chicken_Anhui_03_01_FY001-O_2015	EPI_ISL_198844	China	Avian domestic	2015	B	B4	B4.7		EPI657258	A/chicken/Anhui/03.01 FY001-O/2015(H9N2)		Institute of Microbiology, Chinese Academy of Sciences
A_chicken_Jilin_04_25_DH003_2015	EPI_ISL_198847	China	Avian domestic	2015	B	B4	B4.6		EPI657282	A/chicken/Jilin/04.25 DH003/2015(H9N2)		Institute of Microbiology, Chinese Academy of Sciences
A_pigeon_Jilin_05_10_CCHL044-O_2015	EPI_ISL_198850	China	Avian	2015	B	B4	B4.6		EPI657306	A/pigeon/Jilin/05.10 CCHL044-O/2015(H9N2)		Institute of Microbiology, Chinese Academy of Sciences
A_chicken_Jilin_04_04_CCHSL002-O_2015	EPI_ISL_198855	China	Avian domestic	2015	B	B4	B4.6		EPI657314	A/chicken/Jilin/04.04 CCHSL002-O/2015(H9N2)		Institute of Microbiology, Chinese Academy of Sciences
A_duck_Hunan_4_14__YYGK0453-2-O_2015	EPI_ISL_198859	China	Avian domestic	2015	B	B4	B4.7		EPI657346	A/duck/Hunan/4.14 YYGK0453-2-O/2015(H9N2)		Institute of Microbiology, Chinese Academy of Sciences
A_chicken_Jilin_04_05_CCCJ006_2015	EPI_ISL_198864	China	Avian domestic	2015	B	B4	B4.7		EPI657386	A/chicken/Jilin/04.05 CCCJ006/2015(H9N2)		Institute of Microbiology, Chinese Academy of Sciences
A_chicken_Jilin_04_11_CCHSL009_2015	EPI_ISL_198865	China	Avian domestic	2015	B	B4	B4.6		EPI657394	A/chicken/Jilin/04.11 CCHSL009/2015(H9N2)		Institute of Microbiology, Chinese Academy of Sciences
A_duck_Hunan_04_14__YYXS0888-2-P_2015	EPI_ISL_198877	China	Avian domestic	2015	B	B4	B4.5		EPI657490	A/duck/Hunan/04.14 YYXS0888-2-P/2015(H9N2)		Institute of Microbiology, Chinese Academy of Sciences
A_chicken_Yunnan_03_15_DQXYL0029-O_2015	EPI_ISL_198879	China	Avian domestic	2015	B	B4	B4.7		EPI657506	A/chicken/Yunnan/03.15 DQXYL0029-O/2015(H9N2)		Institute of Microbiology, Chinese Academy of Sciences
A_chicken_Jiangxi_04_01_NCJD0106-O_2015	EPI_ISL_198914	China	Avian domestic	2015	B	B4	B4.7		EPI657786	A/chicken/Jiangxi/04.01 NCJD0106-O/2015(H9N2)		Institute of Microbiology, Chinese Academy of Sciences
A_chicken_Jiangxi_04_01__NCJD0116-O_2015	EPI_ISL_198915	China	Avian domestic	2015	B	B4	B4.7		EPI657794	A/chicken/Jiangxi/04.01 NCJD0116-O/2015(H9N2)		Institute of Microbiology, Chinese Academy of Sciences
A_chicken_Jiangxi_04_01_NCJD0129-O_2015	EPI_ISL_198918	China	Avian domestic	2015	B	B4	B4.7		EPI657818	A/chicken/Jiangxi/04.01 NCJD0129-O/2015(H9N2)		Institute of Microbiology, Chinese Academy of Sciences
A_chicken_Jiangxi_04_01__NCDZT00205-P_2015	EPI_ISL_198928	China	Avian domestic	2015	B	B4	B4.7		EPI657898	A/chicken/Jiangxi/04.01 NCDZT00205-P/2015(H9N6)		Institute of Microbiology, Chinese Academy of Sciences
A_duck_Jiangxi_05_07__NCJD0030A-O_2015	EPI_ISL_198936	China	Avian domestic	2015	B	B4	B4.7		EPI657962	A/duck/Jiangxi/05.07 NCJD0030A-O/2015(H9N2)		Institute of Microbiology, Chinese Academy of Sciences
A_environment_Jiangxi_05_07_NCJD0002D_2015	EPI_ISL_198961	China	Environment	2015	B	B4	B4.7		EPI658103	A/environment/Jiangxi/05.07 NCJD0002D/2015(H9N2)		Institute of Microbiology, Chinese Academy of Sciences
A_chicken_Jiangxi_05_06_NCDZT0077B-P_2015	EPI_ISL_198995	China	Avian domestic	2015	B	B4	B4.6		EPI658375	A/chicken/Jiangxi/05.06 NCDZT0077B-P/2015(H9N2)		Institute of Microbiology, Chinese Academy of Sciences
A_environment_JiangXi_05_07__NCJD0082C_2015	EPI_ISL_198999	China	Environment	2015	B	B4	B4.7		EPI658407	A/environment/JiangXi/05.07 NCJD0082C/2015(H9N2)		Institute of Microbiology, Chinese Academy of Sciences
A_duck_Hubei_03_06__WHWTZ0140-P_2015	EPI_ISL_199016	China	Avian domestic	2015	B	B4	B4.7		EPI658543	A/duck/Hubei/03.06 WHWTZ0140-P/2015(H9N2)		Institute of Microbiology, Chinese Academy of Sciences
A_chicken_Hubei_03_06__WHWTZ0068-P_2015	EPI_ISL_199023	China	Avian domestic	2015	B	B4	B4.7		EPI658599	A/chicken/Hubei/03.06 WHWTZ0068-P/2015(H9N2)		Institute of Microbiology, Chinese Academy of Sciences
A_chicken_Hubei_03_06__WHWTZ0088-P_2015	EPI_ISL_199025	China	Avian domestic	2015	B	B4	B4.7		EPI658615	A/chicken/Hubei/03.06 WHWTZ0088-P/2015(H9N2)		Institute of Microbiology, Chinese Academy of Sciences
A_chicken_Hunan_04_22_LDDX046-O_2015	EPI_ISL_199039	China	Avian domestic	2015	B	B4	B4.7		EPI658727	A/chicken/Hunan/04.22 LDDX046-O/2015(H9N2)		Institute of Microbiology, Chinese Academy of Sciences
A_chicken_Hunan_04_22_LDDX069-O_2015	EPI_ISL_199040	China	Avian domestic	2015	B	B4	B4.7		EPI658735	A/chicken/Hunan/04.22 LDDX069-O/2015(H9N2)		Institute of Microbiology, Chinese Academy of Sciences
A_chicken_Yunnan_03_15_DQWGH005-Z-O_2015	EPI_ISL_199088	China	Avian domestic	2015	B	B4	B4.7		EPI659119	A/chicken/Yunnan/03.15 DQWGH005-Z-O/2015(H9N2)		Institute of Microbiology, Chinese Academy of Sciences
A_duck_Yunnan_03_16_DQXYL007-Z-O_2015	EPI_ISL_199092	China	Avian domestic	2015	B	B4	B4.7		EPI659151	A/duck/Yunnan/03.16 DQXYL007-Z-O/2015(H9N2)		Institute of Microbiology, Chinese Academy of Sciences
A_chicken_Yunnan_03_16_DQXYL0031-O_2015	EPI_ISL_199098	China	Avian domestic	2015	B	B4	B4.7		EPI659199	A/chicken/Yunnan/03.16 DQXYL0031-O/2015(H9N2)		Institute of Microbiology, Chinese Academy of Sciences
A_environment_Hunan_04_14_YYGK388_2015	EPI_ISL_199111	China	Environment	2015	B	B4	B4.7		EPI659303	A/environment/Hunan/04.14 YYGK388/2015(H9N2)		Institute of Microbiology, Chinese Academy of Sciences
A_environment_Hunan_04_14_YYGK400_2015	EPI_ISL_199114	China	Environment	2015	B	B4	B4.7		EPI659327	A/environment/Hunan/04.14 YYGK400/2015(H9N2)		Institute of Microbiology, Chinese Academy of Sciences
A_duck_Hunan_04_14_YYGK443-P_2015	EPI_ISL_199118	China	Avian domestic	2015	B	B4	B4.7		EPI659359	A/duck/Hunan/04.14 YYGK443-P/2015(H9N2)		Institute of Microbiology, Chinese Academy of Sciences
A_chicken_Hunan_04_14_YYGK501-O_2015	EPI_ISL_199125	China	Avian domestic	2015	B	B4	B4.7		EPI659415	A/chicken/Hunan/04.14 YYGK501-O/2015(H9N2)		Institute of Microbiology, Chinese Academy of Sciences
A_chicken_Hunan_04_14_YYGK506-O_2015	EPI_ISL_199126	China	Avian domestic	2015	B	B4	B4.7		EPI659423	A/chicken/Hunan/04.14 YYGK506-O/2015(H9N2)		Institute of Microbiology, Chinese Academy of Sciences
A_chicken_Hunan_04_14_YYGK507-O_2015	EPI_ISL_199127	China	Avian domestic	2015	B	B4	B4.7		EPI659431	A/chicken/Hunan/04.14 YYGK507-O/2015(H9N2)		Institute of Microbiology, Chinese Academy of Sciences
A_chicken_Hunan_04_14_YYGK563-P_2015	EPI_ISL_199129	China	Avian domestic	2015	B	B4	B4.7		EPI659447	A/chicken/Hunan/04.14 YYGK563-P/2015(H9N2)		Institute of Microbiology, Chinese Academy of Sciences
A_chicken_Hunan_04_14_YYGK521-P_2015	EPI_ISL_199131	China	Avian domestic	2015	B	B4	B4.7		EPI659463	A/chicken/Hunan/04.14 YYGK521-P/2015(H9N2)		Institute of Microbiology, Chinese Academy of Sciences
A_chicken_Hunan_04_14_YYFQH661-O_2015	EPI_ISL_199132	China	Avian domestic	2015	B	B4	B4.5		EPI659471	A/chicken/Hunan/04.14 YYFQH661-O/2015(H9N2)		Institute of Microbiology, Chinese Academy of Sciences
A_chicken_Hunan_YYFQH689-O_2015	EPI_ISL_199134	China	Avian domestic	2015	B	B4	B4.5		EPI659487	A/chicken/Hunan/YYFQH689-O/2015(H9N2)		Institute of Microbiology, Chinese Academy of Sciences
A_duck_Hunan_04_14_YYGK901-O_2015	EPI_ISL_199141	China	Avian domestic	2015	B	B4	B4.7		EPI659543	A/duck/Hunan/04.14 YYGK901-O/2015(H9N2)		Institute of Microbiology, Chinese Academy of Sciences
A_duck_Guangdong_03_26_DGCP115-O_2015	EPI_ISL_199177	China	Avian domestic	2015	B	B4	B4.7		EPI659767	A/duck/Guangdong/03.26 DGCP115-O/2015(H9N2)		Institute of Microbiology, Chinese Academy of Sciences
A_chicken_Jiangsu_03_06_WXBT054-O_2015	EPI_ISL_199184	China	Avian domestic	2015	B	B4	B4.7		EPI659823	A/chicken/Jiangsu/03.06 WXBT054-O/2015(H9N2)		Institute of Microbiology, Chinese Academy of Sciences
A_environment_Guangdong_04_22_DGCPLB005_2015	EPI_ISL_199218	China	Environment	2015	B	B4	B4.7		EPI660095	A/environment/Guangdong/04.22 DGCPLB005/2015(H9N2)		Institute of Microbiology, Chinese Academy of Sciences
A_chicken_Guangdong_04_23_DGQTXC191-P_2015	EPI_ISL_199225	China	Avian domestic	2015	B	B4	B4.5		EPI660151	A/chicken/Guangdong/04.23 DGQTXC191-P/2015(H9N2)		Institute of Microbiology, Chinese Academy of Sciences
A_chicken_Guangdong_04_23_DGQTXC194-P_2015	EPI_ISL_199226	China	Avian domestic	2015	B	B4	B4.7		EPI660159	A/chicken/Guangdong/04.23 DGQTXC194-P/2015(H9N2)		Institute of Microbiology, Chinese Academy of Sciences
A_chicken_Guangdong_04_23_DGQTXC193-O_2015	EPI_ISL_199227	China	Avian domestic	2015	B	B4	B4.7		EPI660167	A/chicken/Guangdong/04.23 DGQTXC193-O/2015(H9N2)		Institute of Microbiology, Chinese Academy of Sciences
A_chicken_Guangdong_04_22_DGCP102-O_2015	EPI_ISL_199228	China	Avian domestic	2015	B	B4	B4.7		EPI660175	A/chicken/Guangdong/04.22 DGCP102-O/2015(H9N2)		Institute of Microbiology, Chinese Academy of Sciences
A_chicken_Jiangsu_12_30_WZNHQ031-P_2014	EPI_ISL_199238	China	Avian domestic	2014	B	B4	B4.7		EPI660255	A/chicken/Jiangsu/12.30 WZNHQ031-P/2014(H9N2)		Institute of Microbiology, Chinese Academy of Sciences
A_chicken_Guangdong_04_23_DGQTXC195-P_2015	EPI_ISL_199253	China	Avian domestic	2015	B	B4	B4.7		EPI660375	A/chicken/Guangdong/04.23 DGQTXC195-P/2015(H9N2)		Institute of Microbiology, Chinese Academy of Sciences
A_chicken_Guangdong_04_23_DGQTXC191-O_2015	EPI_ISL_199270	China	Avian domestic	2015	B	B4	B4.5		EPI660511	A/chicken/Guangdong/04.23 DGQTXC191-O/2015(H9N2)		Institute of Microbiology, Chinese Academy of Sciences
A_chicken_Guangdong_04_22_DGCP101-O_2015	EPI_ISL_199274	China	Avian domestic	2015	B	B4	B4.5		EPI660543	A/chicken/Guangdong/04.22 DGCP101-O/2015(H9N2)		Institute of Microbiology, Chinese Academy of Sciences
A_chicken_Guangdong_04_22_DGCP100-O_2015	EPI_ISL_199282	China	Avian domestic	2015	B	B4	B4.7		EPI660607	A/chicken/Guangdong/04.22 DGCP100-O/2015(H9N2)		Institute of Microbiology, Chinese Academy of Sciences
A_environment_Jiangsu_01_20_TCCX004_2015	EPI_ISL_199288	China	Environment	2015	B	B4	B4.6		EPI660655	A/environment/Jiangsu/01.20 TCCX004/2015(H9N2)		Institute of Microbiology, Chinese Academy of Sciences
A_environment_Jiangxi_02_05_YGYXG006_2015	EPI_ISL_199324	China	Environment	2015	B	B4	B4.6		EPI660943	A/environment/Jiangxi/02.05 YGYXG006/2015(H9N2)		Institute of Microbiology, Chinese Academy of Sciences
A_duck_Guangdong_03_26_DGCP101-O_2015	EPI_ISL_199346	China	Avian domestic	2015	B	B4	B4.5		EPI661119	A/duck/Guangdong/03.26 DGCP101-O/2015(H9N2)		Institute of Microbiology, Chinese Academy of Sciences
A_chicken_Jiangsu_02_06_NJLC067-O_2015	EPI_ISL_199386	China	Avian domestic	2015	B	B4	B4.6		EPI661439	A/chicken/Jiangsu/02.06 NJLC067-O/2015(H9N2)		Institute of Microbiology, Chinese Academy of Sciences
A_chicken_Jiangsu_02_06_NJLC042-O_2015	EPI_ISL_199388	China	Avian domestic	2015	B	B4	B4.6		EPI661455	A/chicken/Jiangsu/02.06 NJLC042-O/2015(H9N2)		Institute of Microbiology, Chinese Academy of Sciences
A_environment_Guangdong_03_27_DGQTSJ042_2015	EPI_ISL_199396	China	Environment	2015	B	B4	B4.7		EPI661519	A/environment/Guangdong/03.27 DGQTSJ042/2015(H9N2)		Institute of Microbiology, Chinese Academy of Sciences
A_chicken_Guangdong_04_15_SZBAXQ005_2015	EPI_ISL_199448	China	Avian domestic	2015	B	B4	B4.5		EPI661935	A/chicken/Guangdong/04.15 SZBAXQ005/2015(H9N2)		Institute of Microbiology, Chinese Academy of Sciences
A_pigeon_Guangdong_04_15_SZBAXQ054_2015	EPI_ISL_199457	China	Avian	2015	B	B4	B4.7		EPI662007	A/pigeon/Guangdong/04.15 SZBAXQ054/2015(H9N2)		Institute of Microbiology, Chinese Academy of Sciences
A_chicken_Hunan_04_14_YYGK0480-P_2015	EPI_ISL_200376	China	Avian domestic	2015	B	B4	B4.7		EPI665325	A/chicken/Hunan/04.14 YYGK0480-P/2015(Mixed)		Institute of Microbiology, Chinese Academy of Sciences
A_duck_Hunan_12_17_YY016_2014	EPI_ISL_200379	China	Avian domestic	2014	B	B4	B4.6		EPI665349	A/duck/Hunan/12.17 YY016/2014(Mixed)		Institute of Microbiology, Chinese Academy of Sciences
A_duck_Hunan_12_17__YYFQH0018-1-P_2014	EPI_ISL_200380	China	Avian domestic	2014	B	B4	B4.7		EPI665357	A/duck/Hunan/12.17 YYFQH0018-1-P/2014(Mixed)		Institute of Microbiology, Chinese Academy of Sciences
A_chicken_Jilin_04_25_MHK006-O_2015	EPI_ISL_200381	China	Avian domestic	2015	B	B4	B4.7		EPI665365	A/chicken/Jilin/04.25 MHK006-O/2015(Mixed)		Institute of Microbiology, Chinese Academy of Sciences
A_chicken_Jilin_04_25_CCHL017_2015	EPI_ISL_200382	China	Avian domestic	2015	B	B4	B4.6		EPI665373	A/chicken/Jilin/04.25 CCHL017/2015(Mixed)		Institute of Microbiology, Chinese Academy of Sciences
A_chicken_Hunan_12_17__YYGK0025-P_2014	EPI_ISL_200386	China	Avian domestic	2014	B	B4	B4.7		EPI665405	A/chicken/Hunan/12.17 YYGK0025-P/2014(Mixed)		Institute of Microbiology, Chinese Academy of Sciences
A_duck_Hunan_12_17__YYGK0045-P_2014	EPI_ISL_200388	China	Avian domestic	2014	B	B4	B4.7		EPI665421	A/duck/Hunan/12.17 YYGK0045-P/2014(Mixed)		Institute of Microbiology, Chinese Academy of Sciences
A_environment_Yunnan_03_15_DQWGH024_2015	EPI_ISL_200394	China	Environment	2015	B	B4	B4.7		EPI665469	A/environment/Yunnan/03.15 DQWGH024/2015(Mixed)		Institute of Microbiology, Chinese Academy of Sciences
A_chicken_Hunan_12_17__YYFQH0028-O_2014	EPI_ISL_200397	China	Avian domestic	2014	B	B4	B4.7		EPI665493	A/chicken/Hunan/12.17 YYFQH0028-O/2014(Mixed)		Institute of Microbiology, Chinese Academy of Sciences
A_chicken_Hunan_12_17_YYGK0030_2014	EPI_ISL_200398	China	Avian domestic	2014	B	B4	B4.7		EPI665501	A/chicken/Hunan/12.17 YYGK0030/2014(Mixed)		Institute of Microbiology, Chinese Academy of Sciences
A_chicken_Hunan_01_21_YYFQH008-O_2015	EPI_ISL_200400	China	Avian domestic	2015	B	B4	B4.7		EPI665517	A/chicken/Hunan/01.21 YYFQH008-O/2015(Mixed)		Institute of Microbiology, Chinese Academy of Sciences
A_environment_Jiangxi_05_06__NCJDE5-6_2015	EPI_ISL_200401	China	Environment	2015	B	B4	B4.7		EPI665525	A/environment/Jiangxi/05.06 NCJDE5-6/2015(Mixed)		Institute of Microbiology, Chinese Academy of Sciences
A_chicken_Jiangxi_04_01_NCJD0123-O_2015	EPI_ISL_200405	China	Avian domestic	2015	B	B4	B4.7		EPI665557	A/chicken/Jiangxi/04.01 NCJD0123-O/2015(Mixed)		Institute of Microbiology, Chinese Academy of Sciences
A_chicken_Jiangxi_04_01_NCDZT0268-P_2015	EPI_ISL_200408	China	Avian domestic	2015	B	B4	B4.7		EPI665581	A/chicken/Jiangxi/04.01 NCDZT0268-P/2015(Mixed)		Institute of Microbiology, Chinese Academy of Sciences
A_chicken_Hubei_03_06_WHWTZ0088-P_2015	EPI_ISL_200425	China	Avian domestic	2015	B	B4	B4.7		EPI665717	A/chicken/Hubei/03.06 WHWTZ0088-P/2015(Mixed)		Institute of Microbiology, Chinese Academy of Sciences
A_duck_Hunan_04_22_LDDX031-O_2015	EPI_ISL_200430	China	Avian domestic	2015	B	B4	B4.7		EPI665757	A/duck/Hunan/04.22 LDDX031-O/2015(Mixed)		Institute of Microbiology, Chinese Academy of Sciences
A_duck_Hunan_01_21_YYFQH008-P_2015	EPI_ISL_200432	China	Avian domestic	2015	B	B4	B4.7		EPI665773	A/duck/Hunan/01.21 YYFQH008-P/2015(Mixed)		Institute of Microbiology, Chinese Academy of Sciences
A_chicken_Yunnan_03_16_DQXYL047-O_2015	EPI_ISL_200436	China	Avian domestic	2015	B	B4	B4.7		EPI665805	A/chicken/Yunnan/03.16 DQXYL047-O/2015(Mixed)		Institute of Microbiology, Chinese Academy of Sciences
A_chicken_Yunnan_03_16_DQXYL063-1-O_2015	EPI_ISL_200438	China	Avian domestic	2015	B	B4	B4.7		EPI665821	A/chicken/Yunnan/03.16 DQXYL063-1-O/2015(Mixed)		Institute of Microbiology, Chinese Academy of Sciences
A_environment_Hunan_04_14_YYGK402_2015	EPI_ISL_200443	China	Environment	2015	B	B4	B4.7		EPI665861	A/environment/Hunan/04.14 YYGK402/2015(Mixed)		Institute of Microbiology, Chinese Academy of Sciences
A_duck_Hunan_04_14__YYGK0417-P_2015	EPI_ISL_200446	China	Avian domestic	2015	B	B4	B4.7		EPI665885	A/duck/Hunan/04.14 YYGK0417-P/2015(Mixed)		Institute of Microbiology, Chinese Academy of Sciences
A_duck_Hunan_04_14_YYGK470-O_2015	EPI_ISL_200451	China	Avian domestic	2015	B	B4	B4.7		EPI665925	A/duck/Hunan/04.14 YYGK470-O/2015(Mixed)		Institute of Microbiology, Chinese Academy of Sciences
A_duck_Hunan_04_14_YYXS882-P_2015	EPI_ISL_200455	China	Avian domestic	2015	B	B4	B4.7		EPI665957	A/duck/Hunan/04.14 YYXS882-P/2015(Mixed)		Institute of Microbiology, Chinese Academy of Sciences
A_chicken_Sichuan_04_08_CDLQ073-O_2015	EPI_ISL_200461	China	Avian domestic	2015	B	B4	B4.7		EPI666005	A/chicken/Sichuan/04.08 CDLQ073-O/2015(Mixed)		Institute of Microbiology, Chinese Academy of Sciences
A_chicken_Jiangsu_12_30_WZNHQ057-P_2014	EPI_ISL_200471	China	Avian domestic	2014	B	B4	B4.7		EPI666085	A/chicken/Jiangsu/12.30 WZNHQ057-P/2014(Mixed)		Institute of Microbiology, Chinese Academy of Sciences
A_goose_Guangdong_04_23_DGQTXC218-O_2015	EPI_ISL_200520	China	Avian domestic	2015	B	B4	B4.7		EPI666477	A/goose/Guangdong/04.23 DGQTXC218-O/2015(Mixed)		Institute of Microbiology, Chinese Academy of Sciences
A_environment_Guangdong_04_22_DGCP026_2015	EPI_ISL_200524	China	Environment	2015	B	B4	B4.7		EPI666509	A/environment/Guangdong/04.22 DGCP026/2015(Mixed)		Institute of Microbiology, Chinese Academy of Sciences
A_environment_Guangdong_04_22_DGCP024_2015	EPI_ISL_200532	China	Environment	2015	B	B4	B4.5		EPI666573	A/environment/Guangdong/04.22 DGCP024/2015(Mixed)		Institute of Microbiology, Chinese Academy of Sciences
A_duck_Henan_5_18_ZZCS19-7_2015	EPI_ISL_200545	China	Avian domestic	2015	B	B4	B4.7		EPI666677	A/duck/Henan/5.18 ZZCS19-7/2015(Mixed)		Institute of Microbiology, Chinese Academy of Sciences
A_chicken_Guangxi_04_10_NM074-P_2015	EPI_ISL_200549	China	Avian domestic	2015	B	B4	B4.7		EPI666709	A/chicken/Guangxi/04.10 NM074-P/2015(Mixed)		Institute of Microbiology, Chinese Academy of Sciences
A_chicken_Jiangsu_12_22_TCCX009-P_2014	EPI_ISL_200566	China	Avian domestic	2014	B	B4	B4.6		EPI666845	A/chicken/Jiangsu/12.22 TCCX009-P/2014(Mixed)		Institute of Microbiology, Chinese Academy of Sciences
A_chicken_Guangdong_04_22_DGCP037-O_2015	EPI_ISL_200568	China	Avian domestic	2015	B	B4	B4.5		EPI666861	A/chicken/Guangdong/04.22 DGCP037-O/2015(Mixed)		Institute of Microbiology, Chinese Academy of Sciences
A_chicken_Jiangsu_03_30_NJWJT006-O_2015	EPI_ISL_200573	China	Avian domestic	2015	B	B4	B4.7		EPI666901	A/chicken/Jiangsu/03.30 NJWJT006-O/2015(Mixed)		Institute of Microbiology, Chinese Academy of Sciences
A_chicken_Jiangsu_02_06_NJLC016-O_2015	EPI_ISL_200574	China	Avian domestic	2015	B	B4	B4.7		EPI666909	A/chicken/Jiangsu/02.06 NJLC016-O/2015(Mixed)		Institute of Microbiology, Chinese Academy of Sciences
A_chicken_Jiangsu_02_06_NJLC043-O_2015	EPI_ISL_200576	China	Avian domestic	2015	B	B4	B4.7		EPI666925	A/chicken/Jiangsu/02.06 NJLC043-O/2015(Mixed)		Institute of Microbiology, Chinese Academy of Sciences
A_environment_Guangdong_02_11_DGCP026_2015	EPI_ISL_200595	China	Environment	2015	B	B4	B4.7		EPI667077	A/environment/Guangdong/02.11 DGCP026/2015(Mixed)		Institute of Microbiology, Chinese Academy of Sciences
A_chicken_Guangxi_04_10_NM042-O_2015	EPI_ISL_200600	China	Avian domestic	2015	B	B4	B4.7		EPI667117	A/chicken/Guangxi/04.10 NM042-O/2015(Mixed)		Institute of Microbiology, Chinese Academy of Sciences
A_chicken_Guangxi_04_10_NM080-O_2015	EPI_ISL_200603	China	Avian domestic	2015	B	B4	B4.7		EPI667141	A/chicken/Guangxi/04.10 NM080-O/2015(Mixed)		Institute of Microbiology, Chinese Academy of Sciences
A_chicken_Guangxi_04_10_NM087-O_2015	EPI_ISL_200604	China	Avian domestic	2015	B	B4	B4.7		EPI667149	A/chicken/Guangxi/04.10 NM087-O/2015(Mixed)		Institute of Microbiology, Chinese Academy of Sciences
A_chicken_Guangdong_04_15_SZBAXQ008_2015	EPI_ISL_200605	China	Avian domestic	2015	B	B4	B4.7		EPI667157	A/chicken/Guangdong/04.15 SZBAXQ008/2015(Mixed)		Institute of Microbiology, Chinese Academy of Sciences
A_pigeon_Guangdong_04_15_SZBAXQ044_2015	EPI_ISL_200608	China	Avian	2015	B	B4	B4.7		EPI667181	A/pigeon/Guangdong/04.15 SZBAXQ044/2015(Mixed)		Institute of Microbiology, Chinese Academy of Sciences
A_quail_Guangdong_04_15_SZBAXQ001_2015	EPI_ISL_200609	China	Avian domestic	2015	B	B4	B4.7		EPI667189	A/quail/Guangdong/04.15 SZBAXQ001/2015(Mixed)		Institute of Microbiology, Chinese Academy of Sciences
A_chicken_Guangdong_04_16_SZLGDBL001_2015	EPI_ISL_200610	China	Avian domestic	2015	B	B4	B4.6		EPI667197	A/chicken/Guangdong/04.16 SZLGDBL001/2015(Mixed)		Institute of Microbiology, Chinese Academy of Sciences
A_chicken_Guangdong_04_16_SZLGDBL019_2015	EPI_ISL_200611	China	Avian domestic	2015	B	B4	B4.5		EPI667205	A/chicken/Guangdong/04.16 SZLGDBL019/2015(Mixed)		Institute of Microbiology, Chinese Academy of Sciences
A_chicken_Guangdong_04_16_SZLGDBL002_2015	EPI_ISL_200612	China	Avian domestic	2015	B	B4	B4.6		EPI667213	A/chicken/Guangdong/04.16 SZLGDBL002/2015(Mixed)		Institute of Microbiology, Chinese Academy of Sciences
A_chicken_Guangdong_04_16_SZLGDBL004_2015	EPI_ISL_200613	China	Avian domestic	2015	B	B4	B4.5		EPI667221	A/chicken/Guangdong/04.16 SZLGDBL004/2015(Mixed)		Institute of Microbiology, Chinese Academy of Sciences
A_chicken_Guangdong_04_16_SZLGWL016_2015	EPI_ISL_200615	China	Avian domestic	2015	B	B4	B4.7		EPI667237	A/chicken/Guangdong/04.16 SZLGWL016/2015(Mixed)		Institute of Microbiology, Chinese Academy of Sciences
A_chicken_Guangdong_04_16_SZLGWL007_2015	EPI_ISL_200617	China	Avian domestic	2015	B	B4	B4.7		EPI667253	A/chicken/Guangdong/04.16 SZLGWL007/2015(Mixed)		Institute of Microbiology, Chinese Academy of Sciences
A_chicken_Yunan_07_13_DQDBS051_2015	EPI_ISL_200830	China	Avian domestic	2015	B	B4	B4.7		EPI668831	A/chicken/Yunan/07.13 DQDBS051/2015(H9N2)		Institute of Microbiology, Chinese Academy of Sciences
A_chicken_Fujian_05_07_FZHCAK-O_2015	EPI_ISL_201363	China	Avian domestic	2015	B	B4	B4.7		EPI671597	A/chicken/Fujian/05.07 FZHCAK-O/2015(Mixed)		Institute of Microbiology, Chinese Academy of Sciences
A_chicken_Yunnan_03_16_DQJT0071-O_2015	EPI_ISL_201384	China	Avian domestic	2015	B	B4	B4.7		EPI671736	A/chicken/Yunnan/03.16 DQJT0071-O/2015(H9N2)	CAS Key Laboratory of Pathogenic Microbiology and Immunology, Institute of Microbiology, Chinese Academy of Sciences	Institute of Microbiology, Chinese Academy of Sciences	Bi, Yuhai
A_environment_GZ_4_2014	EPI_ISL_202238	China	Environment	2014	B	B4	B4.7		EPI674374	A/environment/GZ/4/2014	Center of Influenza Research, School of Public Health, Li Ka Shing Faculty of Medicine, the University of Hong Kong	The University of Hong Kong	Zhou, Jie; Zeng, Xianqiao, Wu, Jia; Yen, Hui-Ling
A_environment_GZ_6_2014	EPI_ISL_202239	China	Environment	2014	B	B4	B4.7		EPI674375	A/environment/GZ/6/2014	Center of Influenza Research, School of Public Health, Li Ka Shing Faculty of Medicine, the University of Hong Kong	The University of Hong Kong	Zhou, Jie; Zeng, Xianqiao, Wu, Jia; Yen, Hui-Ling
A_environment_GZ_8_2014	EPI_ISL_202240	China	Environment	2014	B	B4	B4.7		EPI674376	A/environment/GZ/8/2014	Center of Influenza Research, School of Public Health, Li Ka Shing Faculty of Medicine, the University of Hong Kong	The University of Hong Kong	Zhou, Jie; Zeng, Xianqiao, Wu, Jia; Yen, Hui-Ling
A_environment_GZ_9_2014	EPI_ISL_202241	China	Environment	2014	B	B4	B4.7		EPI674377	A/environment/GZ/9/2014	Center of Influenza Research, School of Public Health, Li Ka Shing Faculty of Medicine, the University of Hong Kong	The University of Hong Kong	Zhou, Jie; Zeng, Xianqiao, Wu, Jia; Yen, Hui-Ling
A_environment_GZ_11_2014	EPI_ISL_202242	China	Environment	2014	B	B4	B4.7		EPI674378	A/environment/GZ/11/2014	Center of Influenza Research, School of Public Health, Li Ka Shing Faculty of Medicine, the University of Hong Kong	The University of Hong Kong	Zhou, Jie; Zeng, Xianqiao, Wu, Jia; Yen, Hui-Ling
A_environment_GZ_14_2014	EPI_ISL_202243	China	Environment	2014	G	G4			EPI674379	A/environment/GZ/14/2014	Center of Influenza Research, School of Public Health, Li Ka Shing Faculty of Medicine, the University of Hong Kong	The University of Hong Kong	Zhou, Jie; Zeng, Xianqiao, Wu, Jia; Yen, Hui-Ling
A_environment-air_GZ_NIOSH-19_2014	EPI_ISL_202244	China	Environment	2014	B	B4	B4.7		EPI674380	A/environment-air/GZ/NIOSH-19/2014	Center of Influenza Research, School of Public Health, Li Ka Shing Faculty of Medicine, the University of Hong Kong	The University of Hong Kong	Zhou, Jie; Zeng, Xianqiao, Wu, Jia; Yen, Hui-Ling
A_environment_GZ_NIOSH-25_2014	EPI_ISL_202245	China	Environment	2014	G	G4			EPI674381	A/environment/GZ/NIOSH-25/2014	Center of Influenza Research, School of Public Health, Li Ka Shing Faculty of Medicine, the University of Hong Kong	The University of Hong Kong	Zhou, Jie; Zeng, Xianqiao, Wu, Jia; Yen, Hui-Ling
A_environment_GZ_33_2014	EPI_ISL_202246	China	Environment	2014	B	B4	B4.7		EPI674382	A/environment/GZ/33/2014	Center of Influenza Research, School of Public Health, Li Ka Shing Faculty of Medicine, the University of Hong Kong	The University of Hong Kong	Zhou, Jie; Zeng, Xianqiao, Wu, Jia; Yen, Hui-Ling
A_environment_GZ_34_2014	EPI_ISL_202247	China	Environment	2014	B	B4	B4.7		EPI674383	A/environment/GZ/34/2014	Center of Influenza Research, School of Public Health, Li Ka Shing Faculty of Medicine, the University of Hong Kong	The University of Hong Kong	Zhou, Jie; Zeng, Xianqiao, Wu, Jia; Yen, Hui-Ling
A_environment_GZ_36_2014	EPI_ISL_202248	China	Environment	2014	B	B4	B4.7		EPI674384	A/environment/GZ/36/2014	Center of Influenza Research, School of Public Health, Li Ka Shing Faculty of Medicine, the University of Hong Kong	The University of Hong Kong	Zhou, Jie; Zeng, Xianqiao, Wu, Jia; Yen, Hui-Ling
A_environment_GZ_37_2014	EPI_ISL_202249	China	Environment	2014	B	B4	B4.7		EPI674385	A/environment/GZ/37/2014	Center of Influenza Research, School of Public Health, Li Ka Shing Faculty of Medicine, the University of Hong Kong	The University of Hong Kong	Zhou, Jie; Zeng, Xianqiao, Wu, Jia; Yen, Hui-Ling
A_environment_GZ_42_2014	EPI_ISL_202250	China	Environment	2014	G	G4			EPI674386	A/environment/GZ/42/2014	Center of Influenza Research, School of Public Health, Li Ka Shing Faculty of Medicine, the University of Hong Kong	The University of Hong Kong	Zhou, Jie; Zeng, Xianqiao, Wu, Jia; Yen, Hui-Ling
A_environment_GZ_46_2014	EPI_ISL_202251	China	Environment	2014	G	G4			EPI674387	A/environment/GZ/46/2014	Center of Influenza Research, School of Public Health, Li Ka Shing Faculty of Medicine, the University of Hong Kong	The University of Hong Kong	Zhou, Jie; Zeng, Xianqiao, Wu, Jia; Yen, Hui-Ling
A_environment-air_GZ_NIOSH-47_2014	EPI_ISL_202252	China	Environment	2014	B	B4	B4.7		EPI674388	A/environment-air/GZ/NIOSH-47/2014	Center of Influenza Research, School of Public Health, Li Ka Shing Faculty of Medicine, the University of Hong Kong	The University of Hong Kong	Zhou, Jie; Zeng, Xianqiao, Wu, Jia; Yen, Hui-Ling
A_environment-air_GZ_NIOSH-50_2014	EPI_ISL_202253	China	Environment	2014	B	B4	B4.7		EPI674389	A/environment-air/GZ/NIOSH-50/2014	Center of Influenza Research, School of Public Health, Li Ka Shing Faculty of Medicine, the University of Hong Kong	The University of Hong Kong	Zhou, Jie; Zeng, Xianqiao, Wu, Jia; Yen, Hui-Ling
A_environment_GZ_NIOSH-53_2014	EPI_ISL_202254	China	Environment	2014	G	G4			EPI674390	A/environment/GZ/NIOSH-53/2014	Center of Influenza Research, School of Public Health, Li Ka Shing Faculty of Medicine, the University of Hong Kong	The University of Hong Kong	Zhou, Jie; Zeng, Xianqiao, Wu, Jia; Yen, Hui-Ling
A_environment-air_GZ_coriolis-59_2014	EPI_ISL_202255	China	Environment	2014	B	B4	B4.7		EPI674391	A/environment-air/GZ/coriolis-59/2014	Center of Influenza Research, School of Public Health, Li Ka Shing Faculty of Medicine, the University of Hong Kong	The University of Hong Kong	Zhou, Jie; Zeng, Xianqiao, Wu, Jia; Yen, Hui-Ling
A_environment-air_GZ_coriolis-60_2014	EPI_ISL_202256	China	Environment	2014	B	B4	B4.7		EPI674392	A/environment-air/GZ/coriolis-60/2014	Center of Influenza Research, School of Public Health, Li Ka Shing Faculty of Medicine, the University of Hong Kong	The University of Hong Kong	Zhou, Jie; Zeng, Xianqiao, Wu, Jia; Yen, Hui-Ling
A_environment_GZ_61_2014	EPI_ISL_202257	China	Environment	2014	G	G4			EPI674393	A/environment/GZ/61/2014	Center of Influenza Research, School of Public Health, Li Ka Shing Faculty of Medicine, the University of Hong Kong	The University of Hong Kong	Zhou, Jie; Zeng, Xianqiao, Wu, Jia; Yen, Hui-Ling
A_environment_GZ_70_2014	EPI_ISL_202258	China	Environment	2014	B	B4	B4.7		EPI674394	A/environment/GZ/70/2014	Center of Influenza Research, School of Public Health, Li Ka Shing Faculty of Medicine, the University of Hong Kong	The University of Hong Kong	Zhou, Jie; Zeng, Xianqiao, Wu, Jia; Yen, Hui-Ling
A_environment_GZ_72_2014	EPI_ISL_202259	China	Environment	2014	B	B4	B4.7		EPI674395	A/environment/GZ/72/2014	Center of Influenza Research, School of Public Health, Li Ka Shing Faculty of Medicine, the University of Hong Kong	The University of Hong Kong	Zhou, Jie; Zeng, Xianqiao, Wu, Jia; Yen, Hui-Ling
A_environment_GZ_74_2014	EPI_ISL_202260	China	Environment	2014	G	G4			EPI674396	A/environment/GZ/74/2014	Center of Influenza Research, School of Public Health, Li Ka Shing Faculty of Medicine, the University of Hong Kong	The University of Hong Kong	Zhou, Jie; Zeng, Xianqiao, Wu, Jia; Yen, Hui-Ling
A_environment_GZ_79_2014	EPI_ISL_202261	China	Environment	2014	G	G4			EPI674397	A/environment/GZ/79/2014	Center of Influenza Research, School of Public Health, Li Ka Shing Faculty of Medicine, the University of Hong Kong	The University of Hong Kong	Zhou, Jie; Zeng, Xianqiao, Wu, Jia; Yen, Hui-Ling
A_environment-air_GZ_NIOSH-92_2014	EPI_ISL_202263	China	Environment	2014	G	G4			EPI674399	A/environment-air/GZ/NIOSH-92/2014	Center of Influenza Research, School of Public Health, Li Ka Shing Faculty of Medicine, the University of Hong Kong	The University of Hong Kong	Zhou, Jie; Zeng, Xianqiao, Wu, Jia; Yen, Hui-Ling
A_environment_GZ_102_2014	EPI_ISL_202264	China	Environment	2014	B	B4	B4.7		EPI674400	A/environment/GZ/102/2014	Center of Influenza Research, School of Public Health, Li Ka Shing Faculty of Medicine, the University of Hong Kong	The University of Hong Kong	Zhou, Jie; Zeng, Xianqiao, Wu, Jia; Yen, Hui-Ling
A_environment_GZ_106_2015	EPI_ISL_202265	China	Environment	2015	B	B4	B4.7		EPI674401	A/environment/GZ/106/2015	Center of Influenza Research, School of Public Health, Li Ka Shing Faculty of Medicine, the University of Hong Kong	The University of Hong Kong	Zhou, Jie; Zeng, Xianqiao, Wu, Jia; Yen, Hui-Ling
A_environment_GZ_110_2014	EPI_ISL_202266	China	Environment	2014	G	G4			EPI674402	A/environment/GZ/110/2014	Center of Influenza Research, School of Public Health, Li Ka Shing Faculty of Medicine, the University of Hong Kong	The University of Hong Kong	Zhou, Jie; Zeng, Xianqiao, Wu, Jia; Yen, Hui-Ling
A_environment_GZ_112_2014	EPI_ISL_202267	China	Environment	2014	G	G4			EPI674403	A/environment/GZ/112/2014	Center of Influenza Research, School of Public Health, Li Ka Shing Faculty of Medicine, the University of Hong Kong	The University of Hong Kong	Zhou, Jie; Zeng, Xianqiao, Wu, Jia; Yen, Hui-Ling
A_environment_GZ_143_2014	EPI_ISL_202269	China	Environment	2014	G	G4			EPI674405	A/environment/GZ/143/2014	Center of Influenza Research, School of Public Health, Li Ka Shing Faculty of Medicine, the University of Hong Kong	The University of Hong Kong	Zhou, Jie; Zeng, Xianqiao, Wu, Jia; Yen, Hui-Ling
A_environment_GZ_162_2015	EPI_ISL_202270	China	Environment	2015	B	B4	B4.5		EPI674406	A/environment/GZ/162/2015	Center of Influenza Research, School of Public Health, Li Ka Shing Faculty of Medicine, the University of Hong Kong	The University of Hong Kong	Zhou, Jie; Zeng, Xianqiao, Wu, Jia; Yen, Hui-Ling
A_environment-air_GZ_NIOSH-184_2015	EPI_ISL_202271	China	Environment	2015	B	B4	B4.7		EPI674407	A/environment-air/GZ/NIOSH-184/2015	Center of Influenza Research, School of Public Health, Li Ka Shing Faculty of Medicine, the University of Hong Kong	The University of Hong Kong	Zhou, Jie; Zeng, Xianqiao, Wu, Jia; Yen, Hui-Ling
A_environment-air_GZ_coriolis-193_2015	EPI_ISL_202272	China	Environment	2015	B	B4	B4.7		EPI674408	A/environment-air/GZ/coriolis-193/2015	Center of Influenza Research, School of Public Health, Li Ka Shing Faculty of Medicine, the University of Hong Kong	The University of Hong Kong	Zhou, Jie; Zeng, Xianqiao, Wu, Jia; Yen, Hui-Ling
A_environment-air_GZ_coriolis-194_2015	EPI_ISL_202273	China	Environment	2015	B	B4	B4.7		EPI674409	A/environment-air/GZ/coriolis-194/2015	Center of Influenza Research, School of Public Health, Li Ka Shing Faculty of Medicine, the University of Hong Kong	The University of Hong Kong	Zhou, Jie; Zeng, Xianqiao, Wu, Jia; Yen, Hui-Ling
A_environment-air_GZ_coriolis-259_2015	EPI_ISL_202274	China	Environment	2015	G	G4			EPI674410	A/environment-air/GZ/coriolis-259/2015	Center of Influenza Research, School of Public Health, Li Ka Shing Faculty of Medicine, the University of Hong Kong	The University of Hong Kong	Zhou, Jie; Zeng, Xianqiao, Wu, Jia; Yen, Hui-Ling
A_environment-air_GZ_NIOSH-275_2015	EPI_ISL_202275	China	Environment	2015	B	B4	B4.5		EPI674411	A/environment-air/GZ/NIOSH-275/2015	Center of Influenza Research, School of Public Health, Li Ka Shing Faculty of Medicine, the University of Hong Kong	The University of Hong Kong	Zhou, Jie; Zeng, Xianqiao, Wu, Jia; Yen, Hui-Ling
A_environment-air_GZ_NIOSH-276_2015	EPI_ISL_202276	China	Environment	2015	B	B4	B4.5		EPI674412	A/environment-air/GZ/NIOSH-276/2015	Center of Influenza Research, School of Public Health, Li Ka Shing Faculty of Medicine, the University of Hong Kong	The University of Hong Kong	Zhou, Jie; Zeng, Xianqiao, Wu, Jia; Yen, Hui-Ling
A_environment-air_GZ_coriolis-288_2015	EPI_ISL_202277	China	Environment	2015	G	G4			EPI674413	A/environment-air/GZ/coriolis-288/2015	Center of Influenza Research, School of Public Health, Li Ka Shing Faculty of Medicine, the University of Hong Kong	The University of Hong Kong	Zhou, Jie; Zeng, Xianqiao, Wu, Jia; Yen, Hui-Ling
A_environment-air_GZ_coriolis-289_2015	EPI_ISL_202278	China	Environment	2015	G	G4			EPI674414	A/environment-air/GZ/coriolis-289/2015	Center of Influenza Research, School of Public Health, Li Ka Shing Faculty of Medicine, the University of Hong Kong	The University of Hong Kong	Zhou, Jie; Zeng, Xianqiao, Wu, Jia; Yen, Hui-Ling
A_environment-air_GZ_coriolis-315_2015	EPI_ISL_202279	China	Environment	2015	B	B4	B4.5		EPI674415	A/environment-air/GZ/coriolis-315/2015	Center of Influenza Research, School of Public Health, Li Ka Shing Faculty of Medicine, the University of Hong Kong	The University of Hong Kong	Zhou, Jie; Zeng, Xianqiao, Wu, Jia; Yen, Hui-Ling
A_environment_GZ_319_2015	EPI_ISL_202280	China	Environment	2015	B	B4	B4.5		EPI674416	A/environment/GZ/319/2015	Center of Influenza Research, School of Public Health, Li Ka Shing Faculty of Medicine, the University of Hong Kong	The University of Hong Kong	Zhou, Jie; Zeng, Xianqiao, Wu, Jia; Yen, Hui-Ling
A_environment_GZ_324_2015	EPI_ISL_202281	China	Environment	2015	G	G4			EPI674417	A/environment/GZ/324/2015	Center of Influenza Research, School of Public Health, Li Ka Shing Faculty of Medicine, the University of Hong Kong	The University of Hong Kong	Zhou, Jie; Zeng, Xianqiao, Wu, Jia; Yen, Hui-Ling
A_environment-air_GZ_NIOSH-331_2015	EPI_ISL_202282	China	Environment	2015	B	B4	B4.5		EPI674418	A/environment-air/GZ/NIOSH-331/2015	Center of Influenza Research, School of Public Health, Li Ka Shing Faculty of Medicine, the University of Hong Kong	The University of Hong Kong	Zhou, Jie; Zeng, Xianqiao, Wu, Jia; Yen, Hui-Ling
A_environment_GZ_371_2015	EPI_ISL_202283	China	Environment	2015	B	B4	B4.5		EPI674419	A/environment/GZ/371/2015	Center of Influenza Research, School of Public Health, Li Ka Shing Faculty of Medicine, the University of Hong Kong	The University of Hong Kong	Zhou, Jie; Zeng, Xianqiao, Wu, Jia; Yen, Hui-Ling
A_environment_GZ_376_2015	EPI_ISL_202284	China	Environment	2015	B	B4	B4.7		EPI674420	A/environment/GZ/376/2015	Center of Influenza Research, School of Public Health, Li Ka Shing Faculty of Medicine, the University of Hong Kong	The University of Hong Kong	Zhou, Jie; Zeng, Xianqiao, Wu, Jia; Yen, Hui-Ling
A_environment_GZ_378_2015	EPI_ISL_202285	China	Environment	2015	B	B4	B4.5		EPI674421	A/environment/GZ/378/2015	Center of Influenza Research, School of Public Health, Li Ka Shing Faculty of Medicine, the University of Hong Kong	The University of Hong Kong	Zhou, Jie; Zeng, Xianqiao, Wu, Jia; Yen, Hui-Ling
A_environment_GZ_420_2015	EPI_ISL_202286	China	Environment	2015	B	B4	B4.7		EPI674422	A/environment/GZ/420/2015	Center of Influenza Research, School of Public Health, Li Ka Shing Faculty of Medicine, the University of Hong Kong	The University of Hong Kong	Zhou, Jie; Zeng, Xianqiao, Wu, Jia; Yen, Hui-Ling
A_environment_GZ_424_2015	EPI_ISL_202287	China	Environment	2015	G	G4			EPI674423	A/environment/GZ/424/2015	Center of Influenza Research, School of Public Health, Li Ka Shing Faculty of Medicine, the University of Hong Kong	The University of Hong Kong	Zhou, Jie; Zeng, Xianqiao, Wu, Jia; Yen, Hui-Ling
A_chicken_Cambodia_564W15M3_2013	EPI_ISL_208412	Cambodia	Avian domestic	2013	B	B4			EPI700346	A/chicken/Cambodia/564W15M3/2013	Institut Pasteur du Cambodia	Institut Pasteur du Cambodia	Horm, S-V; Horwood, P; Dussart, P.
A_environment_Cambodia_C1286W40M4_2013	EPI_ISL_208413	Cambodia	Environment	2013	B	B4			EPI700348	A/environment/Cambodia/C1286W40M4/2013	Institut Pasteur du Cambodia	Institut Pasteur du Cambodia	Horm, S-V; Horwood, P; Dussart, P.
A_chicken_Cambodia_429W12M4_2013	EPI_ISL_208426	Cambodia	Avian domestic	2013	Y	Y6			EPI700364	A/chicken/Cambodia/429W12M4/2013	Institut Pasteur du Cambodia	Institut Pasteur du Cambodia	Horm, S-V; Horwood, P; Dussart, P.
A_duck_Cambodia_395W12M1_2013	EPI_ISL_208427	Cambodia	Avian domestic	2013	Y	Y6			EPI700365	A/duck/Cambodia/395W12M1/2013	Institut Pasteur du Cambodia	Institut Pasteur du Cambodia	Horm, S-V; Horwood, P; Dussart, P.
A_environment_Cambodia_E710W19M4_2013	EPI_ISL_208650	Cambodia	Environment	2013	B	B4			EPI702163	A/environment/Cambodia/E710W19M4/2013	Institut Pasteur du Cambodia	Institut Pasteur du Cambodia	Horm, S-V; Horwood, P; Dussart, P.
A_environment_Cambodia_C853W25M4_2013	EPI_ISL_208651	Cambodia	Environment	2013	B	B4			EPI702165	A/environment/Cambodia/C853W25M4/2013	Institut Pasteur du Cambodia	Institut Pasteur du Cambodia	Horm, S-V; Horwood, P; Dussart, P.
A_Bean_Goose_Hubei_chenhu_I45_2014	EPI_ISL_212382	China	Avian wild	2014	Y	Y8			EPI712564	A/Bean Goose/Hubei/chenhu I45/2014_H9N2	State Key Laboratory of Virology and Wuhan Institute of Virology, Chinese Academy of Sciences	Wuhan Institute of Virology
A_Bean_Goose_Hubei_chenhu_I54_2014	EPI_ISL_212386	China	Avian wild	2014	Y	Y8			EPI712584	A/Bean Goose/Hubei/chenhu I54/2014_H9N2	State Key Laboratory of Virology and Wuhan Institute of Virology, Chinese Academy of Sciences	Wuhan Institute of Virology
A_Bean_Goose_Hubei_chenhu_V18_2015	EPI_ISL_212408	China	Avian wild	2015	Y	Y8			EPI712669	A/Bean Goose/Hubei/chenhu V18/2015_H9N2	State Key Laboratory of Virology and Wuhan Institute of Virology, Chinese Academy of Sciences	Wuhan Institute of Virology
A_Bean_Goose_Hubei_chenhu_V86_2015	EPI_ISL_212411	China	Avian wild	2015	Y	Y3			EPI712689	A/Bean Goose/Hubei/chenhu V86/2015_H9N2	State Key Laboratory of Virology and Wuhan Institute of Virology, Chinese Academy of Sciences	Wuhan Institute of Virology
A_chicken_Egypt_AR241-15_2014	EPI_ISL_212849	Egypt	Avian domestic	2014	G	G5	G5.6		EPI714319	A/chicken/Egypt/AR241-15/2014		Friedrich-Loeffler-Institut	Naguib, M.M; Arafa,A.M; Harder,TC
A_chicken_Egypt_AR253-15_2011	EPI_ISL_212851	Egypt	Avian domestic	2011	G	G5	G5.6		EPI714323	A/chicken/Egypt/AR253-15/2011		Friedrich-Loeffler-Institut	Naguib, M.M; Arafa,A.M; Harder,TC
A_chicken_Iran_AR249-08_1998	EPI_ISL_212853	Iran	Avian domestic	1998	G	G-like			EPI714327	A/chicken/Iran/AR249-08/1998		Friedrich-Loeffler-Institut	Naguib, M.M; Harder,TC
A_turkey_Germany_AR434-15_2015	EPI_ISL_212854	Germany	Avian domestic	2015	Y	Y8			EPI714329	A/turkey/Germany/AR434-15/2015		Friedrich-Loeffler-Institut	Naguib, M.M; Harder,TC
A_Chicken_Hubei_chenhu__8631_2016	EPI_ISL_217495	China	Avian domestic	2016	B	B4	B4.7		EPI737471	A/Chicken/Hubei/chenhu 8631/2016_H9N2	State Key Laboratory of Virology and Wuhan Institute of Virology, Chinese Academy of Sciences	Wuhan Institute of Virology
A_Chicken_Hubei_chenhu__8663_2016	EPI_ISL_217497	China	Avian domestic	2016	B	B4	B4.7		EPI737485	A/Chicken/Hubei/chenhu 8663/2016_H9N2	State Key Laboratory of Virology and Wuhan Institute of Virology, Chinese Academy of Sciences	Wuhan Institute of Virology
A_Bean_Goose_Hubei_chenhu__XVII_16-1_2016	EPI_ISL_217880	China	Avian wild	2016	B	B4	B4.7		EPI740408	A/Bean Goose/Hubei/chenhu XVII 16-1/2016_H9N2	State Key Laboratory of Virology and Wuhan Institute of Virology, Chinese Academy of Sciences	Wuhan Institute of Virology
A_Chicken_Hubei_chenhu__8638_2016	EPI_ISL_217496	China	Avian domestic	2016	B	B4	B4.7		EPI740808	A/Chicken/Hubei/chenhu 8638/2016_H9N2	State Key Laboratory of Virology and Wuhan Institute of Virology, Chinese Academy of Sciences	Wuhan Institute of Virology
A_Bean_Goose_Hubei_chenhu_II-1_2014	EPI_ISL_212405	China	Avian wild	2014	Y	Y3			EPI742609	A/Bean Goose/Hubei/chenhu II-1/2014_H9N2	State Key Laboratory of Virology and Wuhan Institute of Virology, Chinese Academy of Sciences	Wuhan Institute of Virology
A_Bean_Goose_Hubei_chenhu_V15_2015	EPI_ISL_212407	China	Avian wild	2015	Y	Y3			EPI742610	A/Bean Goose/Hubei/chenhu V15/2015_H9N2	State Key Laboratory of Virology and Wuhan Institute of Virology, Chinese Academy of Sciences	Wuhan Institute of Virology
A_Bean_Goose_Hubei_chenhu_V19_2015	EPI_ISL_212409	China	Avian wild	2015	Y	Y3			EPI742611	A/Bean Goose/Hubei/chenhu V19/2015_H9N2	State Key Laboratory of Virology and Wuhan Institute of Virology, Chinese Academy of Sciences	Wuhan Institute of Virology
A_Bean_Goose_Hubei_chenhu_V34_2015	EPI_ISL_212410	China	Avian wild	2015	Y	Y3			EPI742612	A/Bean Goose/Hubei/chenhu V34/2015_H9N2	State Key Laboratory of Virology and Wuhan Institute of Virology, Chinese Academy of Sciences	Wuhan Institute of Virology
A_Mallard_Hubei_chenhu_XIV114-1_2015	EPI_ISL_217482	China	Avian wild	2015	Y	Y3			EPI743397	A/Mallard/Hubei/chenhu XIV114-1/2015_H9N2	State Key Laboratory of Virology and Wuhan Institute of Virology, Chinese Academy of Sciences	Wuhan Institute of Virology
A_chicken_Bangladesh_OP-4_2013	EPI_ISL_218649	Bangladesh	Avian domestic	2013	G	G5	G5.7		EPI744942	A/chicken/Bangladesh/OP-4/2013	Institute of Epidemiology Disease Control and Research (IEDCR) & Bangladesh National Influenza Centre (NIC)	Centers for Disease Control and Prevention
A_environment_Bangladesh_OE-09_2013	EPI_ISL_218650	Bangladesh	Environment	2013	G	G5	G5.7		EPI744945	A/environment/Bangladesh/OE-09/2013	Institute of Epidemiology Disease Control and Research (IEDCR) & Bangladesh National Influenza Centre (NIC)	Centers for Disease Control and Prevention
A_quail_Bangladesh_337_2013	EPI_ISL_218651	Bangladesh	Avian domestic	2013	G	G5	G5.7		EPI744948	A/quail/Bangladesh/337/2013	Institute of Epidemiology Disease Control and Research (IEDCR) & Bangladesh National Influenza Centre (NIC)	Centers for Disease Control and Prevention
A_chicken_Wuxi_SC4315_2015	EPI_ISL_223200	China	Avian domestic	2015	B	B4	B4.5		EPI767538	A/chicken/Wuxi/SC4315/2015/H9N2	Beijing Institute of Microbiology and Epidemiology	Beijing Institute of Microbiology and Epidemiology	Maijuan,Ma
A_duck_Miyazaki_450110_2016	EPI_ISL_237160	Japan	Avian domestic	2016	Y	Y8			EPI855767	A/duck/Miyazaki/450110/2016	National Institute of Animal Health	National Institute of Animal Health
A_Environment_Jiangxi_14737_2014	EPI_ISL_237447	China	Environment	2014	B	B4	B4.7		EPI858166	A/Environment/Jiangxi/14737/2014	WHO Chinese National Influenza Center	WHO Chinese National Influenza Center	Xiaoxu,Zeng; Xiyan,Li; Weijuan,Huang; Yuelong,Shu; Dayan,Wang;Lei,Yang
A_chicken_Japan_AnimalQuarantine-HE14_2015	EPI_ISL_237950	Japan	Avian domestic	2015	B	B4	B4.5		EPI860445	A/chicken/Japan/AnimalQuarantine-HE14/2015	National Institute of Animal Health	National Institute of Animal Health	Uchida,Y.
A_duck_Japan_AnimalQuarantine-HE5_2015	EPI_ISL_237985	Japan	Avian domestic	2015	B	B4	B4.7		EPI860632	A/duck/Japan/AnimalQuarantine-HE5/2015	National Institute of Animal Health	National Institute of Animal Health	Uchida,U.
A_duck_Fukui_181111_2015	EPI_ISL_239414	Japan	Avian domestic	2015	Y	Y8			EPI866936	A/duck/Fukui/181111/2015		National Institute of Animal Health
A_ostrich_Beijing_142_2013	EPI_ISL_250815	China	Avian domestic	2013	B	B4	B4.7		EPI930331	A/ostrich/Beijing/142/2013	Qingdao Agricultural University	Qingdao Agriculture University	Dongdong, Wang
A_ostrich_Beijing_293_2013	EPI_ISL_250816	China	Avian domestic	2013	B	B4	B4.7		EPI930339	A/ostrich/Beijing/293/2013	Qingdao Agricultural University	Qingdao Agriculture University	Dongdong, Wang
A_ostrich_Hebei_028_2013	EPI_ISL_250818	China	Avian domestic	2013	B	B4			EPI930355	A/ostrich/Hebei/028/2013	Qingdao Agricultural University	Qingdao Agriculture University	Dongdong, Wang
A_ostrich_Hebei_182_2014	EPI_ISL_250819	China	Avian domestic	2014	B	B4			EPI930363	A/ostrich/Hebei/182/2014	Qingdao Agricultural University	Qingdao Agriculture University	Dongdong, Wang
A_ostrich_Heibei_179_2014	EPI_ISL_250820	China	Avian domestic	2014	B	B2			EPI930371	A/ostrich/Heibei/179/2014	Qingdao Agricultural University	Qingdao Agriculture University	Dongdong, Wang
A_chicken_Jiangsu_WXWA021_2013	EPI_ISL_258551	China	Avian domestic	2013	B	B4	B4.7		EPI974022	A/chicken/Jiangsu/WXWA021/2013	Beijing Institute of Microbiology and Epidemiology	Beijing Institute of Microbiology and Epidemiology	Maijuan,Ma; Teng,Zhao; Guolin,Wang; Shanhui,Chen
A_Duck_Shantou_2088_2001	AF523376	China	Avian domestic	2001	B	B4	B4.1
A_chicken_Shantou_5714_2001	CY023104	China	Avian domestic	2001	B	B4	B4.1
A_chicken_Shantou_4_2002	CY023112	China	Avian domestic	2002	B	B4	B4.1
A_chicken_Shantou_439_2002	CY023120	China	Avian domestic	2002	B	B4	B4.1
A_chicken_Shantou_526_2002	CY023128	China	Avian domestic	2002	B	B4	B4.1
A_chicken_Shantou_4144_2002	CY023144	China	Avian domestic	2002	B	B4	B4.1
A_chicken_Shantou_4608_2002	CY023160	China	Avian domestic	2002	B	B4	B4.1
A_chicken_Shantou_944_2003	CY023176	China	Avian domestic	2003	B	B4	B4.1
A_partridge_Shantou_3720_2001	CY023184	China	Avian wild	2001	B	B4	B4.1
A_chicken_Shantou_1689_2003	CY023200	China	Avian domestic	2003	B	B4	B4.1
A_chicken_Shantou_2686_2003	CY023208	China	Avian domestic	2003	B	B4	B4.1
A_chicken_Shantou_3040_2003	CY023216	China	Avian domestic	2003	B	B4	B4.1
A_chicken_Shantou_3341_2003	CY023224	China	Avian domestic	2003	B	B4	B4.1
A_chicken_Shantou_4101_2003	CY023232	China	Avian domestic	2003	B	B4	B4.1
A_silky_chicken_Shantou_4600_2003	CY023248	China	Avian domestic	2003	B	B4	B4.1
A_chicken_Shantou_4617_2003	CY023256	China	Avian domestic	2003	B	B4	B4.1
A_chicken_Shantou_99_2004	CY023264	China	Avian domestic	2004	B	B4	B4.1
A_chicken_Shantou_1138_2004	CY023296	China	Avian domestic	2004	B	B4	B4.1
A_silky_chicken_Shantou_1826_2004	CY023304	China	Avian domestic	2004	B	B4	B4.1
A_chicken_Shantou_1926_2004	CY023312	China	Avian domestic	2004	B	B4	B4.1
A_chicken_Shantou_2402_2004	CY023320	China	Avian domestic	2004	B	B4	B4.1
A_chicken_Shantou_2692_2004	CY023328	China	Avian domestic	2004	B	B4	B4.1
A_chicken_Shantou_2994_2004	CY023336	China	Avian domestic	2004	B	B4	B4.1
A_chicken_Shantou_7920_2004	CY023408	China	Avian domestic	2004	B	B4	B4.1
A_chicken_Shantou_55_2005	CY023416	China	Avian domestic	2005	B	B4	B4.1
A_partridge_Shantou_49_2002	CY023448	China	Avian wild	2002	B	B4	B4.1
A_silky_chicken_Shantou_3581_2005	CY023456	China	Avian domestic	2005	B	B4	B4.1
A_duck_Shantou_3549_2001	CY023912	China	Avian domestic	2001	B	B4	B4.1
A_duck_Shantou_5401_2001	CY023920	China	Avian domestic	2001	B	B4	B4.1
A_duck_Shantou_5459_2001	CY023928	China	Avian domestic	2001	B	B4	B4.1
A_duck_Shantou_5753_2001	CY023936	China	Avian domestic	2001	B	B4	B4.1
A_duck_Shantou_32_2002	CY023944	China	Avian domestic	2002	B	B4	B4.1
A_duck_Shantou_4103_2002	CY023952	China	Avian domestic	2002	B	B4	B4.1
A_duck_Shantou_3460_2003	CY023968	China	Avian domestic	2003	B	B4	B4.1
A_duck_Shantou_3577_2003	CY023992	China	Avian domestic	2003	B	B4	B4.1
A_duck_Shantou_3728_2003	CY024008	China	Avian domestic	2003	B	B4	B4.1
A_duck_Shantou_515_2004	CY024024	China	Avian domestic	2004	B	B4	B4.1
A_partridge_Shantou_4525_2002	CY024056	China	Avian wild	2002	B	B4	B4.1
A_partridge_Shantou_2803_2003	CY024096	China	Avian wild	2003	B	B4	B4.1
A_partridge_Shantou_3487_2003	CY024104	China	Avian wild	2003	B	B4	B4.1
A_pheasant_Shantou_3716_2003	CY024128	China	Avian domestic	2003	B	B4	B4.1
A_partridge_Shantou_3987_2003	CY024144	China	Avian wild	2003	B	B4	B4.1
A_pheasant_Shantou_4340_2003	CY024176	China	Avian domestic	2003	B	B4	B4.1
A_pheasant_Shantou_45_2004	CY024240	China	Avian domestic	2004	B	B4	B4.1
A_partridge_Shantou_5692_2000	CY024384	China	Avian wild	2000	B	B4	B4.1
A_pheasant_Shantou_111_2005	CY024488	China	Avian domestic	2005	B	B4	B4.1
A_partridge_Shantou_2617_2001	CY024648	China	Avian wild	2001	B	B4	B4.1
A_silky_chicken_Shantou_2619_2001	CY024680	China	Avian domestic	2001	B	B4	B4.1
A_chicken_Shantou_2712_2001	CY024688	China	Avian domestic	2001	B	B4	B4.1
A_chicken_Shantou_3778_2001	CY024704	China	Avian domestic	2001	B	B4	B4.1
A_chicken_Shantou_4208_2001	CY024712	China	Avian domestic	2001	B	B4	B4.1
A_chicken_Shantou_5028_2001	CY024720	China	Avian domestic	2001	B	B4	B4.1
A_chicken_Shantou_5319_2001	CY024728	China	Avian domestic	2001	B	B4	B4.1
A_quail_Shantou_5663_2001	EF154928	China	Avian domestic	2001	B	B4	B4.1
A_quail_Shantou_786_2002	EF154934	China	Avian domestic	2002	B	B4	B4.1
A_quail_Shantou_2615_2003	EF154947	China	Avian domestic	2003	B	B4	B4.1
A_quail_Shantou_3502_2003	EF154950	China	Avian domestic	2003	B	B4	B4.1
A_quail_Shantou_3856_2003	EF154953	China	Avian domestic	2003	B	B4	B4.1
A_quail_Shantou_4038_2003	EF154954	China	Avian domestic	2003	B	B4	B4.1
A_Japanese_Quail_Vietnam_7_2009	AB753213	Vietnam	Avian	2009	B	B4	B4.2
A_chicken_Shantou_14907_2005	CY023488	China	Avian domestic	2005	B	B4	B4.2
A_chicken_Shantou_17139_2005	CY023496	China	Avian domestic	2005	B	B4	B4.2
A_chicken_Shantou_20817_2005	CY023512	China	Avian domestic	2005	B	B4	B4.2
A_chicken_Shantou_22054_2005	CY023520	China	Avian domestic	2005	B	B4	B4.2
A_chicken_Fujian_8341_2005	CY023616	China	Avian domestic	2005	B	B4	B4.2
A_chicken_Fujian_9290_2005	CY023640	China	Avian domestic	2005	B	B4	B4.2
A_chicken_Fujian_9752_2005	CY023648	China	Avian domestic	2005	B	B4	B4.2
A_chicken_Fujian_10308_2005	CY023656	China	Avian domestic	2005	B	B4	B4.2
A_chicken_Fujian_10954_2005	CY023664	China	Avian domestic	2005	B	B4	B4.2
A_chicken_Fujian_11302_2005	CY023672	China	Avian domestic	2005	B	B4	B4.2
A_chicken_Fujian_11488_2005	CY023680	China	Avian domestic	2005	B	B4	B4.2
A_duck_Shantou_12560_2005	CY024040	China	Avian domestic	2005	B	B4	B4.2
A_chicken_Fujian_FH14_2007	FJ434569	China	Avian domestic	2007	B	B4	B4.2
A_chicken_Fujian_FG14_2007	FJ434571	China	Avian domestic	2007	B	B4	B4.2
A_chicken_Fujian_FG13_2007	FJ434572	China	Avian domestic	2007	B	B4	B4.2
A_chicken_Fujian_FB22_2007	FJ434573	China	Avian domestic	2007	B	B4	B4.2
A_chicken_Fujian_FB21_2007	FJ434574	China	Avian domestic	2007	B	B4	B4.2
A_chicken_Anhui_AH23_2008	FJ434580	China	Avian domestic	2008	B	B4	B4.2
A_chicken_Anhui_AK13_2008	FJ434582	China	Avian domestic	2008	B	B4	B4.2
A_chicken_Hunan_HE5_2007	FJ434585	China	Avian domestic	2007	B	B4	B4.2
A_chicken_Shanxi_H14_2009	GQ463215	China	Avian domestic	2009	B	B4	B4.2
A_chicken_Guizhou_D26_2009	GQ463216	China	Avian domestic	2009	B	B4	B4.2
A_chicken_Guangdongg_G9_2009	GQ463225	China	Avian domestic	2009	B	B4	B4.2
A_chicken_Hubei_E13_2008	GU471794	China	Avian domestic	2008	B	B4	B4.2
A_chicken_Guangdong_E25_2008	GU471878	China	Avian domestic	2008	B	B4	B4.2
A_chicken_Guangdong_HE10_2009	GU471879	China	Avian domestic	2009	B	B4	B4.2
A_chicken_Guangdong_HE22_2008	GU471881	China	Avian domestic	2008	B	B4	B4.2
A_chicken_Guangdong_B4_2006	GU471883	China	Avian domestic	2006	B	B4	B4.2
A_chicken_Guangdong_B7_2003	GU471886	China	Avian domestic	2003	B	B4	B4.2
A_chicken_Guangdong_HE20_2008	GU471890	China	Avian domestic	2008	B	B4	B4.2
A_chicken_Guangdong_HE12_2008	GU471891	China	Avian domestic	2008	B	B4	B4.2
A_feces_Hunan_3-91_2007	GU474598	China	Environment	2007	B	B4	B4.2
A_environment_Hunan_5-38_2007	GU474606	China	Environment	2007	B	B4	B4.2
A_chicken_Fujian_11_2007	HM008887	China	Avian domestic	2007	B	B4	B4.2
A_chicken_Shandong_S2_2005	HM773440	China	Avian domestic	2005	B	B4	B4.2
A_chicken_Yunnanbn_411_2009	HQ398348	China	Avian domestic	2009	B	B4	B4.2
A_chicken_Guangdong_Q6_2010	JF715004	China	Avian domestic	2010	B	B4	B4.2
A_chicken_Fujian_G9_2009	JF715008	China	Avian domestic	2009	B	B4	B4.2
A_duck_Fujian_FQ2_2007	JF916705	China	Avian domestic	2007	B	B4	B4.2
A_canine_Guangxi_1_2011	JN222381	China	Mammalian	2011	B	B4	B4.2
A_chicken_Fujian_FZ04_2011	JN571285	China	Avian domestic	2011	B	B4	B4.2
A_chicken_Fujian_FZ11_2011	JN571286	China	Avian domestic	2011	B	B4	B4.2
A_chicken_Guangdong_B16_2009	JN802575	China	Avian domestic	2009	B	B4	B4.2
A_chicken_Guangdong_K8_2009	JN802576	China	Avian domestic	2009	B	B4	B4.2
A_chicken_Guangdong_R21_2009	JN802577	China	Avian domestic	2009	B	B4	B4.2
A_chicken_Guangdong_Y18_2009	JN802578	China	Avian domestic	2009	B	B4	B4.2
A_chicken_Guangdong_R13_2009	JN802579	China	Avian domestic	2009	B	B4	B4.2
A_chicken_Fujian_HJF04_2011	JN986889	China	Avian domestic	2011	B	B4	B4.2
A_equine_Guangxi_3_2011	JQ228390	China	Mammalian	2011	B	B4	B4.2
A_chicken_Guangxi_TJY04_2011	JX122429	China	Avian domestic	2011	B	B4	B4.2
A_chicken_Guangxi_QDX04_2011	JX122430	China	Avian domestic	2011	B	B4	B4.2
A_chicken_Guangxi_YZT10_2011	JX122431	China	Avian domestic	2011	B	B4	B4.2
A_chicken_Fujian_WS_2010	JX448747	China	Avian domestic	2010	B	B4	B4.2
A_Hong_Kong_69955_2008	KF188289	China	Human	2008	B	B4	B4.2
A_chicken_Hong_Kong_HH181_2007	KF259078	China	Avian domestic	2007	B	B4	B4.2
A_pigeon_Hong_Kong_WF255_2007	KF259086	China	Avian	2007	B	B4	B4.2
A_pheasant_Hong_Kong_HH185_2007	KF259088	China	Avian domestic	2007	B	B4	B4.2
A_chicken_Hong_Kong_YU341_2008	KF259099	China	Avian domestic	2008	B	B4	B4.2
A_chukkar_Hong_Kong_CSW948_2008	KF259101	China	Avian wild	2008	B	B4	B4.2
A_pheasant_Hong_Kong_HH225_2008	KF259103	China	Avian domestic	2008	B	B4	B4.2
A_chicken_Hong_Kong_CRA45_2010	KF259123	China	Avian domestic	2010	B	B4	B4.2
A_chicken_Fujian_01_2009	KJ000698	China	Avian domestic	2009	B	B4	B4.2
A_chicken_Henan_Z01_2007	KJ426491	China	Avian domestic	2007	B	B4	B4.2
A_chicken_Fujian_FZ02_2011	KJ801488	China	Avian domestic	2011	B	B4	B4.2
A_duck_Fujian_C2246_2009	KM113193	China	Avian domestic	2009	B	B4	B4.2
A_chicken_Fujian_C1239_2009	KM113249	China	Avian domestic	2009	B	B4	B4.2
A_chicken_Guangdong_C1095_2009	KM113297	China	Avian domestic	2009	B	B4	B4.2
A_chicken_Yunnan_V321_2012	KP187003	China	Avian domestic	2012	B	B4	B4.2
A_chicken_Yangzhou_754_2014	KP693790	China	Avian domestic	2014	B	B4	B4.2
A_chicken_Guangdong_1494_2009	KP865942	China	Avian domestic	2009	B	B4	B4.2
A_chicken_Fujian_A1166_2010	KP865955.1	China	Avian domestic	2010	B	B4	B4.2
A_chicken_Fujian_SIC5_2013	KX598443	China	Avian domestic	2013	B	B4	B4.2
A_chicken_Guangxi_e8_2009	KY440974	China	Avian domestic	2009	B	B4	B4.2
A_chicken_FuJian_PT_2011	MG280612	China	Avian domestic	2011	B	B4	B4.2
A_chicken_China_NN1_2011	MN866023	China	Avian domestic	2011	B	B4	B4.2
A_chicken_Hunan_5260_2005	CY023824	China	Avian domestic	2005	B	B4	B4.3
A_chicken_Hunan_6108_2005	CY023840	China	Avian domestic	2005	B	B4	B4.3
A_chicken_Xinjiang_XJ154_2007	FJ434563	China	Avian domestic	2007	B	B4	B4.3
A_chicken_Xinjiang_XJ75_2007	FJ434564	China	Avian domestic	2007	B	B4	B4.3
A_chicken_Hunan_HB29_2007	FJ434566	China	Avian domestic	2007	B	B4	B4.3
A_chicken_Hunan_HB25_2007	FJ434567	China	Avian domestic	2007	B	B4	B4.3
A_chicken_Hunan_HA17_2007	FJ434568	China	Avian domestic	2007	B	B4	B4.3
A_chicken_Anhui_AH16_2008	FJ434579	China	Avian domestic	2008	B	B4	B4.3
A_chicken_Anhui_AI16_2008	FJ434581	China	Avian domestic	2008	B	B4	B4.3
A_chicken_Anhui_AK25_2008	FJ434583	China	Avian domestic	2008	B	B4	B4.3
A_chicken_Hunan_HB5_2007	FJ434584	China	Avian domestic	2007	B	B4	B4.3
A_chicken_Anhui_G20_2008	FJ807712	China	Avian domestic	2008	B	B4	B4.3
A_chicken_Xinjiang_05_2009	GQ463213	China	Avian domestic	2009	B	B4	B4.3
A_chicken_Xinjiang_07_2009	GQ463214	China	Avian domestic	2009	B	B4	B4.3
A_chicken_Guangdong_L14_2009	GQ463226	China	Avian domestic	2009	B	B4	B4.3
A_chicken_Guangdong_Y1_2009	GQ463227	China	Avian domestic	2009	B	B4	B4.3
A_chicken_Guangdong_E23_2008	GU471876	China	Avian domestic	2008	B	B4	B4.3
A_chicken_Guangdong_E24_2008	GU471877	China	Avian domestic	2008	B	B4	B4.3
A_chicken_Guangdong_HE21_2008	GU471880	China	Avian domestic	2008	B	B4	B4.3
A_chicken_Guangdong_A7_2002	GU471882	China	Avian domestic	2002	B	B4	B4.3
A_duck_Guangdong_810_2009	GU471887	China	Avian domestic	2009	B	B4	B4.3
A_chicken_Guangdong_A6_2003	GU471888	China	Avian domestic	2003	B	B4	B4.3
A_chicken_Hunan_U6_2010	JF714997	China	Avian domestic	2010	B	B4	B4.3
A_chicken_Hubei_GYC_2011	JF715026	China	Avian domestic	2011	B	B4	B4.3
A_chicken_Hubei_ZWC_2011	JF715032	China	Avian domestic	2011	B	B4	B4.3
A_chicken_Hubei_HWC_2011	JF715033	China	Avian domestic	2011	B	B4	B4.3
A_chicken_Fujian_SL4_2011	JF715036	China	Avian domestic	2011	B	B4	B4.3
A_chicken_Anhui_10_2009	JN653614	China	Avian domestic	2009	B	B4	B4.3
A_chicken_Hubei_10_2009	JN653615	China	Avian domestic	2009	B	B4	B4.3
A_chicken_Shandong_M_2010	JN683646	China	Avian domestic	2010	B	B4	B4.3
A_chicken_Hubei_J9_2009	JN802580	China	Avian domestic	2009	B	B4	B4.3
A_chicken_Hubei_N11_2009	JN802582	China	Avian domestic	2009	B	B4	B4.3
A_chicken_Tianjin_F2_2009	JN802595	China	Avian domestic	2009	B	B4	B4.3
A_chicken_Jilin_43_2009	JN802604	China	Avian domestic	2009	B	B4	B4.3
A_chicken_Jilin_63_2009	JN802607	China	Avian domestic	2009	B	B4	B4.3
A_chicken_Hubei_I22_2009	JN802610	China	Avian domestic	2009	B	B4	B4.3
A_chicken_Hubei_B23_2009	JN802617	China	Avian domestic	2009	B	B4	B4.3
A_chicken_Guangdong_B106_2009	JN802618	China	Avian domestic	2009	B	B4	B4.3
A_chicken_Hubei_E1_2009	JN802621	China	Avian domestic	2009	B	B4	B4.3
A_chicken_Hubei_I13_2009	JN802631	China	Avian domestic	2009	B	B4	B4.3
A_chicken_Hubei_J4_2009	JN802632	China	Avian domestic	2009	B	B4	B4.3
A_chicken_Guangdong_B87_2009	JN802633	China	Avian domestic	2009	B	B4	B4.3
A_chicken_Guangdong_V23_2009	JN802635	China	Avian domestic	2009	B	B4	B4.3
A_chicken_Guangdong_R24_2009	JN802637	China	Avian domestic	2009	B	B4	B4.3
A_chicken_Guangdong_P27_2009	JN802639	China	Avian domestic	2009	B	B4	B4.3
A_chicken_Guangdong_P11_2009	JN802640	China	Avian domestic	2009	B	B4	B4.3
A_chicken_Guangdong_Y12_2009	JN802641	China	Avian domestic	2009	B	B4	B4.3
A_chicken_Guangdong_R17_2009	JN802643	China	Avian domestic	2009	B	B4	B4.3
A_chicken_Guangdong_R10_2009	JN802644	China	Avian domestic	2009	B	B4	B4.3
A_chicken_Guangdong_V13_2009	JN802648	China	Avian domestic	2009	B	B4	B4.3
A_chicken_Guangdong_N4_2009	JN802651	China	Avian domestic	2009	B	B4	B4.3
A_duck_Guangdong_A70_2009	JN802652	China	Avian domestic	2009	B	B4	B4.3
A_chicken_Guangdong_B7_2009	JN802653	China	Avian domestic	2009	B	B4	B4.3
A_chicken_Guangdong_P20_2009	JN802654	China	Avian domestic	2009	B	B4	B4.3
A_chicken_Jilin_147_2009	JN802655	China	Avian domestic	2009	B	B4	B4.3
A_chicken_Tianjin_F17_2009	JN802656	China	Avian domestic	2009	B	B4	B4.3
A_duck_Guangdong_A14_2009	JN802659	China	Avian domestic	2009	B	B4	B4.3
A_chicken_Guangdong_V12_2009	JN802661	China	Avian domestic	2009	B	B4	B4.3
A_chicken_Henan_E1_2010	JN803970	China	Avian domestic	2010	B	B4	B4.3
A_chicken_Henan_E2_2010	JN803971	China	Avian domestic	2010	B	B4	B4.3
A_chicken_Henan_F14_2010	JN803973	China	Avian domestic	2010	B	B4	B4.3
A_chicken_Henan_F17_2010	JN803974	China	Avian domestic	2010	B	B4	B4.3
A_chicken_Henan_F18_2010	JN803975	China	Avian domestic	2010	B	B4	B4.3
A_chicken_Henan_F20_2010	JN803976	China	Avian domestic	2010	B	B4	B4.3
A_chicken_Henan_F21_2010	JN803977	China	Avian domestic	2010	B	B4	B4.3
A_chicken_Henan_A16_2010	JN804020	China	Avian domestic	2010	B	B4	B4.3
A_chicken_Hubei_A1_2010	JN804050	China	Avian domestic	2010	B	B4	B4.3
A_chicken_Hubei_A4_2010	JN804051	China	Avian domestic	2010	B	B4	B4.3
A_chicken_Hubei_A23_2010	JN804052	China	Avian domestic	2010	B	B4	B4.3
A_chicken_Hubei_A25_2010	JN804053	China	Avian domestic	2010	B	B4	B4.3
A_chicken_Hubei_A28_2010	JN804055	China	Avian domestic	2010	B	B4	B4.3
A_chicken_Hubei_A29_2010	JN804056	China	Avian domestic	2010	B	B4	B4.3
A_chicken_Hubei_A30_2010	JN804057	China	Avian domestic	2010	B	B4	B4.3
A_chicken_Hubei_D2_2010	JN804059	China	Avian domestic	2010	B	B4	B4.3
A_chicken_Hubei_D17_2010	JN804060	China	Avian domestic	2010	B	B4	B4.3
A_chicken_Hubei_E8_2010	JN804064	China	Avian domestic	2010	B	B4	B4.3
A_chicken_Hubei_E13_2010	JN804067	China	Avian domestic	2010	B	B4	B4.3
A_chicken_Hubei_E16_2010	JN804069	China	Avian domestic	2010	B	B4	B4.3
A_chicken_Hubei_E17_2010	JN804070	China	Avian domestic	2010	B	B4	B4.3
A_chicken_Hubei_E18_2010	JN804071	China	Avian domestic	2010	B	B4	B4.3
A_chicken_Hubei_E19_2010	JN804072	China	Avian domestic	2010	B	B4	B4.3
A_chicken_Hubei_E20_2010	JN804073	China	Avian domestic	2010	B	B4	B4.3
A_duck_Hubei_F1_2010	JN804077	China	Avian domestic	2010	B	B4	B4.3
A_chicken_Hubei_G2_2010	JN804078	China	Avian domestic	2010	B	B4	B4.3
A_chicken_Hubei_G4_2010	JN804079	China	Avian domestic	2010	B	B4	B4.3
A_chicken_Hubei_G5_2010	JN804080	China	Avian domestic	2010	B	B4	B4.3
A_chicken_Hubei_G6_2010	JN804081	China	Avian domestic	2010	B	B4	B4.3
A_chicken_Hubei_G9_2010	JN804082	China	Avian domestic	2010	B	B4	B4.3
A_chicken_Hubei_G10_2010	JN804083	China	Avian domestic	2010	B	B4	B4.3
A_chicken_Hubei_G16_2010	JN804084	China	Avian domestic	2010	B	B4	B4.3
A_chicken_Hubei_G19_2010	JN804085	China	Avian domestic	2010	B	B4	B4.3
A_chicken_Hubei_G21_2010	JN804086	China	Avian domestic	2010	B	B4	B4.3
A_chicken_Ningxia_A1_2011	JN804366	China	Avian domestic	2011	B	B4	B4.3
A_chicken_Ningxia_A15_2011	JN804368	China	Avian domestic	2011	B	B4	B4.3
A_chicken_Ningxia_A2_2011	JN804369	China	Avian domestic	2011	B	B4	B4.3
A_chicken_Ningxia_A8_2011	JN804374	China	Avian domestic	2011	B	B4	B4.3
A_chicken_Ningxia_04_2011	JN804515	China	Avian domestic	2011	B	B4	B4.3
A_chicken_Ningxia_29_2011	JN804516	China	Avian domestic	2011	B	B4	B4.3
A_chicken_Ningxia_31_2011	JN804518	China	Avian domestic	2011	B	B4	B4.3
A_chicken_Ningxia_99_2011	JN804520	China	Avian domestic	2011	B	B4	B4.3
A_chicken_Ningxia_101_2011	JN804521	China	Avian domestic	2011	B	B4	B4.3
A_chicken_Ningxia_102_2011	JN804522	China	Avian domestic	2011	B	B4	B4.3
A_chicken_Ningxia_112_2011	JN804523	China	Avian domestic	2011	B	B4	B4.3
A_chicken_Ningxia_153_2011	JN804525	China	Avian domestic	2011	B	B4	B4.3
A_chicken_Hubei_558_2011	JN804532	China	Avian domestic	2011	B	B4	B4.3
A_chicken_Hubei_581_2011	JN804534	China	Avian domestic	2011	B	B4	B4.3
A_chicken_Hubei_661_2011	JN804535	China	Avian domestic	2011	B	B4	B4.3
A_chicken_Guangdong_DJN03_2011	JN986884	China	Avian domestic	2011	B	B4	B4.3
A_chicken_Hubei_LLM03_2011	JN986886	China	Avian domestic	2011	B	B4	B4.3
A_chicken_Fujian_SN1_2011	JX448746	China	Avian domestic	2011	B	B4	B4.3
A_chicken_Guangdong_BL_2010	JX448748	China	Avian domestic	2010	B	B4	B4.3
A_chicken_Jilin_BHJ_2010	JX448753	China	Avian domestic	2010	B	B4	B4.3
A_chicken_Jilin_BHZ_2010	JX448754	China	Avian domestic	2010	B	B4	B4.3
A_chicken_Jilin_CBS_2010	JX448755	China	Avian domestic	2010	B	B4	B4.3
A_chicken_Jilin_XJJZ_2010	JX448756	China	Avian domestic	2010	B	B4	B4.3
A_chicken_Fujian_SN2_2012	JX448765	China	Avian domestic	2012	B	B4	B4.3
A_chicken_Shaanxi_11_2012	KC767259	China	Avian domestic	2012	B	B4	B4.3
A_chicken_Henan_JZ_2011	KC817004	China	Avian domestic	2011	B	B4	B4.3
A_chicken_Henan_LH_2012	KC817006	China	Avian domestic	2012	B	B4	B4.3
A_chicken_Henan_DY_2009	KC820997	China	Avian domestic	2009	B	B4	B4.3
A_chicken_Shandong_11_2010	KC821003	China	Avian domestic	2010	B	B4	B4.3
A_chicken_Shandong_06_2011	KC821021	China	Avian domestic	2011	B	B4	B4.3
A_chicken_Shandong_07_2011	KC821022	China	Avian domestic	2011	B	B4	B4.3
A_chicken_Shandong_09_2011	KC821023	China	Avian domestic	2011	B	B4	B4.3
A_chicken_Shandong_11_2011	KC821024	China	Avian domestic	2011	B	B4	B4.3
A_chicken_Sichuan_02_2011	KC821026	China	Avian domestic	2011	B	B4	B4.3
A_chicken_GuangXi_GLLY_2012	KC920695	China	Avian domestic	2012	B	B4	B4.3
A_chicken_Hong_Kong_TSTA7W_2009	KF259108	China	Avian domestic	2009	B	B4	B4.3
A_chicken_Hong_Kong_YU106W_2009	KF259109	China	Avian domestic	2009	B	B4	B4.3
A_pheasant_Hong_Kong_NT279W_2009	KF259111	China	Avian domestic	2009	B	B4	B4.3
A_chicken_Hong_Kong_TSTB21_2010	KF259116	China	Avian domestic	2010	B	B4	B4.3
A_duck_Guangxi_NN_2006	KF768215	China	Avian domestic	2006	B	B4	B4.3
A_chicken_Guangxi_LF_2007	KF768251	China	Avian domestic	2007	B	B4	B4.3
A_chicken_Jilin_DH102_2012	KF886385	China	Avian domestic	2012	B	B4	B4.3
A_chicken_Jilin_DH109_2012	KF886409	China	Avian domestic	2012	B	B4	B4.3
A_chicken_Jilin_SJJT_2012	KF886473	China	Avian domestic	2012	B	B4	B4.3
A_chicken_Henan_13_2008	KJ162120.1	China	Avian domestic	2008	B	B4	B4.3
A_chicken_Shandong_03_2008	KJ426486	China	Avian domestic	2008	B	B4	B4.3
A_duck_Jilin_JL-2_2012	KJ907687	China	Avian domestic	2012	B	B4	B4.3
A_chicken_Hubei_C4196_2009	KM113097	China	Avian domestic	2009	B	B4	B4.3
A_chicken_Hubei_C4071_2010	KM113129	China	Avian domestic	2010	B	B4	B4.3
A_chicken_Hunan_C3247_2009	KM113145	China	Avian domestic	2009	B	B4	B4.3
A_duck_Hubei_C1146_2011	KM113281	China	Avian domestic	2011	B	B4	B4.3
A_chicken_Guizhou_C1011_2009	KM113321	China	Avian domestic	2009	B	B4	B4.3
A_chicken_Jiangsu_825_2009	KP865938.1	China	Avian domestic	2009	B	B4	B4.3
A_chicken_Guangdong_1258_2009	KP865941.1	China	Avian domestic	2009	B	B4	B4.3
A_chicken_Guangdong_1683_2009	KP865943	China	Avian domestic	2009	B	B4	B4.3
A_chicken_Hunan_2106_2009	KP865945.1	China	Avian domestic	2009	B	B4	B4.3
A_chicken_Hunan_2351_2009	KP865947	China	Avian domestic	2009	B	B4	B4.3
A_chicken_Shandong_835_2011	KR010466.1	China	Avian domestic	2011	B	B4	B4.3
A_chicken_Liaoning_101_2011	KR010484.1	China	Avian domestic	2011	B	B4	B4.3
A_chicken_Shandong_802_2011	KR010589.1	China	Avian domestic	2011	B	B4	B4.3
A_chicken_Shandong_98_2011	KR010604.1	China	Avian domestic	2011	B	B4	B4.3
A_chicken_Shenyang_704_2011	KR010606.1	China	Avian domestic	2011	B	B4	B4.3
A_chicken_Hubei_SIC7_2013	KX598429	China	Avian domestic	2013	B	B4	B4.3
A_chicken_Fujian_SIC4_2013	KX598450	China	Avian domestic	2013	B	B4	B4.3
A_chicken_Jiangxi_09_2011	MF085026	China	Avian domestic	2011	B	B4	B4.3
A_chicken_Jiangxi_12_2011	MF113058	China	Avian domestic	2011	B	B4	B4.3
A_chicken_Jiangxi_13_2011	MF113066	China	Avian domestic	2011	B	B4	B4.3
A_chicken_Jiangxi_14_2011	MF113073	China	Avian domestic	2011	B	B4	B4.3
A_chicken_Jiangxi_21_2011	MF113134	China	Avian domestic	2011	B	B4	B4.3
A_chicken_Heiilongjiang_DD_2011	MG280611	China	Avian domestic	2011	B	B4	B4.3
A_chicken_FuJian_SN01_2013	MG280674	China	Avian domestic	2013	B	B4	B4.3
A_chicken_Jiangsu_U3_2010	JF715000	China	Avian domestic	2010	B	B4	B4.4
A_chicken_Jiangsu_Q7_2010	JF715003	China	Avian domestic	2010	B	B4	B4.4
A_chicken_Jiangsu_Q3_2010	JF715006	China	Avian domestic	2010	B	B4	B4.4
A_chicken_Anhui_ZTL_2011	JF715018	China	Avian domestic	2011	B	B4	B4.4
A_chicken_Jiangsu_LWC_2011	JF715043	China	Avian domestic	2011	B	B4	B4.4
A_chicken_China_AH-10-01_2010	JF906206	China	Avian domestic	2010	B	B4	B4.4
A_chicken_Shuanggou_1_2011	JN653606	China	Avian domestic	2011	B	B4	B4.4
A_chicken_Tongshan_1_2011	JN653608	China	Avian domestic	2011	B	B4	B4.4
A_pigeon_Xuzhou_1_2011	JN653609	China	Avian	2011	B	B4	B4.4
A_chicken_Xigou_1_2011	JN653610	China	Avian domestic	2011	B	B4	B4.4
A_chicken_Dawang_1_2011	JN653612	China	Avian domestic	2011	B	B4	B4.4
A_chicken_Yangzhou_11_2010	JN653617	China	Avian domestic	2010	B	B4	B4.4
A_chicken_Taixing_10_2010	JN653620	China	Avian domestic	2010	B	B4	B4.4
A_chicken_Guangdong_P26_2009	JN802550	China	Avian domestic	2009	B	B4	B4.4
A_chicken_Guangdong_B15_2009	JN802551	China	Avian domestic	2009	B	B4	B4.4
A_chicken_Guangdong_K3_2009	JN802557	China	Avian domestic	2009	B	B4	B4.4
A_chicken_Guangdong_J14_2009	JN802558	China	Avian domestic	2009	B	B4	B4.4
A_chicken_Guangdong_J23_2009	JN802562	China	Avian domestic	2009	B	B4	B4.4
A_chicken_Guangdong_J22_2009	JN802660	China	Avian domestic	2009	B	B4	B4.4
A_chicken_Guangdong_G2_2009	JN802662	China	Avian domestic	2009	B	B4	B4.4
A_chicken_Anhui_B2_2010	JN803947	China	Avian domestic	2010	B	B4	B4.4
A_chicken_Anhui_G10_2010	JN803957	China	Avian domestic	2010	B	B4	B4.4
A_chicken_Anhui_G15_2010	JN803961	China	Avian domestic	2010	B	B4	B4.4
A_chicken_Henan_G19_2010	JN803988	China	Avian domestic	2010	B	B4	B4.4
A_chicken_Jiangsu_G12_2010	JN803991	China	Avian domestic	2010	B	B4	B4.4
A_chicken_Anhui_B18-2_2010	JN804014	China	Avian domestic	2010	B	B4	B4.4
A_chicken_Jiangsu_A9_2010	JN804035	China	Avian domestic	2010	B	B4	B4.4
A_chicken_Jiangsu_A11_2010	JN804036	China	Avian domestic	2010	B	B4	B4.4
A_chicken_Jiangsu_A13_2010	JN804037	China	Avian domestic	2010	B	B4	B4.4
A_chicken_Jiangsu_A20_2010	JN804038	China	Avian domestic	2010	B	B4	B4.4
A_chicken_Jiangsu_H4_2010	JN804039	China	Avian domestic	2010	B	B4	B4.4
A_chicken_Jiangsu_H6_2010	JN804040	China	Avian domestic	2010	B	B4	B4.4
A_chicken_Jiangsu_H11_2010	JN804043	China	Avian domestic	2010	B	B4	B4.4
A_chicken_Jiangsu_H25_2010	JN804046	China	Avian domestic	2010	B	B4	B4.4
A_chicken_Guangdong_D7_2010	JN804090	China	Avian domestic	2010	B	B4	B4.4
A_chicken_Guangdong_D8_2010	JN804091	China	Avian domestic	2010	B	B4	B4.4
A_chicken_Guangdong_D9_2010	JN804092	China	Avian domestic	2010	B	B4	B4.4
A_chicken_Guangdong_H11_2010	JN804093	China	Avian domestic	2010	B	B4	B4.4
A_chicken_Guangdong_H12_2010	JN804094	China	Avian domestic	2010	B	B4	B4.4
A_chicken_Guangdong_H28_2010	JN804095	China	Avian domestic	2010	B	B4	B4.4
A_chicken_Guangdong_H29_2010	JN804096	China	Avian domestic	2010	B	B4	B4.4
A_chicken_Anhui_E13_2011	JN804116	China	Avian domestic	2011	B	B4	B4.4
A_chicken_Anhui_E16_2011	JN804117	China	Avian domestic	2011	B	B4	B4.4
A_chicken_Anhui_E18_2011	JN804118	China	Avian domestic	2011	B	B4	B4.4
A_chicken_Anhui_E19_2011	JN804119	China	Avian domestic	2011	B	B4	B4.4
A_chicken_Anhui_E22_2011	JN804121	China	Avian domestic	2011	B	B4	B4.4
A_chicken_Anhui_E26_2011	JN804125	China	Avian domestic	2011	B	B4	B4.4
A_chicken_Anhui_E29_2011	JN804127	China	Avian domestic	2011	B	B4	B4.4
A_chicken_Anhui_E9_2011	JN804133	China	Avian domestic	2011	B	B4	B4.4
A_chicken_Anhui_I24_2011	JN804145	China	Avian domestic	2011	B	B4	B4.4
A_chicken_Anhui_I4_2011	JN804150	China	Avian domestic	2011	B	B4	B4.4
A_chicken_Anhui_I8_2011	JN804152	China	Avian domestic	2011	B	B4	B4.4
A_chicken_Anhui_K13_2011	JN804158	China	Avian domestic	2011	B	B4	B4.4
A_chicken_Chongqing_G12_2011	JN804182	China	Avian domestic	2011	B	B4	B4.4
A_chicken_Chongqing_G14_2011	JN804183	China	Avian domestic	2011	B	B4	B4.4
A_chicken_Chongqing_G21_2011	JN804185	China	Avian domestic	2011	B	B4	B4.4
A_chicken_Chongqing_G23_2011	JN804186	China	Avian domestic	2011	B	B4	B4.4
A_chicken_Chongqing_G25_2011	JN804187	China	Avian domestic	2011	B	B4	B4.4
A_chicken_Chongqing_J17_2011	JN804193	China	Avian domestic	2011	B	B4	B4.4
A_chicken_Henan_B6_2011	JN804231	China	Avian domestic	2011	B	B4	B4.4
A_chicken_Henan_D21_2011	JN804233	China	Avian domestic	2011	B	B4	B4.4
A_chicken_Henan_D24_2011	JN804234	China	Avian domestic	2011	B	B4	B4.4
A_chicken_Henan_F12_2011	JN804252	China	Avian domestic	2011	B	B4	B4.4
A_chicken_Henan_F16_2011	JN804256	China	Avian domestic	2011	B	B4	B4.4
A_chicken_Henan_F21_2011	JN804259	China	Avian domestic	2011	B	B4	B4.4
A_chicken_Henan_F5_2011	JN804267	China	Avian domestic	2011	B	B4	B4.4
A_chicken_Henan_G10_2011	JN804271	China	Avian domestic	2011	B	B4	B4.4
A_chicken_Henan_G15_2011	JN804272	China	Avian domestic	2011	B	B4	B4.4
A_chicken_Henan_G27_2011	JN804280	China	Avian domestic	2011	B	B4	B4.4
A_chicken_Henan_J14_2011	JN804313	China	Avian domestic	2011	B	B4	B4.4
A_chicken_Henan_J22_2011	JN804316	China	Avian domestic	2011	B	B4	B4.4
A_chicken_Henan_F1_2011	JN804332	China	Avian domestic	2011	B	B4	B4.4
A_chicken_Jiangsu_B12_2011	JN804334	China	Avian domestic	2011	B	B4	B4.4
A_chicken_Jiangsu_B13_2011	JN804335	China	Avian domestic	2011	B	B4	B4.4
A_chicken_Jiangsu_B18_2011	JN804338	China	Avian domestic	2011	B	B4	B4.4
A_chicken_Jiangsu_B25_2011	JN804343	China	Avian domestic	2011	B	B4	B4.4
A_chicken_Jiangsu_B4_2011	JN804347	China	Avian domestic	2011	B	B4	B4.4
A_chicken_Jiangsu_B6_2011	JN804349	China	Avian domestic	2011	B	B4	B4.4
A_chicken_Jiangsu_D10_2011	JN804352	China	Avian domestic	2011	B	B4	B4.4
A_chicken_Jiangsu_D8_2011	JN804353	China	Avian domestic	2011	B	B4	B4.4
A_chicken_Jiangsu_H10_2011	JN804354	China	Avian domestic	2011	B	B4	B4.4
A_chicken_Jiangsu_H13_2011	JN804355	China	Avian domestic	2011	B	B4	B4.4
A_chicken_Jiangsu_H2_2011	JN804356	China	Avian domestic	2011	B	B4	B4.4
A_chicken_Jiangsu_H27_2011	JN804357	China	Avian domestic	2011	B	B4	B4.4
A_chicken_Ningxia_A13_2011	JN804367	China	Avian domestic	2011	B	B4	B4.4
A_chicken_Shandong_H23_2011	JN804376	China	Avian domestic	2011	B	B4	B4.4
A_duck_Anhui_F26_2011	JN804451	China	Avian domestic	2011	B	B4	B4.4
A_duck_Chongqing_D23_2011	JN804454	China	Avian domestic	2011	B	B4	B4.4
A_chicken_Guizhou_D26_2011	JN804511	China	Avian domestic	2011	B	B4	B4.4
A_chicken_Guizhou_J22_2011	JN804513	China	Avian domestic	2011	B	B4	B4.4
A_chicken_Henan_D17_2011	JN804514	China	Avian domestic	2011	B	B4	B4.4
A_chicken_Ningxia_189_2011	JN804530	China	Avian domestic	2011	B	B4	B4.4
A_chicken_Chongqing_K16_2011	JN804543	China	Avian domestic	2011	B	B4	B4.4
A_chicken_Chongqing_K3_2011	JN804544	China	Avian domestic	2011	B	B4	B4.4
A_chicken_Chongqing_K4_2011	JN804546	China	Avian domestic	2011	B	B4	B4.4
A_chicken_Chongqing_K23_2011	JN804551	China	Avian domestic	2011	B	B4	B4.4
A_chicken_Chongqing_K10_2011	JN804552	China	Avian domestic	2011	B	B4	B4.4
A_chicken_Chongqing_A52_2011	JN804553	China	Avian domestic	2011	B	B4	B4.4
A_chicken_Chongqing_D17_2011	JN804554	China	Avian domestic	2011	B	B4	B4.4
A_chicken_Jiangsu_FQD03_2011	JN986885	China	Avian domestic	2011	B	B4	B4.4
A_chicken_Anhui_ZYX05_2011	JN986890	China	Avian domestic	2011	B	B4	B4.4
A_chicken_Zhejiang_611_2011	JQ356874	China	Avian domestic	2011	B	B4	B4.4
A_chicken_Anhui_HF_2010	JX312542	China	Avian domestic	2010	B	B4	B4.4
A_chicken_Hubei_TS1_2011	JX448751	China	Avian domestic	2011	B	B4	B4.4
A_chicken_Hubei_TS3_2011	JX448752	China	Avian domestic	2011	B	B4	B4.4
A_chicken_Tianjin_DCWD_2011	JX448763	China	Avian domestic	2011	B	B4	B4.4
A_chicken_Shandong_06_2010	KC821002	China	Avian domestic	2010	B	B4	B4.4
A_chicken_Shandong_10_2010	KC821008	China	Avian domestic	2010	B	B4	B4.4
A_chicken_Shandong_05_2011	KC821015	China	Avian domestic	2011	B	B4	B4.4
A_chicken_Hebei_02_2011	KC821016.2	China	Avian domestic	2011	B	B4	B4.4
A_chicken_Anhui_1_2010	KC871564	China	Avian domestic	2010	B	B4	B4.4
A_chicken_Shandong_zc4_2012	KF059275	China	Avian domestic	2012	B	B4	B4.4
A_chicken_Henan_LY-36_2013	KF638574	China	Avian domestic	2013	B	B4	B4.4
A_chicken_Wujin_19_2011	KF835986.1	China	Avian domestic	2011	B	B4	B4.4
A_chicken_Shanghai_D_2011	KJ726692	China	Avian domestic	2011	B	B4	B4.4
A_swine_Hong_Kong_NS943_2010	KM029503.1	China	Mammalian	2010	B	B4	B4.4
A_chicken_Yunnan_C4090_2011	KM113113	China	Avian domestic	2011	B	B4	B4.4
A_chicken_Guangxi_C2163_2012	KM113201	China	Avian domestic	2012	B	B4	B4.4
A_chicken_Sichuan_C2151_2012	KM113209	China	Avian domestic	2012	B	B4	B4.4
A_chicken_Chongqing_C2093_2013	KM113217	China	Avian domestic	2013	B	B4	B4.4
A_chicken_Chongqing_C1258_2011	KM113241	China	Avian domestic	2011	B	B4	B4.4
A_chicken_Zhejiang_C1219_2010	KM113257	China	Avian domestic	2010	B	B4	B4.4
A_chicken_Yunnan_C1212_2010	KM113265	China	Avian domestic	2010	B	B4	B4.4
A_duck_Shandong_AQ01_2010	KP006608	China	Avian domestic	2010	B	B4	B4.4
A_chicken_Shandong_BZ01_2010	KP006611	China	Avian domestic	2010	B	B4	B4.4
A_chicken_Shandong_DY01_2010	KP006612	China	Avian domestic	2010	B	B4	B4.4
A_chicken_Shandong_JN03_2011	KP006615	China	Avian domestic	2011	B	B4	B4.4
A_chicken_Shandong_JN04_2011	KP006616	China	Avian domestic	2011	B	B4	B4.4
A_chicken_Shandong_QB01_2011	KP006619	China	Avian domestic	2011	B	B4	B4.4
A_chicken_Shandong_QB02_2011	KP006621	China	Avian domestic	2011	B	B4	B4.4
A_chicken_Shandong_TA02_2012	KP006624	China	Avian domestic	2012	B	B4	B4.4
A_duck_Shandong_LC02_2011	KP006636	China	Avian domestic	2011	B	B4	B4.4
A_duck_Shandong_LQ01_2011	KP006637	China	Avian domestic	2011	B	B4	B4.4
A_duck_Shandong_QB01_2011	KP006639	China	Avian domestic	2011	B	B4	B4.4
A_chicken_Henan_52_2011	KP185957	China	Avian domestic	2011	B	B4	B4.4
A_chicken_Ningxia_1_2011	KP185963	China	Avian domestic	2011	B	B4	B4.4
A_chicken_Sichuan_267_2012	KP185965	China	Avian domestic	2012	B	B4	B4.4
A_chicken_Jiangsu_K351_2012	KP186964	China	Avian domestic	2012	B	B4	B4.4
A_chicken_Jiangsu_K384_2012	KP186966	China	Avian domestic	2012	B	B4	B4.4
A_chicken_Sichuan_P243_2012	KP186970	China	Avian domestic	2012	B	B4	B4.4
A_chicken_Sichuan_P251_2012	KP186971	China	Avian domestic	2012	B	B4	B4.4
A_chicken_Sichuan_P262_2012	KP186973	China	Avian domestic	2012	B	B4	B4.4
A_chicken_Sichuan_P266_2012	KP186974	China	Avian domestic	2012	B	B4	B4.4
A_chicken_Sichuan_P302_2012	KP186975	China	Avian domestic	2012	B	B4	B4.4
A_chicken_Sichuan_P317_2012	KP186978	China	Avian domestic	2012	B	B4	B4.4
A_chicken_Sichuan_P319_2012	KP186979	China	Avian domestic	2012	B	B4	B4.4
A_chicken_Sichuan_P326_2012	KP186980	China	Avian domestic	2012	B	B4	B4.4
A_chicken_Sichuan_P341_2012	KP186981	China	Avian domestic	2012	B	B4	B4.4
A_chicken_Sichuan_P350_2012	KP186982	China	Avian domestic	2012	B	B4	B4.4
A_chicken_Shanxi_S100_2012	KP186992	China	Avian domestic	2012	B	B4	B4.4
A_chicken_Shanxi_S210_2012	KP186993	China	Avian domestic	2012	B	B4	B4.4
A_chicken_Ningxia_K104_2012	KP187204	China	Avian domestic	2012	B	B4	B4.4
A_chicken_Ningxia_K11_2012	KP187209	China	Avian domestic	2012	B	B4	B4.4
A_chicken_Ningxia_K112_2012	KP187212	China	Avian domestic	2012	B	B4	B4.4
A_chicken_Ningxia_K20_2012	KP187225	China	Avian domestic	2012	B	B4	B4.4
A_duck_Ningxia_K21_2012	KP187226	China	Avian domestic	2012	B	B4	B4.4
A_pigeon_Ningxia_K31_2012	KP187234	China	Avian	2012	B	B4	B4.4
A_chicken_Ningxia_K34_2012	KP187236	China	Avian domestic	2012	B	B4	B4.4
A_chicken_Ningxia_K37_2012	KP187238	China	Avian domestic	2012	B	B4	B4.4
A_chicken_Ningxia_K51_2012	KP187251	China	Avian domestic	2012	B	B4	B4.4
A_chicken_Ningxia_K53_2012	KP187253	China	Avian domestic	2012	B	B4	B4.4
A_chicken_Ningxia_K57_2012	KP187257	China	Avian domestic	2012	B	B4	B4.4
A_chicken_Ningxia_K62_2012	KP187259	China	Avian domestic	2012	B	B4	B4.4
A_chicken_Ningxia_K64_2012	KP187261	China	Avian domestic	2012	B	B4	B4.4
A_chicken_Ningxia_K68_2012	KP187264	China	Avian domestic	2012	B	B4	B4.4
A_chicken_Ningxia_K79_2012	KP187269	China	Avian domestic	2012	B	B4	B4.4
A_chicken_Ningxia_K84_2012	KP187274	China	Avian domestic	2012	B	B4	B4.4
A_chicken_Ningxia_K87_2012	KP187277	China	Avian domestic	2012	B	B4	B4.4
A_chicken_Ningxia_K9_2012	KP187279	China	Avian domestic	2012	B	B4	B4.4
A_chicken_Ningxia_K93_2012	KP187283	China	Avian domestic	2012	B	B4	B4.4
A_chicken_Zhenjiang_298_2013	KP693784	China	Avian domestic	2013	B	B4	B4.4
A_Duck_Fujian_1753_2009	KP865944	China	Avian domestic	2009	B	B4	B4.4
A_chicken_Anhui_11_2010	KP865951.1	China	Avian domestic	2010	B	B4	B4.4
A_chicken_Jiangsu_A139_2010	KP865952.1	China	Avian domestic	2010	B	B4	B4.4
A_chicken_Jiangsu_A2093_2011	KP865958.1	China	Avian domestic	2011	B	B4	B4.4
A_chicken_Beijing_328_2011	KR010469.1	China	Avian domestic	2011	B	B4	B4.4
A_chicken_Shandong_551_2010	KR010545.1	China	Avian domestic	2010	B	B4	B4.4
A_chicken_Shandong_602_2011	KR010555.1	China	Avian domestic	2011	B	B4	B4.4
A_chicken_Shandong_666_2011	KR010569.1	China	Avian domestic	2011	B	B4	B4.4
A_duck_Shandong_824_2011	KR010594.1	China	Avian domestic	2011	B	B4	B4.4
A_chicken_Anhui_HF1004_2010	KT216635.1	China	Avian domestic	2010	B	B4	B4.4
A_chicken_Jiangsu_JT1005_2010	KT216636.1	China	Avian domestic	2010	B	B4	B4.4
A_chicken_Anhui_HF1012_2010	KT216637.1	China	Avian domestic	2010	B	B4	B4.4
A_chicken_Zhejiang_JX1012_2010	KT216638.1	China	Avian domestic	2010	B	B4	B4.4
A_chicken_Anhui_HF1503_2011	KT216640.1	China	Avian domestic	2011	B	B4	B4.4
A_chicken_Anhui_528_2014	KU762375	China	Avian domestic	2014	B	B4	B4.4
A_chicken_Shandong_e10_2010	KY440979	China	Avian domestic	2010	B	B4	B4.4
A_chicken_Guangdong_e12_2011	KY440987	China	Avian domestic	2011	B	B4	B4.4
A_chicken_Jiangxi_15_2011	MF113081	China	Avian domestic	2011	B	B4	B4.4
A_duck_Jiangxi_16_2011	MF113092	China	Avian domestic	2011	B	B4	B4.4
A_chicken_Jiangxi_17_2011	MF113100	China	Avian domestic	2011	B	B4	B4.4
A_chicken_Jiangxi_19_2011	MF113114	China	Avian domestic	2011	B	B4	B4.4
A_chicken_Jiangxi_20_2011	MF113126	China	Avian domestic	2011	B	B4	B4.4
A_goose_Shandong_DP01_2014	MF355415	China	Avian domestic	2014	B	B4	B4.4
A_chicken_Jiangsu_YZ918_2011	MG280639	China	Avian domestic	2011	B	B4	B4.4
A_chicken_China_F345_2015	MN103694	China	Avian domestic	2015	B	B4	B4.4
A_chicken_China_C_2013	MN880181	China	Avian domestic	2013	B	B4	B4.4
A_chicken_China_20_2020	MW725435.1	China	Avian domestic	2020	B	B4	B4.4
A_chicken_China_13_2010	MW786755.1	China	Avian domestic	2010	B	B4	B4.4
A_chicken_Vietnam_OIE-1611_2012	AB735623	Vietnam	Avian domestic	2012	B	B4	B4.5
A_muscovy_duck_Quang_Ninh_132_2013	AB981458.1	China	Avian wild	2013	B	B4	B4.5
A_muscovy_duck_Vietnam_LBM675_2014	AB983222.1	Vietnam	Avian wild	2014	B	B4	B4.5
A_chicken_Anhui_GQY_2011	JF715017	China	Avian domestic	2011	B	B4	B4.5
A_chicken_Anhui_WBQ_2011	JF715039	China	Avian domestic	2011	B	B4	B4.5
A_chicken_Anhui_A12_2011	JN804097	China	Avian domestic	2011	B	B4	B4.5
A_chicken_Anhui_A13_2011	JN804098	China	Avian domestic	2011	B	B4	B4.5
A_chicken_Anhui_A20_2011	JN804101	China	Avian domestic	2011	B	B4	B4.5
A_chicken_Anhui_A3_2011	JN804109	China	Avian domestic	2011	B	B4	B4.5
A_chicken_Anhui_A9_2011	JN804113	China	Avian domestic	2011	B	B4	B4.5
A_chicken_Anhui_D14_2011	JN804114	China	Avian domestic	2011	B	B4	B4.5
A_chicken_Anhui_D30_2011	JN804115	China	Avian domestic	2011	B	B4	B4.5
A_duck_Anhui_B13_2011	JN804450	China	Avian domestic	2011	B	B4	B4.5
A_chicken_Henan_ZK2_2012	KC817014	China	Avian domestic	2012	B	B4	B4.5
A_chicken_Jiangsu_HA_2012	KC879299	China	Avian domestic	2012	B	B4	B4.5
A_chicken_Shanxi_YC_2012	KC879300	China	Avian domestic	2012	B	B4	B4.5
A_chicken_Liaoning_PJXM15_2012	KC920696	China	Avian domestic	2012	B	B4	B4.5
A_chicken_Rizhao_15_2013	KF259165	China	Avian domestic	2013	B	B4	B4.5
A_chicken_Rizhao_85_2013	KF259167	China	Avian domestic	2013	B	B4	B4.5
A_chicken_Rizhao_249_2013	KF259168	China	Avian domestic	2013	B	B4	B4.5
A_chicken_Rizhao_437_2013	KF259169	China	Avian domestic	2013	B	B4	B4.5
A_chicken_Rizhao_811_2013	KF259172	China	Avian domestic	2013	B	B4	B4.5
A_chicken_Rizhao_1313_2013	KF259174	China	Avian domestic	2013	B	B4	B4.5
A_chicken_Rizhao_267_2013	KF259190	China	Avian domestic	2013	B	B4	B4.5
A_chicken_Rizhao_719_2013	KF259193	China	Avian domestic	2013	B	B4	B4.5
A_duck_Zhejiang_D488_2013	KF357851	China	Avian domestic	2013	B	B4	B4.5
A_duck_Zhejiang_D485_2013	KF357853	China	Avian domestic	2013	B	B4	B4.5
A_chicken_Hunan_1_2012	KF714775	China	Avian domestic	2012	B	B4	B4.5
A_chicken_Hunan_12_2011	KF714783	China	Avian domestic	2011	B	B4	B4.5
A_chicken_Gansu_419_2012	KF715244	China	Avian domestic	2012	B	B4	B4.5
A_chicken_Shandong_LC1_2013	KJ419951	China	Avian domestic	2013	B	B4	B4.5
A_chicken_Jiangsu_DD6_2013	KJ426328	China	Avian domestic	2013	B	B4	B4.5
A_chicken_Guangdong_DXX03_2013	KJ768988	China	Avian domestic	2013	B	B4	B4.5
A_chicken_Jilin_JL-C2_2013	KJ907703	China	Avian domestic	2013	B	B4	B4.5
A_chicken_Guangxi_LS_2013	KM070510	China	Avian domestic	2013	B	B4	B4.5
A_Anser_fabalis_China_HuBS428_2014	KM076704	China	Avian wild	2014	B	B4	B4.5
A_chicken_Zhejiang_SC324_2013	KM113065	China	Avian domestic	2013	B	B4	B4.5
A_chicken_Shanghai_SC197_2013	KM113073	China	Avian domestic	2013	B	B4	B4.5
A_chicken_Hunan_C3229_2012	KM113153	China	Avian domestic	2012	B	B4	B4.5
A_duck_Zhejiang_C2046_2012	KM113225.1	China	Avian domestic	2012	B	B4	B4.5
A_Anthropoides_virgo_Baicheng_219_2013	KM245331	China	Avian wild	2013	B	B4	B4.5
A_Lengshuitan_11197_2013	KM455872.1	China	Human	2013	B	B4	B4.5
A_chicken_Shandong_qd1224_2012	KM609569	China	Avian domestic	2012	B	B4	B4.5
A_chicken_Shandong_qd1115_2012	KM609570	China	Avian domestic	2012	B	B4	B4.5
A_chicken_Shandong_qd0808_2013	KM609574	China	Avian domestic	2013	B	B4	B4.5
A_chicken_Shandong_qd0307_2013	KM609578	China	Avian domestic	2013	B	B4	B4.5
A_chicken_Shandong_qd0107_2013	KM609581	China	Avian domestic	2013	B	B4	B4.5
A_chicken_Shaanxi_xa0414_2013	KM609585	China	Avian domestic	2013	B	B4	B4.5
A_chicken_Liaoning_0517_2013	KM609588	China	Avian domestic	2013	B	B4	B4.5
A_chicken_Jilin_1031_2012	KM609589	China	Avian domestic	2012	B	B4	B4.5
A_chicken_Hebei_1024_2012	KM609591	China	Avian domestic	2012	B	B4	B4.5
A_chicken_Hebei_0109_2013	KM609593	China	Avian domestic	2013	B	B4	B4.5
A_chicken_Beijing_0311_2013	KM609598	China	Avian domestic	2013	B	B4	B4.5
A_chicken_Shandong_TA05_2013	KP006605	China	Avian domestic	2013	B	B4	B4.5
A_chicken_Shandong_YT07_2013	KP006607	China	Avian domestic	2013	B	B4	B4.5
A_chicken_Hubei_79_2011	KP185959	China	Avian domestic	2011	B	B4	B4.5
A_chicken_Jiangsu_JS86_2013	KP185962	China	Avian domestic	2013	B	B4	B4.5
A_pigeon_Anhui_A124_2013	KP185970, KP186878	China	Avian	2013	B	B4	B4.5
A_pigeon_Anhui_A20_2013	KP185971, KP186880	China	Avian	2013	B	B4	B4.5
A_pigeon_Anhui_A202_2013	KP185972, KP186881	China	Avian	2013	B	B4	B4.5
A_pigeon_Guangdong_Y118_2013	KP185973	China	Avian	2013	B	B4	B4.5
A_pigeon_Henan_H145_2013	KP185980	China	Avian	2013	B	B4	B4.5
A_pigeon_Hubei_227_2012	KP185981	China	Avian	2012	B	B4	B4.5
A_pigeon_Hubei_228_2012	KP185982	China	Avian	2012	B	B4	B4.5
A_pigeon_Hubei_269_2012	KP185984	China	Avian	2012	B	B4	B4.5
A_pigeon_Jiangsu_F102_2013	KP185985	China	Avian	2013	B	B4	B4.5
A_pigeon_Jiangsu_F145_2013	KP185986	China	Avian	2013	B	B4	B4.5
A_pigeon_Jiangsu_K23_2013	KP185990	China	Avian	2013	B	B4	B4.5
A_pigeon_Jiangsu_K57_2013	KP185991	China	Avian	2013	B	B4	B4.5
A_chicken_Guizhou_GF36_2013	KP186147	China	Avian domestic	2013	B	B4	B4.5
A_chicken_Chongqing_CQ1034_2013	KP186152	China	Avian domestic	2013	B	B4	B4.5
A_chicken_Chongqing_CQ1043_2013	KP186153	China	Avian domestic	2013	B	B4	B4.5
A_chicken_Chongqing_CQ1072_2013	KP186154	China	Avian domestic	2013	B	B4	B4.5
A_chicken_Chongqing_CQ1084_2013	KP186155	China	Avian domestic	2013	B	B4	B4.5
A_chicken_Chongqing_CQ1156_2013	KP186157	China	Avian domestic	2013	B	B4	B4.5
A_chicken_Chongqing_CQ1171_2013	KP186158	China	Avian domestic	2013	B	B4	B4.5
A_chicken_Chongqing_CQ1175_2013	KP186159	China	Avian domestic	2013	B	B4	B4.5
A_chicken_Guangdong_Y1_2013	KP186160	China	Avian domestic	2013	B	B4	B4.5
A_chicken_Guangdong_Y157_2013	KP186162	China	Avian domestic	2013	B	B4	B4.5
A_chicken_Guangdong_Y164_2013	KP186163	China	Avian domestic	2013	B	B4	B4.5
A_chicken_Guangdong_Y168_2013	KP186164	China	Avian domestic	2013	B	B4	B4.5
A_chicken_Guangdong_Y91_2013	KP186165	China	Avian domestic	2013	B	B4	B4.5
A_chicken_Guangdong_Y92_2013	KP186166	China	Avian domestic	2013	B	B4	B4.5
A_chicken_Guangxi_BF15_2013	KP186170	China	Avian domestic	2013	B	B4	B4.5
A_chicken_Guangxi_BF8_2013	KP186175	China	Avian domestic	2013	B	B4	B4.5
A_chicken_Guizhou_G1_2013	KP186176.1 GI:733786505	China	Avian domestic	2013	B	B4	B4.5
A_chicken_Guizhou_G111_2013	KP186177.1 GI:733786507	China	Avian domestic	2013	B	B4	B4.5
A_chicken_Guizhou_G117_2013	KP186178.1 GI:733786509	China	Avian domestic	2013	B	B4	B4.5
A_chicken_Guizhou_G120_2013	KP186180.1 GI:733786513	China	Avian domestic	2013	B	B4	B4.5
A_chicken_Guizhou_G124_2013	KP186181.1 GI:733786515	China	Avian domestic	2013	B	B4	B4.5
A_chicken_Guizhou_G140_2013	KP186187.1 GI:733786527	China	Avian domestic	2013	B	B4	B4.5
A_chicken_Guizhou_G142_2013	KP186189.1 GI:733786531	China	Avian domestic	2013	B	B4	B4.5
A_chicken_Guizhou_G143_2013	KP186190.1 GI:733786533	China	Avian domestic	2013	B	B4	B4.5
A_chicken_Guizhou_G147_2013	KP186194.1 GI:733786541	China	Avian domestic	2013	B	B4	B4.5
A_chicken_Guizhou_G149_2013	KP186195.1 GI:733786543	China	Avian domestic	2013	B	B4	B4.5
A_chicken_Guizhou_G153_2013	KP186199.1 GI:733786551	China	Avian domestic	2013	B	B4	B4.5
A_chicken_Guizhou_G158_2013	KP186203.1 GI:733786559	China	Avian domestic	2013	B	B4	B4.5
A_chicken_Guizhou_G160_2013	KP186205.1 GI:733786563	China	Avian domestic	2013	B	B4	B4.5
A_chicken_Guizhou_G171_2013	KP186206.1 GI:733786565	China	Avian domestic	2013	B	B4	B4.5
A_chicken_Guizhou_G174_2013	KP186208.1 GI:733786569	China	Avian domestic	2013	B	B4	B4.5
A_chicken_Guizhou_G176_2013	KP186209.1 GI:733786571	China	Avian domestic	2013	B	B4	B4.5
A_chicken_Guizhou_G185_2013	KP186212.1 GI:733786577	China	Avian domestic	2013	B	B4	B4.5
A_chicken_Guizhou_G190_2013	KP186215.1 GI:733786583	China	Avian domestic	2013	B	B4	B4.5
A_chicken_Guizhou_G191_2013	KP186216.1 GI:733786585	China	Avian domestic	2013	B	B4	B4.5
A_chicken_Guizhou_G205_2013	KP186225.1 GI:733786603	China	Avian domestic	2013	B	B4	B4.5
A_chicken_Guizhou_G210_2013	KP186227.1 GI:733786607	China	Avian domestic	2013	B	B4	B4.5
A_chicken_Guizhou_G24_2013	KP186228.1 GI:733786609	China	Avian domestic	2013	B	B4	B4.5
A_chicken_Guizhou_G25_2013	KP186229.1 GI:733786611	China	Avian domestic	2013	B	B4	B4.5
A_chicken_Guizhou_G28_2013	KP186230.1 GI:733786613	China	Avian domestic	2013	B	B4	B4.5
A_chicken_Guizhou_G36_2013	KP186232.1 GI:733786617	China	Avian domestic	2013	B	B4	B4.5
A_chicken_Guizhou_G39_2013	KP186234.1 GI:733786621	China	Avian domestic	2013	B	B4	B4.5
A_chicken_Guizhou_G40_2013	KP186235.1 GI:733786623	China	Avian domestic	2013	B	B4	B4.5
A_chicken_Guizhou_G43_2013	KP186236.1 GI:733786625	China	Avian domestic	2013	B	B4	B4.5
A_chicken_Guizhou_G52_2013	KP186238.1 GI:733786629	China	Avian domestic	2013	B	B4	B4.5
A_chicken_Guizhou_G81_2013	KP186253.1 GI:733786659	China	Avian domestic	2013	B	B4	B4.5
A_chicken_Guizhou_G96_2013	KP186255.1 GI:733786663	China	Avian domestic	2013	B	B4	B4.5
A_chicken_Guizhou_G97_2013	KP186256.1 GI:733786665	China	Avian domestic	2013	B	B4	B4.5
A_chicken_Guizhou_G98_2013	KP186257.1 GI:733786667	China	Avian domestic	2013	B	B4	B4.5
A_chicken_Hainan_Q92_2013	KP186262.1 GI:733786677	China	Avian domestic	2013	B	B4	B4.5
A_chicken_Henan_H111_2013	KP186263.1 GI:733786679	China	Avian domestic	2013	B	B4	B4.5
A_chicken_Henan_H123_2013	KP186266.1 GI:733786685	China	Avian domestic	2013	B	B4	B4.5
A_chicken_Henan_H133_2013	KP186272	China	Avian domestic	2013	B	B4	B4.5
A_chicken_Henan_H153_2013	KP186276	China	Avian domestic	2013	B	B4	B4.5
A_chicken_Henan_H157_2013	KP186277	China	Avian domestic	2013	B	B4	B4.5
A_chicken_Henan_H163_2013	KP186281	China	Avian domestic	2013	B	B4	B4.5
A_chicken_Henan_H165_2013	KP186283	China	Avian domestic	2013	B	B4	B4.5
A_chicken_Henan_H168_2013	KP186285	China	Avian domestic	2013	B	B4	B4.5
A_chicken_Henan_H190_2013	KP186295	China	Avian domestic	2013	B	B4	B4.5
A_chicken_Henan_H192_2013	KP186296	China	Avian domestic	2013	B	B4	B4.5
A_chicken_Henan_H194_2013	KP186298	China	Avian domestic	2013	B	B4	B4.5
A_chicken_Henan_H56_2013	KP186305	China	Avian domestic	2013	B	B4	B4.5
A_chicken_Henan_H64_2013	KP186306	China	Avian domestic	2013	B	B4	B4.5
A_chicken_Henan_H84_2013	KP186309	China	Avian domestic	2013	B	B4	B4.5
A_chicken_Henan_H89_2013	KP186314	China	Avian domestic	2013	B	B4	B4.5
A_chicken_Henan_H94_2013	KP186315	China	Avian domestic	2013	B	B4	B4.5
A_chicken_Henan_HF261_2013	KP186319	China	Avian domestic	2013	B	B4	B4.5
A_chicken_Hubei_R100_2013	KP186321	China	Avian domestic	2013	B	B4	B4.5
A_chicken_Hubei_R136-1_2013	KP186322	China	Avian domestic	2013	B	B4	B4.5
A_chicken_Hubei_R27_2013	KP186324	China	Avian domestic	2013	B	B4	B4.5
A_chicken_Hubei_R33_2013	KP186325	China	Avian domestic	2013	B	B4	B4.5
A_chicken_Hubei_R34_2013	KP186326	China	Avian domestic	2013	B	B4	B4.5
A_chicken_Hubei_R43_2013	KP186329	China	Avian domestic	2013	B	B4	B4.5
A_chicken_Hubei_R45_2013	KP186330	China	Avian domestic	2013	B	B4	B4.5
A_chicken_Hubei_R46_2013	KP186331	China	Avian domestic	2013	B	B4	B4.5
A_chicken_Hubei_R50_2013	KP186333	China	Avian domestic	2013	B	B4	B4.5
A_chicken_Hubei_R54_2013	KP186336	China	Avian domestic	2013	B	B4	B4.5
A_chicken_Hubei_R55_2013	KP186337	China	Avian domestic	2013	B	B4	B4.5
A_chicken_Hubei_R64_2013	KP186342	China	Avian domestic	2013	B	B4	B4.5
A_chicken_Hubei_R66-1_2013	KP186343	China	Avian domestic	2013	B	B4	B4.5
A_chicken_Hubei_R67_2013	KP186344	China	Avian domestic	2013	B	B4	B4.5
A_chicken_Hubei_R68-1_2013	KP186345	China	Avian domestic	2013	B	B4	B4.5
A_chicken_Hubei_R71_2013	KP186347	China	Avian domestic	2013	B	B4	B4.5
A_chicken_Hubei_R75_2013	KP186350	China	Avian domestic	2013	B	B4	B4.5
A_chicken_Hubei_R80_2013	KP186355	China	Avian domestic	2013	B	B4	B4.5
A_chicken_Hubei_R81_2013	KP186356	China	Avian domestic	2013	B	B4	B4.5
A_chicken_Hubei_R82_2013	KP186357	China	Avian domestic	2013	B	B4	B4.5
A_chicken_Hubei_R83_2013	KP186358	China	Avian domestic	2013	B	B4	B4.5
A_chicken_Hubei_R89_2013	KP186362	China	Avian domestic	2013	B	B4	B4.5
A_chicken_Hunan_HN1077_2013	KP186364	China	Avian domestic	2013	B	B4	B4.5
A_chicken_Hunan_HN1078_2013	KP186365	China	Avian domestic	2013	B	B4	B4.5
A_chicken_Hunan_HN1081_2013	KP186366	China	Avian domestic	2013	B	B4	B4.5
A_chicken_Hunan_HN1084_2013	KP186367	China	Avian domestic	2013	B	B4	B4.5
A_chicken_Hunan_HN1162_2013	KP186368	China	Avian domestic	2013	B	B4	B4.5
A_chicken_Hunan_HN1181_2013	KP186369	China	Avian domestic	2013	B	B4	B4.5
A_chicken_Hunan_HN1183_2013	KP186370	China	Avian domestic	2013	B	B4	B4.5
A_chicken_Jiangsu_K105-1_2013	KP186371	China	Avian domestic	2013	B	B4	B4.5
A_chicken_Jiangsu_K88_2013	KP186383	China	Avian domestic	2013	B	B4	B4.5
A_chicken_Liaoning_LF156_2013	KP186385	China	Avian domestic	2013	B	B4	B4.5
A_chicken_Liaoning_LF238_2013	KP186387	China	Avian domestic	2013	B	B4	B4.5
A_chicken_Liaoning_LF241_2013	KP186388	China	Avian domestic	2013	B	B4	B4.5
A_chicken_Liaoning_LF248_2013	KP186389	China	Avian domestic	2013	B	B4	B4.5
A_chicken_Liaoning_LF257_2013	KP186390	China	Avian domestic	2013	B	B4	B4.5
A_chicken_Sichuan_P10_2013	KP186391	China	Avian domestic	2013	B	B4	B4.5
A_chicken_Sichuan_P111_2013	KP186392	China	Avian domestic	2013	B	B4	B4.5
A_chicken_Sichuan_P113_2013	KP186393	China	Avian domestic	2013	B	B4	B4.5
A_chicken_Sichuan_P115_2013	KP186394	China	Avian domestic	2013	B	B4	B4.5
A_chicken_Sichuan_P116_2013	KP186395	China	Avian domestic	2013	B	B4	B4.5
A_chicken_Sichuan_P12_2013	KP186397	China	Avian domestic	2013	B	B4	B4.5
A_chicken_Sichuan_P124_2013	KP186399	China	Avian domestic	2013	B	B4	B4.5
A_chicken_Sichuan_P125_2013	KP186400	China	Avian domestic	2013	B	B4	B4.5
A_chicken_Sichuan_P13_2013	KP186403	China	Avian domestic	2013	B	B4	B4.5
A_chicken_Sichuan_P158_2013	KP186412	China	Avian domestic	2013	B	B4	B4.5
A_chicken_Sichuan_P2_2013	KP186422	China	Avian domestic	2013	B	B4	B4.5
A_chicken_Sichuan_P203_2013	KP186425	China	Avian domestic	2013	B	B4	B4.5
A_chicken_Sichuan_P210_2013	KP186426	China	Avian domestic	2013	B	B4	B4.5
A_chicken_Sichuan_P33_2013	KP186428	China	Avian domestic	2013	B	B4	B4.5
A_chicken_Sichuan_P41_2013	KP186432	China	Avian domestic	2013	B	B4	B4.5
A_chicken_Sichuan_P48_2013	KP186434	China	Avian domestic	2013	B	B4	B4.5
A_chicken_Sichuan_P52_2013	KP186436	China	Avian domestic	2013	B	B4	B4.5
A_chicken_Sichuan_P6_2013	KP186440	China	Avian domestic	2013	B	B4	B4.5
A_chicken_Sichuan_P62_2013	KP186441	China	Avian domestic	2013	B	B4	B4.5
A_chicken_Sichuan_P64_2013	KP186443	China	Avian domestic	2013	B	B4	B4.5
A_chicken_Sichuan_P66_2013	KP186444	China	Avian domestic	2013	B	B4	B4.5
A_chicken_Sichuan_P89_2013	KP186452	China	Avian domestic	2013	B	B4	B4.5
A_chicken_Yunnan_YN1092_2013	KP186462	China	Avian domestic	2013	B	B4	B4.5
A_chicken_Yunnan_YN1173_2013	KP186478	China	Avian domestic	2013	B	B4	B4.5
A_duck_Chongqing_CQ1028_2013	KP186481	China	Avian domestic	2013	B	B4	B4.5
A_duck_Guizhou_G133_2013	KP186482	China	Avian domestic	2013	B	B4	B4.5
A_duck_Guizhou_G162_2013	KP186487	China	Avian domestic	2013	B	B4	B4.5
A_duck_Guizhou_G163_2013	KP186488	China	Avian domestic	2013	B	B4	B4.5
A_duck_Guizhou_G164_2013	KP186489	China	Avian domestic	2013	B	B4	B4.5
A_duck_Guizhou_G87_2013	KP186493	China	Avian domestic	2013	B	B4	B4.5
A_duck_Hubei_R199_2013	KP186496	China	Avian domestic	2013	B	B4	B4.5
A_duck_Sichuan_P30_2013	KP186507	China	Avian domestic	2013	B	B4	B4.5
A_goose_Sichuan_P98_2013	KP186515	China	Avian domestic	2013	B	B4	B4.5
A_pigeon_Henan_H4_2013	KP186518	China	Avian	2013	B	B4	B4.5
A_pigeon_Yunnan_YN1155_2013	KP186522	China	Avian	2013	B	B4	B4.5
A_chicken_Anhui_A141_2013	KP186523	China	Avian domestic	2013	B	B4	B4.5
A_chicken_Anhui_A145_2013	KP186524	China	Avian domestic	2013	B	B4	B4.5
A_chicken_Anhui_A148_2013	KP186525	China	Avian domestic	2013	B	B4	B4.5
A_chicken_Anhui_A177_2013	KP186529	China	Avian domestic	2013	B	B4	B4.5
A_chicken_Anhui_A180_2013	KP186532	China	Avian domestic	2013	B	B4	B4.5
A_chicken_Anhui_A209_2013	KP186533	China	Avian domestic	2013	B	B4	B4.5
A_chicken_Anhui_FA213_2013	KP186541	China	Avian domestic	2013	B	B4	B4.5
A_chicken_Anhui_FA274_2013	KP186542	China	Avian domestic	2013	B	B4	B4.5
A_chicken_Chongqing_CQ2059_2013	KP186546	China	Avian domestic	2013	B	B4	B4.5
A_chicken_Chongqing_CQ2064_2013	KP186549	China	Avian domestic	2013	B	B4	B4.5
A_chicken_Chongqing_CQ2153_2013	KP186555	China	Avian domestic	2013	B	B4	B4.5
A_chicken_Chongqing_CQ2164_2013	KP186557	China	Avian domestic	2013	B	B4	B4.5
A_chicken_Chongqing_CQ2165_2013	KP186558	China	Avian domestic	2013	B	B4	B4.5
A_chicken_Chongqing_CQ2179_2013	KP186559	China	Avian domestic	2013	B	B4	B4.5
A_chicken_Chongqing_CQ2180_2013	KP186560	China	Avian domestic	2013	B	B4	B4.5
A_chicken_Chongqing_CQ2201_2013	KP186562	China	Avian domestic	2013	B	B4	B4.5
A_chicken_Guangdong_Y148_2013	KP186571	China	Avian domestic	2013	B	B4	B4.5
A_chicken_Guangdong_Y149_2013	KP186572	China	Avian domestic	2013	B	B4	B4.5
A_chicken_Guangdong_Y150_2013	KP186573	China	Avian domestic	2013	B	B4	B4.5
A_chicken_Guizhou_Z104_2013	KP186591	China	Avian domestic	2013	B	B4	B4.5
A_chicken_Guizhou_Z105_2013	KP186592	China	Avian domestic	2013	B	B4	B4.5
A_chicken_Guizhou_Z106_2013	KP186593	China	Avian domestic	2013	B	B4	B4.5
A_chicken_Guizhou_Z107_2013	KP186594	China	Avian domestic	2013	B	B4	B4.5
A_chicken_Guizhou_Z111_2013	KP186595	China	Avian domestic	2013	B	B4	B4.5
A_chicken_Guizhou_Z112_2013	KP186596	China	Avian domestic	2013	B	B4	B4.5
A_chicken_Guizhou_Z113_2013	KP186597	China	Avian domestic	2013	B	B4	B4.5
A_chicken_Guizhou_Z12_2013	KP186598	China	Avian domestic	2013	B	B4	B4.5
A_chicken_Guizhou_Z13_2013	KP186599	China	Avian domestic	2013	B	B4	B4.5
A_chicken_Guizhou_Z133_2013	KP186600	China	Avian domestic	2013	B	B4	B4.5
A_chicken_Guizhou_Z145_2013	KP186601	China	Avian domestic	2013	B	B4	B4.5
A_chicken_Guizhou_Z15_2013	KP186602	China	Avian domestic	2013	B	B4	B4.5
A_chicken_Guizhou_Z153_2013	KP186604	China	Avian domestic	2013	B	B4	B4.5
A_chicken_Guizhou_Z154_2013	KP186605	China	Avian domestic	2013	B	B4	B4.5
A_chicken_Guizhou_Z158_2013	KP186607	China	Avian domestic	2013	B	B4	B4.5
A_chicken_Guizhou_Z159_2013	KP186608	China	Avian domestic	2013	B	B4	B4.5
A_chicken_Guizhou_Z161_2013	KP186610	China	Avian domestic	2013	B	B4	B4.5
A_chicken_Guizhou_Z162_2013	KP186611	China	Avian domestic	2013	B	B4	B4.5
A_chicken_Guizhou_Z17_2013	KP186612	China	Avian domestic	2013	B	B4	B4.5
A_chicken_Guizhou_Z175_2013	KP186613	China	Avian domestic	2013	B	B4	B4.5
A_chicken_Guizhou_Z176_2013	KP186614	China	Avian domestic	2013	B	B4	B4.5
A_chicken_Guizhou_Z179_2013	KP186616	China	Avian domestic	2013	B	B4	B4.5
A_chicken_Guizhou_Z194_2013	KP186618	China	Avian domestic	2013	B	B4	B4.5
A_chicken_Guizhou_Z195_2013	KP186619	China	Avian domestic	2013	B	B4	B4.5
A_chicken_Guizhou_Z196_2013	KP186620	China	Avian domestic	2013	B	B4	B4.5
A_chicken_Guizhou_Z197_2013	KP186621	China	Avian domestic	2013	B	B4	B4.5
A_chicken_Guizhou_Z198_2013	KP186622	China	Avian domestic	2013	B	B4	B4.5
A_chicken_Guizhou_Z68_2013	KP186628	China	Avian domestic	2013	B	B4	B4.5
A_chicken_Guizhou_Z69_2013	KP186629	China	Avian domestic	2013	B	B4	B4.5
A_chicken_Guizhou_Z70_2013	KP186630	China	Avian domestic	2013	B	B4	B4.5
A_chicken_Guizhou_Z78_2013	KP186632	China	Avian domestic	2013	B	B4	B4.5
A_chicken_Guizhou_Z79_2013	KP186633	China	Avian domestic	2013	B	B4	B4.5
A_chicken_Guizhou_Z81_2013	KP186635	China	Avian domestic	2013	B	B4	B4.5
A_chicken_Henan_FN215_2013	KP186640	China	Avian domestic	2013	B	B4	B4.5
A_chicken_Henan_HN219_2013	KP186641	China	Avian domestic	2013	B	B4	B4.5
A_chicken_Henan_HN229_2013	KP186642	China	Avian domestic	2013	B	B4	B4.5
A_chicken_Henan_N31_2013	KP186662	China	Avian domestic	2013	B	B4	B4.5
A_chicken_Henan_N34_2013	KP186663	China	Avian domestic	2013	B	B4	B4.5
A_chicken_Henan_N4_2013	KP186665	China	Avian domestic	2013	B	B4	B4.5
A_chicken_Henan_N40_2013	KP186666	China	Avian domestic	2013	B	B4	B4.5
A_chicken_Henan_N5_2013	KP186667	China	Avian domestic	2013	B	B4	B4.5
A_chicken_Henan_N6_2013	KP186668	China	Avian domestic	2013	B	B4	B4.5
A_chicken_Henan_N7_2013	KP186669	China	Avian domestic	2013	B	B4	B4.5
A_chicken_Hubei_HR219_2013	KP186670	China	Avian domestic	2013	B	B4	B4.5
A_chicken_Hubei_R1_2013	KP186672	China	Avian domestic	2013	B	B4	B4.5
A_chicken_Hubei_R104_2013	KP186674	China	Avian domestic	2013	B	B4	B4.5
A_chicken_Hubei_R105_2013	KP186675	China	Avian domestic	2013	B	B4	B4.5
A_chicken_Hubei_R106_2013	KP186676	China	Avian domestic	2013	B	B4	B4.5
A_chicken_Hubei_R136-2_2013	KP186677	China	Avian domestic	2013	B	B4	B4.5
A_chicken_Hubei_R138_2013	KP186678	China	Avian domestic	2013	B	B4	B4.5
A_chicken_Hubei_R162_2013	KP186679	China	Avian domestic	2013	B	B4	B4.5
A_chicken_Hubei_R165_2013	KP186680	China	Avian domestic	2013	B	B4	B4.5
A_chicken_Hubei_R167_2013	KP186681	China	Avian domestic	2013	B	B4	B4.5
A_chicken_Hubei_R169_2013	KP186682	China	Avian domestic	2013	B	B4	B4.5
A_chicken_Hubei_R170_2013	KP186683	China	Avian domestic	2013	B	B4	B4.5
A_chicken_Hubei_R188_2013	KP186686	China	Avian domestic	2013	B	B4	B4.5
A_chicken_Hubei_R3_2013	KP186689	China	Avian domestic	2013	B	B4	B4.5
A_chicken_Hubei_R52-2_2013	KP186691	China	Avian domestic	2013	B	B4	B4.5
A_chicken_Hubei_R57_2013	KP186692	China	Avian domestic	2013	B	B4	B4.5
A_chicken_Hubei_R61-2_2013	KP186694	China	Avian domestic	2013	B	B4	B4.5
A_chicken_Hubei_R66-2_2013	KP186695	China	Avian domestic	2013	B	B4	B4.5
A_chicken_Hubei_R68-2_2013	KP186696	China	Avian domestic	2013	B	B4	B4.5
A_chicken_Hubei_R7_2013	KP186698	China	Avian domestic	2013	B	B4	B4.5
A_chicken_Hubei_R70_2013	KP186699	China	Avian domestic	2013	B	B4	B4.5
A_chicken_Hubei_R9_2013	KP186700	China	Avian domestic	2013	B	B4	B4.5
A_chicken_Hunan_HN2042_2013	KP186704	China	Avian domestic	2013	B	B4	B4.5
A_chicken_Hunan_HN2134_2013	KP186705	China	Avian domestic	2013	B	B4	B4.5
A_chicken_Hunan_HN2142_2013	KP186706	China	Avian domestic	2013	B	B4	B4.5
A_chicken_Jiangsu_K28_2013	KP186717	China	Avian domestic	2013	B	B4	B4.5
A_chicken_Jiangsu_K41_2013	KP186719	China	Avian domestic	2013	B	B4	B4.5
A_chicken_Ningxia_NX2040_2013	KP186736	China	Avian domestic	2013	B	B4	B4.5
A_chicken_Ningxia_NX2072_2013	KP186738	China	Avian domestic	2013	B	B4	B4.5
A_chicken_Ningxia_NX2077_2013	KP186739	China	Avian domestic	2013	B	B4	B4.5
A_chicken_Ningxia_NX2088_2013	KP186740	China	Avian domestic	2013	B	B4	B4.5
A_chicken_Ningxia_NX2105_2013	KP186741	China	Avian domestic	2013	B	B4	B4.5
A_chicken_Ningxia_NX2117_2013	KP186742	China	Avian domestic	2013	B	B4	B4.5
A_chicken_Shandong_SD2083_2013	KP186748	China	Avian domestic	2013	B	B4	B4.5
A_chicken_Shandong_SD2087_2013	KP186750	China	Avian domestic	2013	B	B4	B4.5
A_chicken_Shandong_SD2099_2013	KP186752	China	Avian domestic	2013	B	B4	B4.5
A_chicken_Sichuan_P131_2013	KP186775	China	Avian domestic	2013	B	B4	B4.5
A_chicken_Sichuan_P135_2013	KP186776	China	Avian domestic	2013	B	B4	B4.5
A_chicken_Sichuan_P137_2013	KP186777	China	Avian domestic	2013	B	B4	B4.5
A_chicken_Yunnan_YN2011_2013	KP186784	China	Avian domestic	2013	B	B4	B4.5
A_chicken_Yunnan_YN2012_2013	KP186785	China	Avian domestic	2013	B	B4	B4.5
A_chicken_Yunnan_YN2014_2013	KP186787	China	Avian domestic	2013	B	B4	B4.5
A_chicken_Yunnan_YN2021_2013	KP186788	China	Avian domestic	2013	B	B4	B4.5
A_chicken_Yunnan_YN2114_2013	KP186794	China	Avian domestic	2013	B	B4	B4.5
A_duck_Anhui_A183_2013	KP186820	China	Avian domestic	2013	B	B4	B4.5
A_duck_Anhui_A184_2013	KP186821	China	Avian domestic	2013	B	B4	B4.5
A_duck_Anhui_HA240_2013	KP186825	China	Avian domestic	2013	B	B4	B4.5
A_duck_Chongqing_CQ2210_2013	KP186828	China	Avian domestic	2013	B	B4	B4.5
A_duck_Fujian_S90_2013	KP186830	China	Avian domestic	2013	B	B4	B4.5
A_duck_Guangdong_Y121_2013	KP186832	China	Avian domestic	2013	B	B4	B4.5
A_duck_Guizhou_Z174_2013	KP186840	China	Avian domestic	2013	B	B4	B4.5
A_duck_Guizhou_Z210_2013	KP186845	China	Avian domestic	2013	B	B4	B4.5
A_duck_Guizhou_Z49_2013	KP186846	China	Avian domestic	2013	B	B4	B4.5
A_duck_Hubei_R113_2013	KP186849	China	Avian domestic	2013	B	B4	B4.5
A_duck_Hubei_R192_2013	KP186851	China	Avian domestic	2013	B	B4	B4.5
A_duck_Hubei_R41_2013	KP186853	China	Avian domestic	2013	B	B4	B4.5
A_duck_Hubei_R83_2013	KP186854	China	Avian domestic	2013	B	B4	B4.5
A_duck_Hunan_HN2113_2013	KP186855	China	Avian domestic	2013	B	B4	B4.5
A_duck_Sichuan_P127_2013	KP186861	China	Avian domestic	2013	B	B4	B4.5
A_duck_Sichuan_P129_2013	KP186862	China	Avian domestic	2013	B	B4	B4.5
A_pigeon_Anhui_A195_2013	KP186879	China	Avian	2013	B	B4	B4.5
A_pigeon_Anhui_HA259_2013	KP186882	China	Avian	2013	B	B4	B4.5
A_pigeon_Guizhou_Z142_2013	KP186895	China	Avian	2013	B	B4	B4.5
A_pigeon_Guizhou_Z144_2013	KP186896	China	Avian	2013	B	B4	B4.5
A_pigeon_Guizhou_Z9_2013	KP186897	China	Avian	2013	B	B4	B4.5
A_pigeon_Henan_N193_2013	KP186911	China	Avian	2013	B	B4	B4.5
A_pigeon_Henan_N194_2013	KP186912	China	Avian	2013	B	B4	B4.5
A_pigeon_Henan_N41_2013	KP186920	China	Avian	2013	B	B4	B4.5
A_pigeon_Henan_N43_2013	KP186922	China	Avian	2013	B	B4	B4.5
A_pigeon_Henan_N44_2013	KP186923	China	Avian	2013	B	B4	B4.5
A_pigeon_Henan_N46_2013	KP186924	China	Avian	2013	B	B4	B4.5
A_pigeon_Henan_N48_2013	KP186925	China	Avian	2013	B	B4	B4.5
A_pigeon_Hubei_R153_2013	KP186927	China	Avian	2013	B	B4	B4.5
A_pigeon_Hubei_R97_2013	KP186930	China	Avian	2013	B	B4	B4.5
A_pigeon_Jiangsu_FK261_2013	KP186933	China	Avian	2013	B	B4	B4.5
A_pigeon_Yunnan_YN2143_2013	KP186936	China	Avian	2013	B	B4	B4.5
A_chicken_Hunan_X123_2012	KP187017	China	Avian domestic	2012	B	B4	B4.5
A_chicken_Hunan_X38_2012	KP187024	China	Avian domestic	2012	B	B4	B4.5
A_chicken_Hunan_X39_2012	KP187025	China	Avian domestic	2012	B	B4	B4.5
A_chicken_Anhui_A212_2012	KP187098	China	Avian domestic	2012	B	B4	B4.5
A_chicken_Anhui_A214_2012	KP187099	China	Avian domestic	2012	B	B4	B4.5
A_chicken_Anhui_A226_2012	KP187102	China	Avian domestic	2012	B	B4	B4.5
A_chicken_Anhui_A227_2012	KP187103	China	Avian domestic	2012	B	B4	B4.5
A_chicken_Anhui_A228_2012	KP187104	China	Avian domestic	2012	B	B4	B4.5
A_goose_Anhui_A257_2012	KP187109	China	Avian domestic	2012	B	B4	B4.5
A_chicken_Anhui_A271_2012	KP187111	China	Avian domestic	2012	B	B4	B4.5
A_chicken_Anhui_A273_2012	KP187112	China	Avian domestic	2012	B	B4	B4.5
A_chicken_Anhui_A281_2012	KP187113	China	Avian domestic	2012	B	B4	B4.5
A_chicken_Anhui_A283_2012	KP187114	China	Avian domestic	2012	B	B4	B4.5
A_chicken_Anhui_A292_2012	KP187116	China	Avian domestic	2012	B	B4	B4.5
A_chicken_Anhui_A313_2012	KP187120	China	Avian domestic	2012	B	B4	B4.5
A_chicken_Anhui_A321_2012	KP187121	China	Avian domestic	2012	B	B4	B4.5
A_chicken_Anhui_A325_2012	KP187123	China	Avian domestic	2012	B	B4	B4.5
A_chicken_Anhui_A385_2012	KP187138	China	Avian domestic	2012	B	B4	B4.5
A_chicken_Anhui_A401_2012	KP187144	China	Avian domestic	2012	B	B4	B4.5
A_chicken_Anhui_A403_2012	KP187145	China	Avian domestic	2012	B	B4	B4.5
A_chicken_Anhui_A405_2012	KP187146	China	Avian domestic	2012	B	B4	B4.5
A_chicken_Henan_H306_2012	KP187179	China	Avian domestic	2012	B	B4	B4.5
A_chicken_Henan_H309_2012	KP187181	China	Avian domestic	2012	B	B4	B4.5
A_chicken_Henan_H310_2012	KP187182	China	Avian domestic	2012	B	B4	B4.5
A_chicken_Henan_H314_2012	KP187185	China	Avian domestic	2012	B	B4	B4.5
A_chicken_Hubei_R213_2012	KP187305	China	Avian domestic	2012	B	B4	B4.5
A_chicken_Hubei_R214_2012	KP187306	China	Avian domestic	2012	B	B4	B4.5
A_chicken_Hubei_R215_2012	KP187307	China	Avian domestic	2012	B	B4	B4.5
A_chicken_Hubei_R216_2012	KP187308	China	Avian domestic	2012	B	B4	B4.5
A_chicken_Hubei_R217_2012	KP187309	China	Avian domestic	2012	B	B4	B4.5
A_chicken_Hubei_R222_2012	KP187312	China	Avian domestic	2012	B	B4	B4.5
A_chicken_Hubei_R223_2012	KP187313	China	Avian domestic	2012	B	B4	B4.5
A_chicken_Hubei_R237_2012	KP187319	China	Avian domestic	2012	B	B4	B4.5
A_chicken_Hubei_R239_2012	KP187321	China	Avian domestic	2012	B	B4	B4.5
A_chicken_Hubei_R241_2012	KP187322	China	Avian domestic	2012	B	B4	B4.5
A_chicken_Hubei_R243_2012	KP187323	China	Avian domestic	2012	B	B4	B4.5
A_chicken_Hubei_R251_2012	KP187325	China	Avian domestic	2012	B	B4	B4.5
A_chicken_Hubei_R252_2012	KP187326	China	Avian domestic	2012	B	B4	B4.5
A_duck_Hubei_R257_2012	KP187327	China	Avian domestic	2012	B	B4	B4.5
A_chicken_Hubei_R276_2012	KP187329	China	Avian domestic	2012	B	B4	B4.5
A_chicken_Hubei_R279_2012	KP187331	China	Avian domestic	2012	B	B4	B4.5
A_chicken_Hubei_R290_2012	KP187333	China	Avian domestic	2012	B	B4	B4.5
A_chicken_Hubei_R297_2012	KP187334	China	Avian domestic	2012	B	B4	B4.5
A_chicken_Hubei_R298_2012	KP187335	China	Avian domestic	2012	B	B4	B4.5
A_chicken_Hubei_R300_2012	KP187337	China	Avian domestic	2012	B	B4	B4.5
A_duck_Hubei_R304_2012	KP187339	China	Avian domestic	2012	B	B4	B4.5
A_chicken_Hubei_R309_2012	KP187342	China	Avian domestic	2012	B	B4	B4.5
A_duck_Hubei_R316_2012	KP187344	China	Avian domestic	2012	B	B4	B4.5
A_chicken_Hubei_R317_2012	KP187345	China	Avian domestic	2012	B	B4	B4.5
A_chicken_Hubei_R336_2012	KP187350	China	Avian domestic	2012	B	B4	B4.5
A_chicken_Hubei_R337_2012	KP187351	China	Avian domestic	2012	B	B4	B4.5
A_chicken_Hubei_R339_2012	KP187352	China	Avian domestic	2012	B	B4	B4.5
A_chicken_Hubei_R340_2012	KP187353	China	Avian domestic	2012	B	B4	B4.5
A_chicken_Hubei_R341_2012	KP187354	China	Avian domestic	2012	B	B4	B4.5
A_duck_Hubei_R355_2012	KP187357	China	Avian domestic	2012	B	B4	B4.5
A_chicken_Hubei_R375_2012	KP187359	China	Avian domestic	2012	B	B4	B4.5
A_chicken_Hubei_R382_2012	KP187361	China	Avian domestic	2012	B	B4	B4.5
A_chicken_Hubei_R383_2012	KP187362	China	Avian domestic	2012	B	B4	B4.5
A_chicken_Hubei_R384_2012	KP187363	China	Avian domestic	2012	B	B4	B4.5
A_chicken_Hubei_R386_2012	KP187364	China	Avian domestic	2012	B	B4	B4.5
A_duck_Hubei_R389_2012	KP187367	China	Avian domestic	2012	B	B4	B4.5
A_chicken_Hubei_R394_2012	KP187369	China	Avian domestic	2012	B	B4	B4.5
A_duck_Hubei_R405_2012	KP187377	China	Avian domestic	2012	B	B4	B4.5
A_chicken_Shanxi_SX150_2012	KP187381	China	Avian domestic	2012	B	B4	B4.5
A_chicken_Shanxi_SX172_2012	KP187383	China	Avian domestic	2012	B	B4	B4.5
A_chicken_Shanxi_SX174_2012	KP187384	China	Avian domestic	2012	B	B4	B4.5
A_chicken_Hunan_X172_2012	KP187406	China	Avian domestic	2012	B	B4	B4.5
A_chicken_Hunan_X174_2012	KP187407	China	Avian domestic	2012	B	B4	B4.5
A_chicken_Hunan_X184_2012	KP187409	China	Avian domestic	2012	B	B4	B4.5
A_chicken_Hunan_X191_2012	KP187410	China	Avian domestic	2012	B	B4	B4.5
A_chicken_Hunan_X192_2012	KP187411	China	Avian domestic	2012	B	B4	B4.5
A_duck_Hunan_X38_2012	KP187414	China	Avian domestic	2012	B	B4	B4.5
A_chicken_Hunan_X73_2012	KP187418	China	Avian domestic	2012	B	B4	B4.5
A_chicken_Hunan_X76_2012	KP187420	China	Avian domestic	2012	B	B4	B4.5
A_chicken_Hunan_X81_2012	KP187425	China	Avian domestic	2012	B	B4	B4.5
A_chicken_Hunan_X84_2012	KP187428	China	Avian domestic	2012	B	B4	B4.5
A_chicken_Hunan_X85_2012	KP187429	China	Avian domestic	2012	B	B4	B4.5
A_chicken_Hunan_X96_2012	KP187431	China	Avian domestic	2012	B	B4	B4.5
A_chicken_Jiangxi_18946_2013	KP285093	China	Avian domestic	2013	B	B4	B4.5
A_chicken_Jiangxi_18980_2013	KP285117	China	Avian domestic	2013	B	B4	B4.5
A_chicken_Jiangxi_19436_2013	KP285125	China	Avian domestic	2013	B	B4	B4.5
A_chicken_Jiangxi_19448_2013	KP285133	China	Avian domestic	2013	B	B4	B4.5
A_chicken_Jiangxi_19934_2013	KP285141	China	Avian domestic	2013	B	B4	B4.5
A_chicken_Jiangxi_19981_2013	KP285149	China	Avian domestic	2013	B	B4	B4.5
A_chicken_Jiangxi_20446_2013	KP285165	China	Avian domestic	2013	B	B4	B4.5
A_chicken_Jiangxi_20457_2013	KP285173	China	Avian domestic	2013	B	B4	B4.5
A_chicken_Jiangxi_20478_2013	KP285181	China	Avian domestic	2013	B	B4	B4.5
A_chicken_Jiangxi_20976_2013	KP285221	China	Avian domestic	2013	B	B4	B4.5
A_chicken_Jiangxi_21481_2013	KP285229	China	Avian domestic	2013	B	B4	B4.5
A_chicken_Jiangxi_21984_2013	KP285237	China	Avian domestic	2013	B	B4	B4.5
A_chicken_Jiangxi_23797_2013	KP285253	China	Avian domestic	2013	B	B4	B4.5
A_chicken_Jiangxi_11708_2013	KP285341	China	Avian domestic	2013	B	B4	B4.5
A_duck_Jiangxi_8314_2013	KP285741	China	Avian domestic	2013	B	B4	B4.5
A_chicken_Jiangxi_10269_2013	KP285757	China	Avian domestic	2013	B	B4	B4.5
A_chicken_Jiangxi_12562_2013	KP285765	China	Avian domestic	2013	B	B4	B4.5
A_chicken_Jiangxi_17403_2013	KP285773	China	Avian domestic	2013	B	B4	B4.5
A_chicken_Jiangxi_17913_2013	KP285781	China	Avian domestic	2013	B	B4	B4.5
A_chicken_Jiangxi_18445_2013	KP285789	China	Avian domestic	2013	B	B4	B4.5
A_chicken_Jiangxi_19407_2013	KP285805	China	Avian domestic	2013	B	B4	B4.5
A_chicken_Jiangxi_19898_2013	KP285813	China	Avian domestic	2013	B	B4	B4.5
A_chicken_Jiangxi_21468_2013	KP285829	China	Avian domestic	2013	B	B4	B4.5
A_chicken_Jiangxi_506_2013	KP285853	China	Avian domestic	2013	B	B4	B4.5
A_chicken_Jiangxi_6719_2013	KP285861	China	Avian domestic	2013	B	B4	B4.5
A_chicken_Jiangxi_8281_2013	KP285869	China	Avian domestic	2013	B	B4	B4.5
A_chicken_Jiangxi_9696_2013	KP285877	China	Avian domestic	2013	B	B4	B4.5
A_chicken_Jiangxi_18955_2013	KP286489.1 GI:745632563	China	Avian domestic	2013	B	B4	B4.5
A_chicken_Dongguan_2818_2013	KP286584	China	Avian domestic	2013	B	B4	B4.5
A_chicken_Jiangxi_25941_2013	KP286656.1	China	Avian domestic	2013	B	B4	B4.5
A_chicken_Jiangxi_6717_2013	KP286829	China	Avian domestic	2013	B	B4	B4.5
A_duck_Jiangxi_6613_2013	KP287044.1 GI:745633917	China	Avian domestic	2013	B	B4	B4.5
A_chicken_Jiangxi_20420_2013	KP287103.1	China	Avian domestic	2013	B	B4	B4.5
A_environment_Hunan_26018_2014	KP289305	China	Environment	2014	B	B4	B4.5
A_environment_Hunan_20502_2013	KP289306	China	Environment	2013	B	B4	B4.5
A_chicken_Jiangxi_12538_2013	KP414081	China	Avian domestic	2013	B	B4	B4.5
A_chicken_Shenzhen_574_2013	KP414265	China	Avian domestic	2013	B	B4	B4.5
A_chicken_Shenzhen_934_2013	KP414302.1	China	Avian domestic	2013	B	B4	B4.5
A_chicken_Shenzhen_2636_2013	KP414509	China	Avian domestic	2013	B	B4	B4.5
A_chicken_Dongguan_3964_2013	KP414645	China	Avian domestic	2013	B	B4	B4.5
A_chicken_Dongguan_4189_2013	KP414669	China	Avian domestic	2013	B	B4	B4.5
A_chicken_Dongguan_3250_2013	KP414694	China	Avian domestic	2013	B	B4	B4.5
A_chicken_Qingdao_2044_2013	KP415163	China	Avian domestic	2013	B	B4	B4.5
A_chicken_Rizhao_2658_2013	KP415219	China	Avian domestic	2013	B	B4	B4.5
A_chicken_Wenzhou_3330_2013	KP415374	China	Avian domestic	2013	B	B4	B4.5
A_chicken_Jiangxi_10278_2013	KP416654	China	Avian domestic	2013	B	B4	B4.5
A_chicken_Jiaxing_4376_2013	KP417143	China	Avian domestic	2013	B	B4	B4.5
A_chicken_Yangzhou_642_2013	KP693801	China	Avian domestic	2013	B	B4	B4.5
A_ostrich_Yunnan_438_2014	KP719922.1	China	Avian domestic	2014	B	B4	B4.5
A_chicken_Guangdong_G2725_2014	KP766410	China	Avian domestic	2014	B	B4	B4.5
A_chicken_Guangdong_G2746_2014	KP766418	China	Avian domestic	2014	B	B4	B4.5
A_duck_Anhui_C313_2012	KP865964	China	Avian domestic	2012	B	B4	B4.5
A_chicken_Guangdong_C76_2012	KP865965	China	Avian domestic	2012	B	B4	B4.5
A_duck_Anhui_C330_2012	KP865967	China	Avian domestic	2012	B	B4	B4.5
A_common_teal_Nanji_NJ-101_2014	KR010419	China	Avian wild	2014	B	B4	B4.5
A_chicken_Hebei_590_2013	KR010472.1	China	Avian domestic	2013	B	B4	B4.5
A_chicken_Hebei_591_2013	KR010473.1	China	Avian domestic	2013	B	B4	B4.5
A_chicken_Hebei_736_2014	KR010476.1	China	Avian domestic	2014	B	B4	B4.5
A_chicken_Jilin_379_2012	KR010479.1	China	Avian domestic	2012	B	B4	B4.5
A_chicken_Shandong_355_2012	KR010508.1	China	Avian domestic	2012	B	B4	B4.5
A_chicken_Shandong_360_2012	KR010509.1	China	Avian domestic	2012	B	B4	B4.5
A_chicken_Shandong_375_2012	KR010512.1	China	Avian domestic	2012	B	B4	B4.5
A_chicken_Shandong_422_2012	KR010518.1	China	Avian domestic	2012	B	B4	B4.5
A_chicken_Shandong_466_2012	KR010524.1	China	Avian domestic	2012	B	B4	B4.5
A_chicken_Shandong_507_2012	KR010535.1	China	Avian domestic	2012	B	B4	B4.5
A_chicken_Shandong_532_2014	KR010541.1	China	Avian domestic	2014	B	B4	B4.5
A_chicken_Shandong_570_2012	KR010549.1	China	Avian domestic	2012	B	B4	B4.5
A_chicken_Shandong_617_2013	KR010558.1	China	Avian domestic	2013	B	B4	B4.5
A_chicken_Shandong_629_2014	KR010559.1	China	Avian domestic	2014	B	B4	B4.5
A_chicken_Shandong_631_2014	KR010560.1	China	Avian domestic	2014	B	B4	B4.5
A_chicken_Shandong_642_2013	KR010563.1	China	Avian domestic	2013	B	B4	B4.5
A_chicken_Shandong_644_2014	KR010564.1	China	Avian domestic	2014	B	B4	B4.5
A_chicken_Shandong_659_2013	KR010568.1	China	Avian domestic	2013	B	B4	B4.5
A_chicken_Shandong_741_2013	KR010577.1	China	Avian domestic	2013	B	B4	B4.5
A_chicken_Shandong_744_2013	KR010578.1	China	Avian domestic	2013	B	B4	B4.5
A_chicken_Shandong_759_2014	KR010579.1	China	Avian domestic	2014	B	B4	B4.5
A_chicken_Shandong_761_2013	KR010580.1	China	Avian domestic	2013	B	B4	B4.5
A_chicken_Shandong_784_2013	KR010584.1	China	Avian domestic	2013	B	B4	B4.5
A_chicken_Shandong_788_2014	KR010585.1	China	Avian domestic	2014	B	B4	B4.5
A_chicken_Shandong_802_2014	KR010590.1	China	Avian domestic	2014	B	B4	B4.5
A_chicken_Shandong_809_2013	KR010591.1	China	Avian domestic	2013	B	B4	B4.5
A_chicken_Shandong_819_2013	KR010592.1	China	Avian domestic	2013	B	B4	B4.5
A_chicken_XinjiangBaicheng_1_2014	KR073662	China	Avian domestic	2014	B	B4	B4.5
A_chicken_Hunan_DZL10_2013	KT023017	China	Avian domestic	2013	B	B4	B4.5
A_chicken_Guangxi_NGP11_2013	KT023023	China	Avian domestic	2013	B	B4	B4.5
A_chicken_Guangxi_WLJ11_2013	KT023024	China	Avian domestic	2013	B	B4	B4.5
A_chicken_Guangxi_WSX12_2013	KT023028	China	Avian domestic	2013	B	B4	B4.5
A_chicken_Guangxi_ZWP12_2013	KT023030	China	Avian domestic	2013	B	B4	B4.5
A_chicken_Guizhou_SMX12_2013	KT023032	China	Avian domestic	2013	B	B4	B4.5
A_chicken_Guizhou_XRJ12_2013	KT023033	China	Avian domestic	2013	B	B4	B4.5
A_chicken_Guizhou_XY12_2013	KT023034	China	Avian domestic	2013	B	B4	B4.5
A_chicken_Guizhou_YD12_2013	KT023035	China	Avian domestic	2013	B	B4	B4.5
A_chicken_Hunan_YLH12_2013	KT023036	China	Avian domestic	2013	B	B4	B4.5
A_chicken_Guangdong_PWH01_2014	KT023038	China	Avian domestic	2014	B	B4	B4.5
A_chicken_Guangxi_LMN01_2014	KT023041	China	Avian domestic	2014	B	B4	B4.5
A_chicken_Guangxi_QGS01_2014	KT023042	China	Avian domestic	2014	B	B4	B4.5
A_chicken_Hubei_YYX01_2014	KT023043	China	Avian domestic	2014	B	B4	B4.5
A_chicken_Guangxi_CLB02_2014	KT023046	China	Avian domestic	2014	B	B4	B4.5
A_chicken_Jiangsu_FGF03_2014	KT023055	China	Avian domestic	2014	B	B4	B4.5
A_chicken_Jiangsu_FHB03_2014	KT023056	China	Avian domestic	2014	B	B4	B4.5
A_chicken_Guizhou_ZLH04_2014	KT023057	China	Avian domestic	2014	B	B4	B4.5
A_chicken_Jiangsu_XZ0407_2012	KT216643.1	China	Avian domestic	2012	B	B4	B4.5
A_chicken_Anhui_0305_2015	KU762369	China	Avian domestic	2015	B	B4	B4.5
A_duck_Anhui_419_2013	KU762386	China	Avian domestic	2013	B	B4	B4.5
A_chicken_Guangxi_C1228_2015	KX185883	China	Avian domestic	2015	B	B4	B4.5
A_environment_Changsha_92_2014	KX247857	China	Environment	2014	B	B4	B4.5
A_chicken_Hubei_SIC3_2012	KX598430	China	Avian domestic	2012	B	B4	B4.5
A_chicken_Sichuan_SIC8_2013	KX598431	China	Avian domestic	2013	B	B4	B4.5
A_chicken_Guangxi_SIC19_2014	KX598438	China	Avian domestic	2014	B	B4	B4.5
A_chicken_Guangxi_SIC15_2013	KX598444	China	Avian domestic	2013	B	B4	B4.5
A_chicken_Guangxi_SIC22_2014	KX598445	China	Avian domestic	2014	B	B4	B4.5
A_chicken_Fujian_SIC16_2014	KX598449	China	Avian domestic	2014	B	B4	B4.5
A_chicken_Guangxi_SIC6_2013	KX598452	China	Avian domestic	2013	B	B4	B4.5
A_chicken_Shandong_SIC24_2014	KX598454	China	Avian domestic	2014	B	B4	B4.5
A_chicken_Shandong_SIC39_2015	KX598458	China	Avian domestic	2015	B	B4	B4.5
A_chicken_Shandong_SIC26_2014	KX598460	China	Avian domestic	2014	B	B4	B4.5
A_chicken_Hainan_SIC33_2014	KX598470	China	Avian domestic	2014	B	B4	B4.5
A_environment_Zhongshan_ZS201505_2015	KX783289	China	Environment	2015	B	B4	B4.5
A_chicken_Hubei_ZYSJF15_2016	KY415616	China	Avian domestic	2016	B	B4	B4.5
A_chicken_Shandong_e6_2012	KY440992	China	Avian domestic	2012	B	B4	B4.5
A_chicken_Shandong_e8_2012	KY440993	China	Avian domestic	2012	B	B4	B4.5
A_chicken_Shandong_e9_2012	KY440994	China	Avian domestic	2012	B	B4	B4.5
A_chicken_Shandong_e15_2014	KY440995	China	Avian domestic	2014	B	B4	B4.5
A_chicken_Shanxi_e12_2014	KY440996	China	Avian domestic	2014	B	B4	B4.5
A_chicken_Guangdong_835_2016	KY794611	China	Avian domestic	2016	B	B4	B4.5
A_goose_Guangdong_A11_2016	KY794627	China	Avian domestic	2016	B	B4	B4.5
A_muscovy_duck_Vietnam_LBM694_2014	LC000596	Vietnam	Avian wild	2014	B	B4	B4.5
A_chicken_Long_An_63_2014	LC000604	Vietnam	Avian domestic	2014	B	B4	B4.5
A_muscovy_duck_Vietnam_LBM719_2014	LC028176	Vietnam	Avian wild	2014	B	B4	B4.5
A_muscovy_duck_Quang_Ninh_11_2013	LC028355	China	Avian wild	2013	B	B4	B4.5
A_duck_Vietnam_1512_2014	LC041346	Vietnam	Avian domestic	2014	B	B4	B4.5
A_chicken_Vietnam_HU1-1050_2014	LC069910	Vietnam	Avian domestic	2014	B	B4	B4.5
A_chicken_Vietnam_HU1-381_2014	LC069925	Vietnam	Avian domestic	2014	B	B4	B4.5
A_chicken_Vietnam_HU1-1286_2014	LC069926	Vietnam	Avian domestic	2014	B	B4	B4.5
A_environment_Vietnam_HU1-1424_2014	LC069927	Vietnam	Environment	2014	B	B4	B4.5
A_chicken_Vietnam_HU4-2_2015	LC331895	Vietnam	Avian domestic	2015	B	B4	B4.5
A_chicken_Vietnam_HU8-1599_2017	LC364297	Vietnam	Avian domestic	2017	B	B4	B4.5
A_chicken_Vietnam_HU8-1699_2017	LC364321	Vietnam	Avian domestic	2017	B	B4	B4.5
A_chicken_Vietnam_HU3-9_2015	LC426770	Vietnam	Avian domestic	2015	B	B4	B4.5
A_chicken_Vietnam_HU3-373_2015	LC426786	Vietnam	Avian domestic	2015	B	B4	B4.5
A_duck_Vietnam_HU3-600_2015	LC426802	Vietnam	Avian domestic	2015	B	B4	B4.5
A_chicken_Vietnam_HU3-739_2015	LC427333	Vietnam	Avian domestic	2015	B	B4	B4.5
A_chicken_Vietnam_HU5-1578_2016	LC427507	Vietnam	Avian domestic	2016	B	B4	B4.5
A_chicken_Vietnam_HU7-998_2017	LC427531	Vietnam	Avian domestic	2017	B	B4	B4.5
A_chicken_Vietnam_HU8-165_2017	LC427539	Vietnam	Avian domestic	2017	B	B4	B4.5
A_chicken_Vietnam_HU8-1720_2017	LC427555	Vietnam	Avian domestic	2017	B	B4	B4.5
[truncated: 8,642 more rows]

## Sheet: Appendix 2 Table 2
Article DOI: https://doi.org/10.3201/eid3008.231176
Proposal for a Global Classification and Nomenclature System For A/H9 Influenza Viruses
Appendix 2 Table 2. Average pairwise distances within- and between-clades for A/H9 influenza viruses.
Clade	Within-clade		Clade	Between-clade
Y1	0.0332671			Y1	Y2	Y3	Y4	Y5	Y6	Y7	Y8
Y2	0.0654746		Y1
Y3	0.055911		Y2	0.153657
Y4	0.0256498		Y3	0.116337	0.15742
Y5	0.0119313		Y4	0.140721	0.180447	0.139573
Y6	0.0571421		Y5	0.117107	0.162883	0.115169	0.0708848
Y7	0.0357111		Y6	0.13892	0.173193	0.135682	0.13985	0.116342
Y8	0.0481997		Y7	0.114398	0.160187	0.1044	0.106229	0.0777726	0.105821
Y9	0.0468986		Y8	0.123816	0.162118	0.114517	0.122772	0.0998943	0.120189	0.07605
			Y9	0.146572	0.182915	0.137688	0.143027	0.117007	0.146067	0.11208	0.12367
Clade	Within-clade		Clade	Between-clade
Y2.1	0.0232142			Y2.1
Y2.2	0.0411295		Y2.1
			Y2.2	0.0927401
Clade	Within-clade		Clade	Between-clade
G1	0.012983			G1	G2	G3	G4
G2	0.0263871		G1
G3	0.0186745		G2	0.0581009
G4	0.0563022		G3	0.0628983	0.0609688
G5	0.0942023		G4	0.096965	0.0966227	0.0903105
			G5	0.112299	0.109376	0.110051	0.135934
Clade	Within-clade		Clade	Between-clade
G5.1	0.0167483			G5.1	G5.2	G5.3	G5.4	G5.5	G5.6
G5.2	0.027606		G5.1
G5.3	0.0537784		G5.2	0.048131
G5.4	0.0351801		G5.3	0.0919073	0.0907328
G5.5	0.0548525		G5.4	0.073795	0.0728356	0.0966201
G5.6	0.044321		G5.5	0.0972773	0.0936211	0.116396	0.103128
G5.7	0.058422		G5.6	0.0892917	0.0886782	0.110484	0.0944185	0.111731
			G5.7	0.0899137	0.0899758	0.111887	0.100719	0.116787	0.1138
Clade	Within-clade		Clade	Between-clade
G5.3.1	0.045731			G5.3.1
G5.3.2	0.0411698		G5.3.1
			G5.3.2	0.0987932
Clade	Within-clade		Clade	Between-clade
B1	0.0469858			B1	B2	B3
B2	0.0473982		B1
B3	0.0378833		B2	0.08428
B4	0.0613542		B3	0.06849	0.07736
			B4	0.11582	0.12059	0.10538
Clade	Within-clade		Clade	Between-clade
B4.1	0.025112			B4.1	B4.2	B4.3	B4.4	B4.5	B4.6
B4.2	0.034474		B4.1
B4.3	0.0331304		B4.2	0.0636828
B4.4	0.021778		B4.3	0.0630939	0.0447994
B4.5	0.0425689		B4.4	0.0723455	0.052084	0.0520043
B4.6	0.0426053		B4.5	0.0867065	0.0647566	0.0653122	0.0567577
B4.7	0.0504372		B4.6	0.0977719	0.077746	0.0778465	0.0689359	0.0617803
			B4.7	0.105615	0.0845109	0.0846917	0.0765609	0.070652	0.0687481
