# Supplementary material for: Proposal for a Global Classification and Nomenclature System for A/H9 Influenza Viruses
Source: Emerg Infect Dis. 2024 Aug;30(8):e231176. doi: 10.3201/eid3008.231176 (PMC11286050; doi:10.3201/eid3008.231176)
Supplement: Appendix 3 — Additional information about the pilot datasets of lineages and clades selected for a global harmonized classification and nomenclature system for A/H9 influenza viruses. [file 23-1176-Techapp-s3.xlsx]

## Sheet: Appendix 3
Article DOI: https://doi.org/10.3201/eid3008.231176
Proposal for a Global Classification and Nomenclature System for A/H9 Influenza Viruses
Appendix 3. The Pilot Datasets of Lineages and Clades Selected for a Proposal for a Global Classification and Nomenclature System For A/H9 Influenza Viruses
Pilot Complete Genomes
>A_Chicken_Guangdong_1997___B-like	*--------------------------------------------------------------------------tgtgacacatgccaaagaactgctccacacagagcacaatgggatgctgtgtgcaacaaatctgggacatcctcttattctagacacctgtaccattgaaggactgatctatggcaacccttcttgtgatctgctgttgggaggaggagaatggtcctacatcgtcgaaagaccatcggctgttaatggaatgtgttaccccgggaatgtagaaaacctagaggaactaaggtcactttttagttctgctagttcctaccaaagaatccagatctttccagacacaatctggaatgtgtcttacagtggaacaagcaaagcatg…
>A_Chicken_Shanghai_F_1998___B-like	*gataaaatctgcatcggctaccaatcaacaaactccacagaaactgtggatacgctaacagaaaacaatgtccctgtgacacatgctaaagaattgctccacacagagcacaatgggatgctgtgtgcaacaaatctgggacatcctctcattctaaacacctgtaccattgaaggactgatctatggcaacccttcttgtgatcagctgttgggaggaggaaaatggtcctacatcgtcgaaagaccatcggccgttaatggaatgtgttaccccgggaatgtagaaaacctagaggaactaagatcactctttagttctgctagttcctaccaaagaattcagatctttccagacacgatctggaatgtgtcttacagtggaacaagcaaagcatg…
>A_Guinea_fowl_Shantou_630_2005___B-like	*gataaaatctgcataggctaccaatcaacaaactccacagaaactgtggatacgctaacagaaaccaatgttcctgtgacacaggccaaagaactgctccacacagagcacaatggaatgctgtgtgcaacaaatctgggacatcctctcattttggacacttgtactattgaaggactgatctatggcaacccttcttgtgacctgctgttgggaggaagagaatggtcctatatcgtcgaaagaccatcggctgtcaatgggatgtgttaccccgggaatgtagaaaacctagaggaactaaggttgcttttcagttccgctagttcctaccaaagagtccagatctttccagacacgatctggaatgtgacttacagtggaacaagcagtgcatg…
>A_chicken_Hubei_C1_2007___B-like	*gataaaatctgcatcggctaccaatcaacaaactccacagaacctgtggatacgctaacagaaaacaatgtccctgtgacacatgctaaagaattgctccacacagagcacaatgggatgctgtgtgcaacaaatctgggacatcctctcattctaaacacctgtaccattgaaggactgatctatggcaacccttctcgtgatcagctgttgggaggaggaaaatggtcctacatcgtcgaaagaccatcggccgttaatggaatgtgttaccctgggaatgtagaaaacctagaggaactaagatcactctttagttctgctagttcctaccaaagaattcggatctttccagacacgatctggaatgtgtcttacaatggaacaagcaaagcatg…
>A_chicken_Jiangsu_ng_2001___B-like	*gataaaatctgcatcggctaccaatcaacaaactccacagaaactgtggatacgctaacagaaaacaatgtccctgtgacacatgctaaagaattgctccacacagagcacaatgggatgctgtgtgcaacaaatctgggacatcctctcattctaaacacctgtaccattgaaggactgatctatggcaacccttcttgtgatcagctgttgggaggaggaaaatggtcctacatcgtcgaaagaccatcggccgttaatggaatgtgttaccccgggaatgtagaaaacctagaggaactaagatcactctttagttctgctagttcctaccaaagaattcagatctttccagacacgatctggaatgtgtcttacagtggaacaagcaaagcatg…
>A_duck_Jurong_0902_2016___B-like	*gataaaatttgcatcggttaccaatcaacaaactccacagaaactgtggatacgctaacagaaaacaatgtccctgtgacacatgctaaagaattgctccacacagagcacaatgggatgctgtgtgcaacaaatctgggacatcctctcattctaaacacctgtaccattgaaggactgatctatggcaacccttcttgtgatcagctgttgggaggaggaaaatggtcctacatcgtcgaaagaccatcggccgttaatggaatgtgttaccccgggaatgtagaaaacctagaggaactaagatcactctttagttctgctagttcctaccaaagaattcagatctttccagacacgatctggaatgtgtcttacaatggaacaagcaatgcatg…
>A_guineafowl_HongKong_NT184_2003___B-like	*gataaaatctgcataggctaccaatcaacaaactccacagaaactgtagatacgctaacagaaaccaatgttcctgtgacacatgccaaagaactgctccacacagagcacaatggaatgctgtgtgcaacaaatctgggacatcctctcattttggacacttgtactattgaaggactgatctatggcaacccttcttgtgacctgctgttgggaggaagagaatggtcctatatcgtcgaaagaccatcggctgtcaacgggatgtgttaccctgggaatgtagaaaacctagaggaactaaggttgcttttcagttctgctagttcctaccaaagagtccagatctttccagacacgatctggaatgtgacttacagtggaacaagcaatgcatg…
>A_silky_chicken_Shantou_473_2004___B-like	*gataaaatctgcataggctaccaatcaacaaactccacagaaactgtggatacgctaacagaaaccaatgttcctgtaacacaggccaaagaactgctccacacagagcacaatggaatgctgtgtgcaacaaatctgggacatcctctcattttggacacttgtactattgaaggactgatctatggcaacccttcttgtgacctgctgttgggaggaagagaatggtcctatatcgtcgaaagaccatcggctgtcaatgggatgtgttaccccgggaatgtagaaaacctagaggaactaaggttgcttttcagttctgctagttcctaccaaagggtccagatctttccagacacgatctggaatgtgacttacagtggaacaagcagtgcatg…
>A_Duck_Hong_Kong_Y280_1997___B-like	*gataaaatctgcatcggctaccaatcaacaaactccacagaaactgtagacacgctaacagaaaacaatgttcctgtgacacatgccaaagaattgctccacacagagcacaatgggatgctgtgtgcaacaaatctgggacatcctcttattctagacacctgtaccattgaaggactaatctatggcaacccttcttgtgatctactgttgggaggaagagaatggtcctacatcgtcgaaagaccatcggctgttaatggattgtgttaccccgggaatgtagaaaacctagaagaactaaggtcactttttaagtctgctagttcttaccaaagaatccagatctttccagacacaatctggaatgtgtcttacagtgggacaagcaaagcatg…
>A_Chicken_Hong_Kong_G23_1997___B-like	*gacaaaatctgcatcggctaccaatcaacaaactccacagaaaccgtagacacgctaacagaaaacaatgttcctgtgacacatgccaaagaattgctccacacagagcacaatgggatgctgtgtgcaacaaatctgggacgtcctcttattctagacacttgcaccattgaaggactgatctatggcaacccttcttgtgatctactgttgggaggaagagaatggtcctacatcgtcgaaagaccatcggctgttaatggaatgtgttaccccgggaatgtagaaaacctagaggaactaaggtcattttttagttctgctagttcctaccaaagaatccagatctttccagacacaatctggaatgtgtcttacagtggaacaagcaaagcatg…
>A_Chicken_Shenzhen_9_1997___B-like	*gacaaaatctgcatcggctaccaatcaacaaactccacagaaaccgtagacacgctaacagaaaacaatgttcctgtgacacatgccaaagaattgctccacacagagcacaatgggatgctgtgtgcaacaaatctgggacgtcctcttattctagacacttgcaccattgaaggactgatctatggcaacccttcttgtgatctactgttgggaggaagagaatggtcctacatcgtcgaaagaccatcggctgttaatggaatgtgttaccccgggaatgtagaaaacctagaggaactaaggtcactttttagttctgctagttcctaccaaagaatccagatctttccagacgcaatctggaatgtgtcttacagtggaacaagcaaagcatg…
>A_Pigeon_Hong_Kong_Y233_1997___B-like	*gacaaaatctgcatcggctaccaatcaacaaactccacagaaaccgtagacacgctaacagaaaacaatgttcctgtgacacatgccaaagaattgctccacacagagcacaatgggatgctgtgtgcaacaaatctgggacgtcctcttattctagacacttgcaccattgaaggactgatctatggcaacccttcttgtgatctactgttgggaggaagagaatggtcctacatcgtcgaaagaccatcggctgttaatggaatgtgttaccccgggaatgtagaaaacctagaggaactaaggtcattttttagttctgctagttcctaccaaggaatccagatctttccagacacaatctggaatgtgtcttacagtggaacaagcaaagcatg…
>A_Shantou_239_1998___B-like	*gataaaatctgcatcggctaccaatcaacaaactccacagaaactgtagacacgctaacagaaaacaatgttcctgtgacacatgccaaagaattgctccacacagagcacaatgggatgctgtgtgcaaccggtctgggacatcctcttattctagacacctgcaccattgaaggactgatctatggcaacccttcttgtgatctacttttgggaggaagagaatggtcctacatcgtcgaaagaccatcggctgttaatggattgtgttaccccgggaatgtagaaaacctagaggaactaaggtcactttttagttctgctagttcctaccaaagaatccagatctttccagacacaatctggaatgtgtcttacagtgggacaagcaaagcatg…
>A_chicken_Beijing_9_1998___B-like	*gataaaatctgcatcggctaccaatcaacaaactccacagaaactgtagacacactaacagaaaacaatgttcctgtgacacatgccaaagaattgctccacacagagcacaatgggatgctgtgtgcaacagatctgggacatcctcttattctagacacctgtaccattgaaggactaatctatggcaacccttcttgtgatccactgttgggaggaagagaatggtcctacatcgtcgaaagatcatcggctgttaatggattgtgttaccccgggaatgtagaaaacctggaagaactacggtcattttttagttctgctagttcttaccaaagaatccagatctttccagacacaatctggaatgtgtcttacagtgggacaagcaaagcatg…
>A_duck_Guangxi_NN_2005___B-like	*gataaaatctgcatcggctaccaatcaacaaactccacagaaactgtagacacgctaacagaaaacaatgttcctgtgacgcatgccaaagaattgctccacacagagcacaatgggatgctgtgtgcaacaaatctgggacatcctcttattctagacatctgtaccattgaaggactaatctatggtaacccttcttgtgatctactgttgggaggaagagaatggtcctacatcgtcgaaagaccatcggctgttaatggattgtgttaccccgggaatgtagaaaacctagaagaactacggtcactttttagttctgctagttcttaccaaagaatccagatctttccagacacaatctggaatgtgtcttacagtgggacaagcaaagcatg…
>A_swine_Guangxi_9_2007___B-like	*gataaaatctgcatcggctaccaatcaacaaactccacagaaactgtagacacgctaacagaaaacaatgttcctgtggcacatgccaaagaattgctccacacagagcacaatgggatgctttgtgcaacaaatctgggacatcctcttattctagacacctgtaccattgaaggactaatctatggcaacccttcttgtgatctactgttgggaggaagagaatggtcctacatcgtcgaaagaccatcggctgttaatggattgtgttaccccgggaatgtagaaaacctagaagaactacggtcactttttagttctgctagttcttaccaaagaatccagatctttccaggcacaatctggaatgtgtcttacggtgggacaagcaaagcatg…
>A_Duck_Fujian_F2389_2017___B4.7	*gataaaatctgcatcggctatcaatcaacaaactctacagaaacggtggacacactaacagaaaacaatgtccctgtgacacatgccaaagaattaatccacacagagcataatgggatgctgtgtgcaacaagcttgggacaacctcttattttaaatacctgcaccattgaagggctaatctatggcaatccttcttgtgatctatcgctggaaggaagagaatggtcctatatcgtcgagagaccatcagctgtcaacggattgtgttaccccgggaatgtagaaaatttagaagagctaaggtcactttttagttctgctaggtcttatcaaagagtccagattttcccagacacaatctggaatgtgtcttacgatggaacaagcgcagcatg…
>A_chicken_Hong_Kong_G9_1997___B-like	*gacaaaatctgcatcggctaccaatcaacaaactccacagaaaccgtagacacgctaacagaaaacaatgttcctgtgacacatgccaaagaattgctccacacagagcacaatgggatgctgtgtgcaacaaatctgggacgtcctcttattctagacacttgcaccattgaaggactgatctatggcaacccttcttgtgatctactgttgggaggaagagaatggtcctacatcgtcgaaagaccatcggctgttaatggaatgtgttaccccgggaatgtagaaaacctagaggaactaaggtcattttttagttctgctagttcctaccaaagaatccagatctttccagacacaatctggaatgtgtcttacagtggaacaagcaaagcatg…
>A_Chicken_Hong_Kong_SF2_1999___B1	*GATAAAATCTGCATCGGCTACCAATCAACAAACTCCACAGAAACTGTAGACACGCTAACAGAAAACAATGTTCCTGTGACACATGCCAAAGAATTACTCCACACGGAGCACAATGGGATGCTGTGTGCAACAAATCTGGGACATCCTCTCATTCTAGACACTTGTACCATTGAAGGACTGATCTATGGCAACCCTTCTTGTGATCCACTGCTGGGAGGAAGAGAATGGTCCTACATCGTCGAAAGACCATCGGCTGTTAATGGAATGTGTTACCCCGGGAATGTAGAAAACCTAGAGGAACTAAGGTCACTTTTTAGCTCTGCTAGTTCCTACCAAAGAATCCAGATCTTTCCAGACACAATCTGGAATGTGTCTTACAGTGGAACAAGCAAAGCATG…
>A_black-billed_magpie_Guangxi_30_2005___B1	*gataaaatctgcatcggctaccaatcaacaaactccacagaaactgtggacacgctaacagaaaacaatgttcctgtgacacatgccaaagaattactccacacagagcacaatggaatgctgtgtgcaacaaatctgggacgtcccctcattctggacacctgtaccattgaagggcttatctatggcaatccttcctgtgatctactgttgggaggaagagaatggtcctacatcgttgaaagaccatcggccgttaatggaatgtgttaccctgggaatgtagaaaatctagaggaactaaggtcactttttagctctgctagttcgtaccaaagaatacagatctttccagacacaatctggaatgtgtcttacagtggaacaagcaaagcatg…
>A_chicken_Henan_1_2004___B1	*gataaaatctgcatcggctaccagtcaacaaactccacagaaactgtagacacactaacagaaaacaatgttcctgtgacacatgccaaagaattactccacacagagcacaatgggatgctgtgtgcaacaaatctgggacgccctctcattctggacacctgtaccattgaaggactgatctatggcaacccttcctgtgatctactattggggggaagagaatggtcctacatcgttgaaagaccatcggccgttaatgggatgtgttaccccgggaatgtagaaaacctagaggaactaaggtcgcttttcagctctgctagttcgtaccaaagagtccagatctttccagacacaatttggaatgtatcttacagtggaacaagcaaagcatg…
>A_chicken_Jiangsu_245_2004___B1	*gataaaatctgcatcggctaccaatcaacaaactccacagaaactgtagacacactaacagaaaacaatgttcctgtgacacatgccaaagaattactccacacagaacacaatgggatgctgtgtgcaacaaacctaggacatcctctcattctagacacctgtaccattgaaggactgatctatggcaacccttcctgtgatctactgttgggagggagagaatggtcctacatcgttgaaagaccatcagctgttaatggaatgtgttaccccgggaaagtagaaaacctagaggaattaaggtcactttttagctcagctagttcctaccaaagaatccagatctttccagacacaatctggaatgtgtcctacagtggaacaagcaaagcatg…
>A_chicken_Jiangsu_2_2001___B1	*gataaaatctgtatcggctaccaatccacgaactccacagagactgtagacacactaacagaaaacaatgttcctgtgacacatgccagagaattactccacacagagcacaatgggatgctgtgtgcaacaaaattgggacaccctctcattctagacacctgtaccattgaaggactgctctatggcaacccttcttgtgatctactattgggaggaagagaatggtcctacatcgtcgaaagaccatcggctgtcaatggaatgtgttaccccgggactgtagaaaacctagaggaactaaggacgctttttagctctgctagttcctaccaaagggtccagatctttccagacacaatctggaatgtgtcttacagtggaacaagcaaagcatg…
>A_great_bustard_InnerMongolia_IM-E2_2012___B1	*gataaaatctgcatcggctaccaatcaacaaactccacagaaactgtagacacactaacagaaaacaatgttcctgtgacacatgccaaagaattactccacacagagcacaatgggatgctgtgtgcaacaaacctgggacatcctctcattctagacacctgtaccattgaaggactgatctatggcaacccttcttgtgatctactgttgggaggaagagaatggtcctacatcgttgaaagaccatcggctgttaatggaatgtgttaccccgggaatgtagaaaacctagaggaactaaggtcactttttagctctgctagttcctaccaaagaatccagatctttccagacacaatctggaatgtgtcctacagtggaacaagcaaagcatg…
>A_sparrow_Guangxi_121_2007___B1	*gataaaatctgcatcggctaccaatcaacaaactccacagaaactgtggacacgctaacagaaaacaatgttcctgtgacacatgccaaagaattactccacacagagcacaatggaatgctgtgtgcaacaaatctgggacgtcccctcattctggacacctgtaccattgaagggcttatctatggcaatccttcctgtgatctactgttgggaggaagagaatggtcctacatcgttgaaagaccatcggccgttaatggaatgtgttaccctgggaatgtagaaaatctagaggaactaaggtcactttttagctctgctagttcgtaccaaagattacagatctttccagacacaatctggaatgtgtcttacagtggtacaagcaaagcatg…
>A_Chicken_Beijing_2_1997___B2	*--------------------------------------------------------------------------tgtgacacatgccaaagaattgctccacacagagcacaatgggatgctgtgtgcaacaaatctggggcatcctcttattctagacacctgtaccattgaaggactaatctatggcaacccttcttgtgatctactgttgggaggaagaaaatggtcctacatcgtcgaaagaccatcggctgttaatggattgtgttaccctgggaatgtagaaaacctagaagaactaaggtcactttttagctctgctagttcttaccaaagaatccagatctttccagacacaatctggaatgtgtcttacagtgggacaagcaaagcatg…
>A_Duck_Shantou_1796_2000___B2	*gataaaatctgcatcggctaccaatcaacaaactccacagaaactgtagacacgctaacagaaaacaatgttcctgtgacacatgccaaagaattgctccacacagagcacaatgggatgttgtgtgcaacaaatctgggacatcctcttattctagacacctgtaccattgaaggactaatctatggcaatccttcttgtgatctactgttgggaggaagagaatggtcctacatcgtcgaaagaccatcggctgttaatggattgtgttaccccgggaatgtagagaacctagaagaactaaggtcactttttagctctgctagctcttaccaaagaatccagatctttccagacacaatctggaatgtgtcttacagtgggacaagcaaagcatg…
>A_Hebei_218_2010___B2	*gataaaatctgcatcggctaccaatcaacaaactccacagaaactgtagacacgctaacagaaaacaatgttcctgtgacacatgccaaagaattgctccacacagagcacaatgggatgctgtgtgcaacaaatctgggacatcctcttattctagacacctgtaccattgaaggactaatctatggcaacccttcttgtaatctactgttgggaggaagagaatggtcctacatcgtcgtaagaccatcggctgttaatgggttgtgttaccccgggaatgtagaaaacctagaagaactaaggtcactttttagctctgctagttcttaccaaagaatccagatctttccagacacaatctggaatgtgtcttacagtgggacaagcaaagcatg…
>A_chicken_China_F1132_2015___B2	*gataaaatctgcatcggctaccaatcaacaaactccacagaaactgtagacacgctaacagaaaacaatgttcctgtgacacatgccaaagaattgctccacacagagcacaatgggatgctgtgtgcaacaaatctgggacatcctcttattctagacacctgtaccattgaaggactaatctatggcaacccttcttgtaatctactgttgggaggaagagaatggtcctacatcgtcgaaagaccatcggctgttaatgggttgtgttaccccgggaatgtagaaaacctagaagaactaaggtcactttttagctctgctagttcttaccaaagaatccagatctttccagacacaatctggaatgtgtcttacagtgggacaagcaaagcatg…
>A_chicken_Guangdong_C1122_2011___B2	*gataaaatctgcattggctaccaatcaacaaactctacagaaactgtagacacgctaaccgaaaacaatgttcctgtgacacatgctaaagaattgcttcacacagagcacaatgggatgctatgtgcaacaaacctggggcgtcctcttattctagacacctgtaccattgaaggactaatctatggcaacccttcttgtgatctaccgctggaaggaagagaatggtcctacattgtcgaaagaccatcggctgttaatggagtgtgctaccccggaaatgtagaaaacctggaagaattaaggtcactttttagttccgctagttcttaccaaagaatccagatctttccagattcaatctggaatgtatcttacagtggaacaagcaaagcatg…
>A_chicken_Guangdong_GD01_2008___B2	*gataaaatctgcatcggctaccaatcaacaaactccacagaaactgtagacacgctaacagaaaacaatgttcctgtgacacatgccaaagaattgctccacacagagcacaatgggatgctatgtgcaacaaatctgggacatcctcttattcttgacacctgtacccttgaagggctaatctatggcaacccttcttgtgatctactgctgggaggaagagaatggtcctatatcgtcgaaagaccatcggccgttaatggattgtgttaccccggaaatgtagaaaacctagaagaactaaggtcactttttagccctgctagttcttaccaaagaatccagatctttccagacacaatttggaatgtgtcttacagtggaacaagcaaagcatg…
>A_chicken_Guangdong_LYL_2011___B2	*gataaaatctgcattggctaccaatcaacaaactccacagaaactgtagacacactaaccgaaaacaatgttcctgtgacacatgctaaagaattgcttcacacagagcacaatgggatgctatgtgcaacaaacctggggcgtcctcttattctagacacctgtaccattgaaggactaatctatggcaacccttcttgtgatctaccgctggaagggaaagaatggtcctacattgtcgaaagaccatcggctgttaatggagtgtgctaccccggaaatgtagaaaacctagaagaattaaggtcactttttagttctgctagttcttaccaaagaatccagatctttccagattcaatctggaatgtgtcttacagtggaacaagcaaagcatg…
>A_chicken_Hong_Kong_YO12W_2012___B2	*gataaaatctgcattggctaccaatcaacaaactccacagaaactgtagacacgctaaccgaaaacaatgttcctgtgacacatgctaaagaattgcttcacacagggcacaatgggatgctatgtgcaacaaacctggggcgtcctcttattctagacacctgtaccattgaaggactaatctatggcaacccttcttgtgatctaccgctggaagggagagaatggtcctacattgtcgaaagaccatcggctattaatggagtgtgctaccccgggaatgtagaaaacctggaagaattgaggtcactttttagttccgctagttcttaccaaagaatccagatctttccagattcaatctggaatgtatcttacagtggaacaagcaaagcatg…
>A_Shaoguan_408_1998___B3	*gataaaatctgcatcggctaccaatcaacaaactccacagaaactgtagacacgctaacagaaaacaatgttcctgtgacacatgccaaagaattgctccacacagagcacaatgggatgctgtgtgcaacaaatctgggacatcctcttatcctagacacctgtaccattgaaggactaatctatggcaacccttcttgtgatctacttttgggaggaagagaatggtcctacatcgtcgaaagaccatcggctgttaatggattgtgttaccccgggaatgtagaaaacctagaagaactaaggtcactttttagctctgctagttcttaccaaagaatccagatctttccagacacaatctggaatgtgtcttacagtgggacaagcaaagcatg…
>A_chicken_Liaoning_hld1024_2007___B3	*gacaaaatctgcatcggataccaatcaacaaactccacagaaactgtagacacgctaacagaaaacaatgttcctgtgacacatgccaaagaattgctccacacagagcacaatgggatgctatgtgcaacaaatctgggacatcctcttatcctagacacctgtaacattgaaggactaatctatggcaacccttcctgtgatctactgttgggaggaagagaatggtcctacattgtagaaagaccatcggctgtcaatggattgtgttatcccgggaatgtagaaaatctagaagaactaaggtcactttttagttctgctagttcttaccagagaatccagatttttccagacgcaatctggaatgtgtcttacaatgggacaagcaaagcatg…
>A_chicken_Shandong_BD_2008___B3	*gacaaaatctgtatcggctaccaatcaacaaactccacagaaactgtagacacgctaacagaaaacaatgttcctgtgacacatgccaaagaattgctccacacagagcacaatgggatgctatgtgcaacaaatctgggacatcctcttgtcctagacacctgtaacattgaaggattaatctatggcaacccttcctgtgatctactgttgggaggaagagaatggtcctacattgtagagaggccatcggctgtcaatggattgtgttaccccgggaatgtagagaacctagaagaactaaggtcactttttagttctgctagttcttaccaaagaatccagatctttccagacacaatctggaatgtgtcttacagtgggacaagcaaagcatg…
>A_chicken_Anhui_A2567_2014___B4.7	*gataaaatctgcatcggctatcaatcaacaaactccacagaaactgtggacacactaacagaaaacaatgtccctgtgacacatgccaaagaactgctccacacagagcataatgggatgctgtgtgcaacaagcttgggacaacctcttattttagacacctgcaccattgaagggctaatctatggcaatccttcttgtgatctatcgctggaaggaagagaatggtcctatatcgtcgagagaccatcagctgttaacggattgtgttaccccgggaatgtagaaaatctagaagagttaaggtcactttttagttctgctagatcttatcaaagaatccagattttcccagacacaatctggaatgtgtcttacgatgggacaagcacagcatg…
>A_piegon_China_piegon_2017___B3	*gacaaaatctgtatcggctaccaatcaacaaactccacagaaactgtagacacgctaacagaaaacaatgttcctgtgacacatgccaaagaattgctccacacagagcacaatgggatgctatgtgcaacaaatctgggacatccccttattctagacacctgtaacattgaaggattaatctatggcaacccttcctgtgatctactgttgggaggaagagaatggtcctacattgtagaaaggccatcggcagtcaatggattgtgttaccccgggaatgtagaaaacctagaagaactaaggtcactttttagttctgctagttcttaccaaagaatccagatctttccagacacaatctggaatgtgtcttacagtgggacaagcaaagcatg…
>A_chicken_Jiangsu_C4258_2012___B4	*gataaaatctgcatcggctatcaatcaacaaactccacagaaactgtagacacactaacagaaaacaatgtccctgtgacacatgctaaagaattgctccacacaaagcataatgggatgctgtgtgcaacaagcttgggacatcctcttattctagacacctgtaccattgaaggactaatctatggcaatccttcttgtgatctacttttgggaggaagagaatggtcctatatagtcgagagaccatcagctgttaacggattgtgttaccccgggaatgtagaaaatctagaagaactaaggtcactttttagttctgctagttcttatcaaaggattcagattttcccagacacaatctggaatgtaacttacagtgggacaagcaaagcatg…
>A_quail_Wuxi_7_2010___B4	*gataaaatctgcatcggctatcaatcaacaaactccacagaaactgtagacacgctaacagaaaacaatgtccctgtgacacaagccaaagaattgctccacacagagcataatgggatgctgtgtgcaacaagcttgggacatcctcttattctagacacatgtaccattgaaggtctaatctatggcaatccttcttgtgatctactgttgggaggaagaaaatggtcctatatcgtcgagagaccatcagctgttaacggattgtgttaccccgggaatgtagaaaatctggaggagctgaggtcactttttagttctgctagttcttatcaaaggatccagatttttccagacacaatctggaatgtgtcttacagtgggacaagcaaagcatg…
>A_chicken_Anhui_0301_2015___B4	*gataagatctgcatcggctatcaatcaacaaactccacagaaactgtggacacactaacagaaaacaatgtccctgtgacacatgtcaaagaactgctccacacagagcataatgggatgctgtgtgcaacaagcttgggacaccctcttattctagacacctgcaccattgaaggactaatctatggcaatccttcttgtgatctattgttgggaggaagagaatggtcctatatcgtcgagagaccatcagctgttaacggattgtgttatcccgggaatgtagaaaatctagaagagctaaggtcactttttagttctgctaggtcttatcaaaggatccagattttcccagacacaatctggaatgtgtcttacagtgggacaagcaaagcatg…
>A_chicken_Beijing_L2_2012___B4	*---------------------------------------------------------------------------------------------------------------------------------------ttgggacaccctcttattctagacacctgcaccattgaaggactaatctatggcaatccttcttgtgatctattgttgggaggaagagaatggtcctatatcgtcgagaggccatcagctgttaacggattgtgttatcccgggaatgtagaaaatctagaagagctaaggtcactttttagttctgctaggtcttatcaaaggatccagatttttccagacacaatctggaatgtgtcttacagtgggacaagcaaagcatg…
>A_chicken_Henan_01_2009___B4	*gataaaatctgcatcggctaccaatcaacaaactccacagaaactgtagacacactaacagaaaacaatgtccctgtgacacatgccaaagaattgctccacactgagcataatgggatgctgtgtgcaacaagcttgggacatcctcttattctagacacctgtaccattgaaggactaatctatggcaatccttcttgtgatccactgttgggaggaagagaatggtcctatatcgtcgagagaccatcagctgttaatggattgtgttaccccgggaatgtagaaaatctagaagagctaaggtcactttttagttctgctagttcttatcaaaggatccagatttttccagacacaatctggaatgtgtcttacagtgggacaagcaaagcatg…
>A_duck_Honghe_111_2009___B4	*gataaaatttgcatcggctaccaatcaacaaactccacagaaactgtagacacactaacagaaaacaatgtccctgtgacacatgccaaagaattgctccacacagagcacaatgggatgctgtgtgcaacaaacttgggacatcctcttattctagacacctgtaccattgaaggactaatctatggcaatccttcttgtgatctgctgttgggggaaagagaatggtcctacatcgtcgagagaccatcggctgttaatggattgtgttaccccggaaatgtagaaaatctagaagagctaaggtcactttttagctctgctagttcttatcaaaggattcagatttttccagacacaatctggaatgtgtcttacagtgggacaagcaaagcgtg…
>A_chicken_China_F998_2015___B4.7	*gataaaatctgcatcggctatcaatcaacaaactccacagaaactgtggacacactaacagaaaacaatgtccctgtgacacatgccaaagaactgctccacacagagcataatgggatgctgtgtgcaacaagcttgggacaacctcttattttagacacctgcaccatagaagggataatctatggcaatccttcttgcgatctatcgctggaaggaagagaatggtcctatatcgtcgagagaccatcagctgttaacggattatgttaccccgggaatgtagaaaatctagaagagttaaggtcactttttagttctgctaggtcttatcaaagaatccagattttcccagacacaatctggaatgtgtcttacgatgggacaagcacagcgtg…
>A_sparrow_Guangxi_31_2006___B4	*gataaaatatgcatcggctaccaatcaacaaactccacagaaactgtagacacactaacagaaaacaatgtccctgtgacacatgccaaacaattgctccacagagagcacaatgggatgctgtgtgcaacaaacttgggacatcctcttattctagacacctgtaccattgaaggactaatctatgggaatccttcttgtgatctactgttgggaggaagagaatggtcctacatcgtcgagagaccatcggctgttaatggattgtgttaccccgggattgtagaaaatctagaagagctaaggtcactttttagttctgctagttcttatcaaaggatccagattttcccagacacaatctggaatgtgtcttacagtgggacaagcaaagcatg…
>A_chicken_Shantou_1926_2004___B4.1	*gataaaatctgcatcggttaccaatcaacaaactccacagaaactgtagacacgctaacagaaaacaatgtccctgtgacacatgccaaagaattgctccacacagagcacaatgggatgctgtgtgcaacagacctgggacatccccttattctagacacctgtaccattgaaggactaatctatggcaacccttcttgtgatctactgttgggaggaagggaatggtcctacatcgtcgaaagaccatcggctgttaatggattgtgttaccccgggaatgtagaaaacctagaagaactaaagtcactttttagttctgctagttcttaccaaaggatccagatctttccagacacaatctggaatgtgtcttacagtgggacaagcaaagcatg…
>A_duck_Shantou_5401_2001___B4.1	*gataaaatctgcatcggttaccaatcaacaaactccacagaaacagtagacacgctaacagaaaacaatgtccctgtgacacatgccaaagaattgctccacacagagcacaatgggatgctgtgtgcaacaaatctgggacatcctcttattctagacacctgtaccattgaaggactaatctatggcaacccttcttgtgatctactgttgggaggaagagaatggtcctacatcgtcgaaagaccatcggctgttaatggattgtgttaccccgggaatgtagaaaacctagaagaactaaggtcactttttagttctgctagttcttaccaaaggatccagatctttccagacacaatctggaatgtgtcttacagtgggacaagcaaagcatg…
>A_quail_Shantou_3502_2003___B4.1	*gataaaatctgcatcggttaccaatcaacaaactccacagaaacagtagacacgctaacagaaaacaatgtccctgtgacacatgccaaagaattgctccacacagagcacaatgggatgctgtgtgcaacaaatctgggacatcctcttattctagacacctgtaccattgaaggactaatctatggcaacccttcttgtgatctactgttgggaggaagagaatggtcctacatcgtcgaaagacaatcggctgttaacggattgtgttaccccgggaatgtagaaaacctagaagaactaaggtcactttttagttctgctagttcttaccaaaggatccagatctttccagacacaatctggaatgtgtcttacagtgggacaagcaaagcatg…
>A_silky_chicken_Shantou_2619_2001___B4.1	*gataaaatctgcatcggttaccaatcaacaaactccacagaaaccgtagacacgctaacagaaaacaatgtccctgtgacacatgccaaagaattgctccacacagagcacaatgggatgctgtgtgcaacaaatctgggacatcctcttattctagacacctgtaccattgaaggactaatctatggcaacccttcttgtgatctactgttgggaggaagagaatggtcctacattgtcgaaagaccatcggctgttaatggattgtgctaccccgggaatgtagaaaacctagaagaactaaggtcactttttagttctgctagttcttaccaaaggatccagatctttccagacacaatctggaatgtgtcttacagtgggacaagcaaagcatg…
>A_Japanese_Quail_Vietnam_7_2009___B4.2	*gataaaatctgcattggctaccaatcaacaaactccacagaaactgtagacacattaacagaaaacaatgtccctgtgacacatgccaaagaattgctccacacagagcacaatgggatgctgtgtgcaacaaacttgggacatcctcttattctagacacctgtaccattgaaggactaatctatggcaacccttcttgtgatctactgttgggaggaagagaatggtcctacatcgttgagagaccatcggctgttaatggattgtgttaccctgggaatgtagaaaatctagaagagctaaggtcactttttagttctgctagttcctatcaaaggatccagatttttccagacacaatctggaatgtgtcttacagtgggacaagcaaagcatg…
>A_chicken_Fujian_11_2007___B4.2	*ggtaaaatatgcatcggctaccaatcaacaaactccacagaaactgtagacacactaacagaaaacaatgtccctgtgacacacgccaaagaattgctccacacagagcacaatgggatgctgtgcgcaacaaccttgggacatcctctcattctagacacctgtaccattgaaggactaatctatggcaatccttcttgtgatctactgttgggaggaagagaatggtcctatatcgtcgagagaccatcggctgttaatggattgtgttaccccgggaatgtagaaaatctagaagagctaaggtcactttttagttctgctagttcttatcaaaggatccagatttttccagacacaatctggaatgtgtcttacagtgggacaagcaaagcatg…
>A_chicken_Fujian_FZ11_2011___B4.2	*gataaaatatgcatcggctaccaatcaacaaactccacagaaactgtagacacactaacagagaacaatgtccctgtgacacatgccaaagaattgctccacactgagcacaatgggatgctgtgtgcaacaaccttgggacaacctctcattctagacacctgtaccattgaaggactaatctatggcaatccttcctgtgatctgctgttgggaggaagagagtggtcctatatcgtcgagagaccatctgctgttaatggattgtgttaccctgggaatgtggaaaatctagaagagctaaggtcactctttagttctgctagttcttatcaaaggatccagatctttccagatacaatctggaatgtgtcttacagtgggacaagcaaagcatg…
>A_chicken_Guangxi_QDX04_2011___B4.2	*gataaaatatgcatcggctaccaatcaacaaactccacagaaactgtagacacactaacagaaaacagtgtccctgtgacacacgccaaagaattgctccacactgagcacaatgggatgctgtgtgcaacaaccttgggacagcctctcattctagacacctgtaccattgaaggactaatctatggcaatccttcctgtgatctactgttgggaggaagagaatggtcctatatcgtcgagagaccatctgctgttaatggattgtgttaccctgggaacgtggaaaatctagaagaactaaggtcactctttagttctgctagttcttatcaaaggatccaaatctttccagatacaatctggaatgtgtcttacagtgggacaagcaaagcatg…
>A_chicken_Shantou_17139_2005___B4.2	*gataaaatctgcatcggctaccaatcaacaaactccacagaaactgtagacacactaacagaaaacaatgtccctgtgacacatgccaaagaattgctccacacagagcacaatgggatgctgtgtgcaacaaacttgggacatcctcttattctagacacctgtaccattgaaggactaatctatggcaatccttcttgtgatctactgttgggaggaagagaatggtcctacatcgtcgagagaccatcggctgttaatggattgtgttaccccgggaatgtagaaaatctagaagagctaaggtcactttttagttctgctagttcttatcaaaggatccagatttttccagacacaatctggaatgtgtcttacagtgggacaagcaaagcatg…
>A_duck_Fujian_FQ2_2007___B4.2	*gataaaatctgcatcggctaccaatcaacaaactccacagaaactgtagacacattaacagaaaacaatgtccctgtgacacatgccaaagaattgctccacacagagcacaatgggatgctgtgtgcaacaaacttgggacatcctcttattctagacacctgtaccattgaaggactaatctatggcaatccttcttgtgatctactgttgggaggaagagaatggtcctacatcgtcgagagaccatcggctgttaatggattgtgttaccccgggaatgtagaaaatctagaagagctaaggtcactttttagttctgctagttcctatcaaaggatccagatttttccagacacaatctggaatgtgtcttacagtgggacaagcaaagcatg…
>A_pheasant_Hong_Kong_HH225_2008___B4.2	*gataaaatctgcatcggctaccaatcaacaaactccacagaaactgtagacacattaacagaaaacaatgtccctgtgacacatgccaaagaattgctccacacagagcacaatgggatgctgtgtgcaacaaacttggggcatcctcttattctagacacctgtaccattgaaggactaatctatggcaatccttcttgtgatctactgttgggaggaagagaatggtcctacatcgttgagcgaccatcggctgttaatggattgtgttaccccgggaatgtagaaaatctagaagagctaaggtcactttttagttctgctagttcctatcaaaggatccagattttcccagacacaatctggaatgtgtcttacagtgggacaagcaaagcatg…
>A_chicken_Anhui_AH16_2008___B4.3	*gataaaatctgcatcggctaccaatcaacaaactccacagaaactgtagacacactaacagaaaacaatgtccctgtgacacatgccaaagaattgctccacacagagcacaatgggatgctgtgtgccacaaacttgggacatcctcttattctagacacctgtaccattgaaggactaatctatggcaatccgtcttgtgatctactgttgggaggaggagaatggtcctacatcgtcgagagaccatcggctgttaatggattgtgttaccccgggaatgtagaaaatctagaagagctaaggtcactttttagttctgctagttcttatcagaggatccagatttttccagacacaatctggaatgtgtcttacagtggaacaagcaaagcatg…
>A_chicken_Guangdong_BL_2010___B4.3	*gataaaatctgcatcggctaccaatcaacaaactccacagaaactgtagacacactaacagaaaacaatgtccctgtgacacatgccaaagaattgctccacacagagcacaatgggatgctgtgtgcaacaaacttgggacatcctcttattctagacacttgtaccattgaaggactaatctatggcaatccttcttgtgatctactgctgggaggaagagaatggtcctacatcgtcgagagaccatcggctgttaatggattgtgttaccccgggaatgtagaaaatctagaagagctaaggtcactttttagttctgctagttcttatcaaaggatccagatttttccagacacaatctggaatgtgtcttacagtggaactagcaaagcatg…
>A_chicken_Hubei_581_2011___B4.3	*gataaaatctgcatcggttaccaatcaacaaactccacagaaactgtagacacactaacagaaaacaatgtccctgtgacacatgccaaagaactgctccacacagaacacaatggaatgttgtgtgcaacaaacttgggacatcctcttattctagacacctgttccattgaagggttaatctacggcaatccttcttgtgatctactgctgggaggaagagaatggtcctacatcgtcgagagaccatcggctgttaatggattgtgttaccctgggaatgtagaaaatctagaagagctaaggtcactttttagttctgctagttcttatcaaaggatccagattttcccagacacaatctggaatgtgtcttacagtggaacaagcaaagcatg…
>A_chicken_Hubei_G19_2010___B4.3	*gataaaatctgcatcggctaccaatcaacaaactccacagaaactgtagacacactaacagaaaacaatgtccctgtgacacatgccaaagaactgctccacacagaacacaatgggatgttgtgtgcaacaaatttgggacatcctcttattctagacacctgttccattgaagggttaatctacggcaatccttcttgtgatctactgctgggaggaagagaatggtcctacatcgtcgagagaccatcggctgttaatggattgtgttaccctgggaatgtagaaaatctagaagagctaaggtcactttttagttctgctagttcttatcaaaggatccagattttcccagacacaatctggaatgtgtcttacagtggaacaagcaaagcatg…
>A_chicken_Shandong_802_2011___B4.3	*gataaaatctgcatcggctaccaatcaacaaactccacagaaactgtagacacactaacagaaaacaatgtccctgtgacacatgccaaagaactgctccacacagaacacaatgggatgttgtgtgcaacaaacttgggacatcctcttattctagacacctgttccattgaagggctaatctacggcaatccttcttgtgatctactgttgggaggaagagaatggtcctacatcgtcgagagaccatcggctgttaatggattgtattaccctgggaatgtagaaaatctagaagagctaaggtcactttttagttctgctagttcttatcaaaggatccagattttcccagacacaatctggaatgtgtcttacaatggaacaagcaaagcatg…
>A_duck_Hubei_C1146_2011___B4.3	*gataaaatctgcatcggctaccaatcaacaaactccacagaaactgtagacacactaacagaaaacaatgtccctgtgacacatgccaaagaactgctccacacagaacacaatgggatgttgtgtgcaacaaacttgggacatcctcttattctagacacctgttccattgaagggctaatctacggcaatccttcttgtgatctactgctgggaggaagagaatggtcctacatcgtcgagagaccatcggctgttaatggattgtgttaccctgggaatgtagaaaatctagaagagctaaggtcactttttagttctgctagttcttatcaaaggatccagattttcccagacacaatctggaatgtgtcttacagtggaacaagcaaagcatg…
>A_chicken_Anhui_1_2010___B4.4	*gataaaatctgcatcggctatcaatcaacaaactccacagaaactgtagacacactaacagaaaacaatgtccctgtgacacatgccaaagaattgctccacacagagcataatgggatgctgtgtgcaacaggcttgggacatcctcttattctagacacctgtactattgaaggactaatctatggcaatccttcttgtgatctactgctgggaggaagagaatggtcctatatcgtcgagagaccatcagctgttaacggattgtgttaccccgggaatgtagaaaatctagaagagctaaggtcactttttagttctgctagttcttatcaaaggatccagatttttccagacacaatctggaatgtgacttacaatgggacaagcaaagcatg…
>A_chicken_Anhui_ZTL_2011___B4.4	*gataaaatctgcatcggctatcaatcaacaaactccacagaaactgtagacacactaacagaaaacaatgtccctgtgacacatgccaaagaattgctccacacagagcataatgggatgctgtgtgcaacaggcttgggacatcctcttattctagacacctgtaccattgaaggactaatctatggcaatccttcttgtgatctactgctgggaggaagagaatggtcctatatcgtcgagagaccatcagctgtcaacggattgtgttaccccgggaatgtagagaatctagaagagctaaggtcactttttagttctgctagttcttatcaaaggatccagatttttccagacacaatctggaatgtgacttacaatgggacaagcaaagcatg…
>A_chicken_Henan_F12_2011___B4.4	*gataaaatctgcatcggctaccaatcaacaaactccacagaaactgtagacacactaacagaaaacaatgtccctgtgacacatgccaaagaattgctccacaccgagcataatgggatgctgtgtgcaacaagcttgggacatcctcttattctagacacctgtaccattgaaggactaatctatggcaatccttcttgtgatctactgttgggaggaagagaatggtcctatatcgtcgagagaccatcagctgttaacggattgtgttaccccgggaatgtagaaaatctagaagagctaaggtcactttttagttctgctagttcttatcaaaggatccagatttttccagacacaatctggaatgtgacttacagtgggacaagcaaagcatg…
>A_chicken_Sichuan_P341_2012___B4.4	*tgtaaaatctgcatcggctatcaatcaagagactccacagaaaccgtaaacacactaacagaaaacaatgtccctgtgacacatgccaaagaattgctccacacagagcataatgggatgctgtgtgcaacaggcttgggacatcctctcattctagacacttgtaccattgaaggactaatctatggcaatccttcttgtgatccactgctgggaggaagagaatggaccaatatcgtcgagagaccatcagctgttaacggattgtgttaccccgggaatgtagaaaatctagaagagctaaggtcactttttagttctgctagttcttatcaaaggatccagatttttccagacacaatctggaatgtgacttacagtgggacaagcaaagcatg…
>A_chicken_Yangzhou_11_2010___B4.4	*gataaaatctgcatcggctatcaatcaacaaactccacagaaactgtagacacactaacagaaaacaatgtccctgtgacacatgccaaagaattgctccacacagagcataatgggatgctgtgtgcaacaggcttgggacatcctcttattctagacacctgtaccattgaaggactaatctatggcaatccttcttgtgatctactgctgggaggaagagaatggtcctatatcgtcgagagaccatcagctgttaacggactgtgttaccccgggaatgtagagaatctagaagagctaaggtcactttttagttctgctagttcttatcaaaggatccagatttttccagacacaatctggaatgtgacttacagtgggacaagcaaagcatg…
>A_pigeon_Ningxia_K31_2012___B4.4	*gataaaatctgcatcggctatcaatcaacaaactccacagaaaccgtagacacactaacagaaaacaatgtccctgtgacacatgccaaagaattgctccacacagagcataatgggatgctgtgtgcaacaggcttaggacatcctctcattttagacacttgtaccattgaaggactaatctatggcaacccttcttgtgatccactgttgggaggaagagaatggtcctatattgtcgagagaccatcagctgttaacggattgtgttaccccggaaatgtagaaaatctagaagagctaaggtcactttttagttctgctagttcttatcaaaggatccagatttttccagacacaatctggaatgtgacttacagtgggacaagcaaagcatg…
>A_Anthropoides_virgo_Baicheng_219_2013___B4.5	*gataagatctgcatcggctatcaatcaacaaactccacagaaactgtagacacactaacagaaaacaatgtccctgtgacacatgccaaagaactgctccacacagagcataatgggatgttgtgtgcaacaagcttgggacaccctcttattctagacacctgtaccattgaaggactaatctatggcaatccttcttgtgacctattgttgggaggaagagaatggtcctatatcgtcgagagaccatcagctgttaacggattgtgttatcccgggaatgtagaaaatctagaagagctaaggtcactttttagttctgctagatcttaccaaagaatccagattttcccagacacaatctggaatgtgtcttacagtgggacaagcaaagcatg…
>A_Environment_Banten_AIV_H9_HA001_2019___B4.5	*------------------------------------------actgtagacacactaacagaaaacaacgtccctgtgacacatgccaaagaactgctccaaacagagcacaatgggatgctatgtgcaacaagcttgggacaccctcttattctagacacctgtaccattgaagggctaatctacggcaacccttcttgtgatccattattggaaggaagagaatggtcctatatcgtagagagaccatctgctgttaacggattgtgttatcccgggaatgtagaaaatctagaagaattaagatcactttttagttctgctcggtcttatcagaggatcctgattttcccagacacaatctggaatgtgtcttacagtgggacaagtaaagcatg…
>A_Environment_WestJava_AIV_H9_HA004_2019___B4.5	*------------------------------------------actgtagacacactaacagaaagcgatgtccctgtgacacatgccaaagaactgctccaaacagagcataatgggatgctatgtgcaacaagcttgggacaccctctcattctagacacctgtaccattgaaggactaatctatggcaacccttcttgtgatccattgttgggaggaaaggaatggtcctatatcgtagagagaccatctgctgttaacggattgtgttatcccgggaatgtagaaaatctagaagaattaagatcactcttcagttctgctcgttcttatcagaggatcctgattttccctgacacaatctggaatgtgtcttacagtgggacaagcaaagcatg…
>A_Layer_Indonesia_WestJava-09_2017___B4.5	*---------------------------acaaactccacggaaactgtagacacactaacagaaaacaatgtccctgtgacacatgccaaagaactgctccaaacagagcataatgggatgctatgtgcaacaagcttgggacaccctcttattctagacacctgtaccattgaagggctaatctatggcaacccttcttgtgatccattattggaaggaagagaatggtcctatatcgtagagagaccatctgctgttaacggattgtgttatcccgggaatgtagaaaatctagaagaattaaggtcactttttagttctgctcggtcttatcagaggatcctgattttcccagacacaatctggaatgtgtcttacagtgggacaagcaaagcatg…
>A_Muscovy_duck_Vietnam_HN5608_2019___B4.5	*gataagatctgcatcggataccagtcaacaaactccacggaaactgtagacacactaacagaaaacaatgtccctgtgacacatgccaaagaactgcttcacacagagcataatgggatgctatgtgcaacaagcttgggacaacctcttattctagacacctgtaccattgaagggctaatctatggtaacccttcttgtgatccattattgggaggaagagaatggtcctatatcgttgagaggccatctgctgtcaacggattgtgttatcccgggaacgtagaaaatctagaagaattaaggtcactttttagttctgctcggtcttatcaaagagtcctaattttcccagacacaatctggaatgtgtcttacagtgggacaagcaaagcatg…
>A_silkie_chicken_Dongguan_952_2014___B4.7	*gataaaatctgcatcggctatcaatcaacaaactccacagaaactgtggacacactaacagaaaacaatgtccctgtgacacatgccaaagaattgctccacacagagcataatgggatgctgtgtgcaacaagcttgggacaacctcttattttagacacctgcaccattgaagggctaatctatggcaatccttcttgtgatctatcgctggaaggaagagaatggtcctatatcgtcgagagaccatcagctgttaacggattgtgttaccccgggaatgtagaaaatctagaagagctaaggtcactttttagttctgctaggtcttatcaaagaatccagattttcccagacacaatctggaatgtgtcttacgatgggacaagcacagcatg…
>A_chicken_Dongguan_3250_2013___B4.5	*gataagatctgcatcggctatcaatcaacaaactccacagaaactgtagacacactaacagaaaacaatgtccctgtgacacatgccaaagaactgctccacacagagcataatgggatgctgtgtgcaacaagcttgggacaccctcttattctagacacctgtaccattgaaggactaatctatggtaacccttcttgtgatctattgttgggaggaagagaatggtcctatatcgtcgagagaccatcagctgttaatggattgtgttatcccgggaatgtagaaaatctagaagagctaaggtcactttttagttctgctaggtcttatcaaaggatccagattttcccagacacaatctggaatgtgtcttacagtgggacaagcagagcatg…
>A_duck_Zhejiang_3_2002___B3	*gataaaatctgcatcggctaccaatcaacaaactccacagaaactgtagacacgctaacagaaaacaatgttcctgtgacacatgccaaagaattgctccacacagagcacaatgggatgctatgtgcaacaaatctgggacatcctcttattctagacacctgtaacattgaaggactaatctatggcaacccttcctgtgatctactgttgggagggagagaatggtcctacatcgtcgaaagaccatcggctgtcaatggattgtgttaccccgggaatgtagaaaacctagaagaactaaggtcactttttagttctgctagttcttaccaaagaatccagatctttccagacacaatctggaatgtgtcttacagtgggacaagcaaagcatg…
>A_chicken_Indonesia_4950T_2018___B4.5	*gataagatctgcatcggctatcaatcaacaaactccacagaaactgtagacacactaacagaaaacaatgtccctgtgacacatgccaaagaactgctccaaacagagcacaatgggatgctatgtgcaacaagcttgggacaccctcttattctagacacctgtaccattgaagggctaatctatggcaacccttcttgtgatccatcattggaaggaagagaatggtcctatatcgtagagagaccatctgctgttaacggattgtgttatcccgggaatgtagaaaatctagaagaattaaggtcactttttagttctgctcggtcttatcggaggatcctgattttcccagacacaatctggaacgtgtcttacagtgggacaagcaaagcatg…
>A_chicken_Japan_AQ-HE31-26_2020___B4.5	*gataagatctgcatcggctatcaatcaacaaactccacagaaactgtagacacactaacagaaaacaatgtccctgtgacacatgccaaagaactgctccacacagagcacaatggaatgctgtgtgcaacaagcttaggacaccctcttattctagacacctgtaccattgaagggctgatctatggcaatccttcttgtgatttattgttaggaggaagagaatggtcctatatcgtagagagaccatcagctgttaacggattgtgttatcccggaaatgtagaaaatttagaagagcttaggtccctttttagttctgctagatcgtatcagagaatccaaattttcccagacacaatctggaatgtgtcttacagtgggacaagcaaagcatg…
>A_chicken_Shandong_236_2001___B3	*gacaaaatctgcatcggataccaatcaacaaactccacagaaactgtagacacgctaacagaaaacaatgttcctgtgacacatgccaaagaattgctccacacagagcacaatgggatgctatgtgcaacaaatctgggacatcctcttatcctagacacctgtaacattgaaggactaatctatggcaacccttcctgtgatctactgttgggaggaagagaatggtcctacattgtagaaagaccatcggctgtcaatggattgtgttatcccgggaatgtagaaaatctagaagaactaaggtcactttttagttctgctagttcttaccagagaatccagatctttccagacgcaatctggaatgtgtcttacaatgggacaagcaaagcatg…
>A_chicken_Qingdao_2044_2013___B4.5	*gataagatctgcatcggctatcaatcaacaaactccacagaaactgtagacacactaacagaaaacaatgtccctgtgacacatgccaaagaactgctccacacagagcataatgggatgctgtgtgcaacaagcttgggacaacctcttattctagacacttgtaccattgaaggactaatctatggcaatccttcttgtgatctattgttgggaggaagagaatggtcctatatcgtcgagagaccatcagctgttaatggattgtgttatcccgggaatgtagaaaatctagaagagctaaggtcactctttagttctgctaggtcttatcaaaggatccagattttcccagacacaatctggaatgtgtcttacagtgggacaagcaaagcatg…
>A_chicken_Qinghai_Q1177_2015___B4.5	*gataagatctgcatcggctatcaatcaacaaactccacagaaactgtagacacactaacagaaaacaatgtccctgtgacacatgccaaagaactgctccacacagagcataatgggatgctgtgtgcaacaagcttgggacaccctcttattctagacacctgtaccattgaaggactaatctatggcaacccttcttgtgatctattgttgggaggaagagaatggtcctatatcgtcgagagaccatcggctgttaacggattgtgttatcccgggaacgtagaaaatctagaagaattaagatcactttttagttctgctaggtcttatcaaaggatccagattttcccagacacaatctggaatgtgtcttacagtgggacaagcaaagcatg…
>A_chicken_Viet_Nam_QN-0275_2013___B4.5	*gacaagatctgcatcggctatcaatcaacaaactccacagaaactgtagacacactaacagaaaacaatgtccctgtgacacatgccaaagaactgctccacacagagcataatgggatgctgtgtgcaacaagcttgggacaccctcttattctagacacctgtaccattgaagggctaatctatggtaatccttcttgtgatctgttgttgggaggaagagaatggtcctatatcgtcgagagaccatcagctgttaacggattgtgttatcccgggaatgtagaaaatttagaagagctaagatcactttttagttctgctaggtcttatcaaaggatccagattttcccagacacaatctggaatgtgtcttacagtgggacaagcaaagcatg…
>A_pigeon_Henan_N193_2013___B4.5	*gataagatctgcatcggctatcaatcaacaaactccacagaaactgtagacacactaacagaaaacaatgtccctgtgacacatgccaaagaactgctccacacagagcataatgggatgctgtgtgcaacaagcttgggacaccctcttattctagacacctgtactattgaaggactaatctatggcaatccttcttgtgatctattgttgggaggaagagaatggtcctatatcgtcgagagaccatcagctgttaacggattgtgttatcccgggaatgtagaaaatctagaagagctaaggtcactttttagttctgctaggtcttatcaaaggatccaaattttcccagacacaatctggaatgtgtcttacagtgggacaagcaaagcatg…
>A_Duck_Jiangsu_J2297_2018___B4.6	*gacaagatctgcatcggctatcaatcaacaaactccacagaaactgtggacacactaacagaaaacaatgtccctgtgacacatgccaaagaactgctccacacagagcataatgggatgctgtgtgcaacaagcttgggaaaccctcttattctagacacttgcacaattgaaggactaatttatggcaatccttcttgtgatccattgctgggaggaagagaatggtcctatatcgtcgagagaccatcagctgttaacggattgtgttatcccgggagtgtagaaaatctagaagagctaaggtcactttttagttctgctaggtcttatcaaagaatccaaattttcccagacacaatctggaatgtgtcttacagtgggacaagcaaagcatg…
>A_Duck_Jiangxi_X2022_2017___B4.6	*gataagatctgcataggctatcaatcaacaaactccacggaaactgtggacacactaacagaaaacaatgtccctgtgacacatgccaaagaactgctccacacagagcataatgggatgctgtgtgcaacaagcttgggacaccctcttattctagacacctgcaccattgaagggctaatttatggcaatccttcttgtgatccattgctgggaggaaaagaatggtcctatatcgtcgagaggccatcagctgttaacggattgtgttatcccgggaatgtagaaaatctagaagagctaagatcactttttagttcttctaggtcttatcaaaggatccagatcttcccagacacaatttggaatgtgtcttacagtgggacaagcaaagcatg…
>A_Pigeon_Jiangsu_J2161_2018___B4.6	*gacaagatctgcatcggctatcaatcaacaaactccacagaaactgtggacacactaacagaaaacaatgtccctgtgacacatgccaaagaactgctccacacagagcataatgggatgctgtgtgcaacaagcttgggaaaccctcttattctagacacttgcacaattgaaggactaatttatggcaatccttcttgtgatccattgctgggaggaagagaatggtcctatatcgtcgagagaccatcagctgttaacggattgtgttatcccgggagtgtagaaaatctagaagagctaaggtcactttttagttctgctaggtcttatcaaagaatccaaattttcccagacacaatctggaatgtgtcttacagtgggacaagcaaagcatg…
>A_chicken_Anhui_LH99_2017___B4.6	*gataagatctgcatcggctatcaatcaacaaactccacggaaactgtggacacactaacagaaaacaatgtccctgtgacacatgccaaagaactgctccacacagagcataatgggatgctgtgtgcaacaagcttgggacaccctcttattctagacacctgcaccattgaagggctaatttatggcaatccttcttgtgatccattgctgggaggaagagaatggtcctatatcgtcgagaggccatcagctgttaacggattgtgttatcccgggaatgtagaaaatctagaagagctaagatcactttttagttcttctaggtcttatcaaaggatccagatcttcccagacacaatctggaatgtgtcttacagtgggacaagcaaagcatg…
>A_chicken_Guangdong_G378_2015___B4.6	*gataagatctgcatcggctatcaatcaacaaactccgcagaaactgtggacacactaacagaaaacaatgtccctgtgacacatgccaaagaactgctccacacagagcataatgggatgctgtgtgcaacaagcttgggacaccctcttattctagacacttgcaccattgaagggctaatttatggcaatccttcttgtgatccattgctgggaggaagagaatggtcctatatcgtcgagagaccatcagctgttaacggattgtgttatcccgggaatgtacaaaatctagaagagctaaggtcactttttagttctgctaggtcttataaaaggatccaaattttcccagacacaatctggaatgtgtcttacagtggaacaagcagagcatg…
>A_goose_Fujian_3_15_FZHX0011-C_2018___B4.6	*gataaaatctgcatcggctatcaatcaacaaactccacagaaactgtggacacactaacagaaaacaatgtccctgtgacacatgccaaagaactgctccacacagagcataatgggatgctgtgtgcaacaagcttgggacaacctcttattttagacacctgcaccattgaagggctaatctatggcaatccttcttgtgatccattgctgggaggaagagaatggtcctatatcgtcgagaggccatcagctgttaacggattgtgttaccccgggaatgtagaaaatctagaagagctaagatcactttttagttcttctaggtcttatcaaaggatccagatcttcccagacacaatctggaatgtgtcttacagtgggacaagcaaagcatg…
>A_pigeon_Fujian_3_15_FZHX0001-C_2018___B4.6	*gataaaatctgcatcggctatcaatcaacaaactccacagaaactgtggacacactaacagaaaacaatgtccctgtgacacatgccaaagaactgctccacacagagcataatgggatgctgtgtgcaacaagcttgggacaacctcttattttagacacctgcaccattgaagggctaatctatggcaatccttcttgtgatccattgctgggaggaagagaatggtcctatatcgtcgagaggccatcagctgttaacggattgtgttaccccgggaatgtagaaaatctagaagagctaagatcactttttagttcttctaggtcttatcaaaggatccagatcttcccagacacaatctggaatgtgtcttacagtgggacaagcaaagcatg…
>A_raccoon_dog_China_G1_2016___B4.7	*gataaaatctgcatcggctaccaatcaacaaactccacagaaactgttgacacactaacagaaaacaatgtccctgtgacacatgccaaagaactgctccacacagagcataatgggatgctgtgtgcaacaagcttgggacaacctcttattttagacacctgcaccattgaagggcttatctatggcaatccttcttgtgatctatcgctggaaggaagagaatggtcctatatcgttgagagaccatcagctgttaacggattgtgttaccccgggaatgtagaaaatctagaagagctaaggtcactttttagttctgctaggtcttatcaaagactccagattttcccagacacaatctggaatgtgtcttacgatgggacaagcaaagcatg…
>A_silkie_chicken_Wenzhou_790b_2013___B4.7	*gataaaatctgcatcggctatcaatcaacaaactccacagaaactgtggacacactaacagaaaacaatgtccctgtgacacatgccaaagaactgctccacacagagcataatgggatgctgtgtgcaacaagcttgggacaacctcttattttagacacctgcaccattgaagggctaatctatggcaatccttcttgtgatctattgctggaaggaagagaatggtcctatatcgtcgagagaccatcagctgttaacggattgtgttaccccgggaatgtagagaatctagaagagctaaggtcactttttagttctgctaggtcttatcaaagaatccagattttcccagacacaatctggaatgtgtcttacgatgggacaagcaaagcatg…
>A_Duck_Guangdong_G1052_2016___B4.7	*gataaaatctgcatcggctatcaatcaacaaactctacagaaactgtggacacactaacagaaaacaatgtccctgtgacacatgccaaagaattaatccacacagagcataatgggatgctgtgtgcaacaagcttgggacaacctcttattttagacacctgcaccattgaagggctaatctatggcaatccttcttgtgatctatcgctggaaggaagagaatggtcctatatcgtcgagagaccatcagctgttaacggattgtgttaccccgggaatgtagaaaatctagaagagctaaggtcactttttagttctgctaggtcttatcaaagaatccagattttcccagacacaatctggaatgtgtcttacgatgggacaagcacagcatg…
>A_Duck_Guangdong_G2306_2016___B4.7	*gacaaaatctgcatcggctatcaatcaacaaactctacagaaactgtggacacactaacagaaaacaatgtccctgtgacacatgccaaagaattaatccacacagagcataatgggatgctgtgtgcaacaagcttgggacaacctcttattttagacacctgcaccattgaagggctaatctatggcaatccttcttgtgatctatcgctggaaggaagagaatggtcctatatcgtcgagagaccatcagctgttaacggattgtgttaccccgggaatgtagaaaatctagaagagctaaggtcactttttagttctgctaggtcttatcaaagagtccagattttcccagacacaatctggaatgtatcttacgatgggacaagcacagcttg…
>A_Duck_Jiangxi_X2083_2017___B4.7	*gataaaatctgcatcggctatcaatcaacaaactccacagaaactgtggacacactaacagaaaacaatgtccctgtgacacatgccaaagaactgctccacacagagcataatgggatgctgtgtgcaacaagcttgggacaacctcttattttggacacctgcaccattgaagggctaatctatggcaatccttcttgtgatctatcgctggaaggaagagaatggtcctatatcgtcgagagaccatcagctgttcacggattgtgttaccccgggaatgtagaagatctagaagagctaagatcactttttagttctgctaggtcttatcaaagaatccagatcttcccagacacaatctggaatgtttcttacgatgggacaagcacagcatg…
>A_Pigeon_Xizang_XZ2065_2018___B4.7	*gataaaatctgcatcggctatcaatcaacaaactccacagaaactgtggacacactaacagaaaacaatgtccctgtgacacatgccaaagaactgctccacacagagcataatgggatgctgtgtgcaacaagcttgggacaacctcttattttgaacacctgcaccattgaagggctaatctatggcaatccttcttgtgatctatcgctggaaggaagagaatggtcctatattgtcgagagaccatcagctgttcacggattgtgttaccccgggaatgtacaagatctagaagagctaaggtcactttttagttctgctaggtcttatcaaaaaatccagatctttccacacacaatctggaatgtttcttacgatgggacaagcacagcatg…
>A_Pigeon_Xizang_XZ2066_2018___B4.7	*gataaaatctgcatcggctatcaatcaacaaactccacagaaactgtggacacactaacagaaaacaatgtccctgtgacacatgccaaagaactgctccacacagagcataatgggatgctgtgtgcaacaagcttgggacaacctcttattttgaacacctgcaccattgaagggctaatctatggcaatccttcttgtgatctatcgctggaaggaagagaatggtcctatattgtcgagagaccatcagctgttcacggattgtgttaccccgggaatgtacaagatctagaagagctaaggtcactttttagttctgctaggtcttatcaaaaaatccagatctttccagacacaatctggaatgtttcttacgatgggacaagcacagcatg…
>A_black_chicken_Jiangxi_10131_2014___B4.7	*gataaaatctgcatcggctatcaatcaacaaactccacagaaactgtggacacactaacagaaaacaatgtccctgtgacacatgccaaagaactgctccacacagagcataatgggatgctgtgtgcaacaagcttgggacaacctcttattttagacacctgcaccattgaagggctaatctatggcaatccttcttgtgatccgttgctggaaggaagagaatggtcctatatcgtcgagagaccatcagctgttaacggattgtgttaccccgggaatgtagaaaatctagaagagctaaggtcactttttagttctgctaggtcttatcaaagaatccagattttcccagacacaatctggaatgtgtcttacgatgggacaagcacagcatg…
>A_chicken_China_2088_2020___B4.7	*gataaaatctgcatcggctatcaatcaacaaactcaacagaaactgtggacacgctaacagaaaacaatgttcctgtgacacatgccaaagaactgctccacacagagcataatgggatgctgtgtgcaacaagcttgggacaacctcttattttagacacctgcaccattgaagggctaatctatggcaatccttcttgtgatccattgctggaagagagagaatggtcttatatagtcgagagaccatcagctgttcacggattgtgttaccccgggaatgtagaaaatctagaagagctaaggtcattttttagttctgctagatcttatcgaagaatccagattttcccagacacgatctggaatgtttcttacgatgggacaagcaacacatg…
>A_chicken_Vietnam_H7F-14-CB4-2_2014___B4.7	*gataaaatctgcatcggatatcaatcaacaaactccacagaaactgtggacacactaacagaaaacaatgtccctgtgacacatgccaaagaactgctccaaacagagcataatgggatgctgtgtgcaacaagcttgggacaacctcttattttagacacctgcaccattgaagggctaatctatggcaatccttcttgtgatccattgctggacggaagagaatggtcctatatagtcgagagaccatcagctgttaacggattgtgttaccccgggcatgtagaaaatctagaagagctaaggtcactttttagttctgctaggtcttatcaaagaatccagattttcccagacacaatctggaatgtgtcttacgatggaacaagcaacgcatg…
>A_duck_Jiangsu_K180_2013___G4	*---------------------caatcaacaaactccacagaaacggttgacactctaacagaaaccaatgttcctgggacacatgccaaaaaattgctccaaacaaaacacaatgaactgcggtgtgcaacaagccgggaacatcaactcattcaaaacacatgccctattgaaggactaatctatggcaacccttcttgtgaccccattttgaagggaaaagaatggacctccgggtttaaaaaatcttccggtggaaacggaacgggttaccctggaaatgtaaaaaacctaaagaaacccaggccaatttttacttcagccagtccctatcaaaaaatccaattcttcccaaacccaactggaattgtgtcatacacgggaccaggcatatcttg…
>A_Broiler_Iran_MMV9-2_2013___G5.4	*gataaaatctgcatcggtcaccagtcaacaaactccacagaaactgtggacacactaacagaaactaatgttcctgtgacactagccaaagaattgctccacacagagcataacggaatgctgtgtgcaacaaatctgggacgtcctctcatcctagacacatgcaccatcgaaggactaatctatggcaatccttcttgtgacctgctgttgggaggaagggaatggtcctacatcgtcgaaagatcatcagcagtaaatggaacatgttaccctgggaatgtggaaaacttagaagaactcaggaccttttttagttcagctggttcctaccaaagaatccaaatcttcccagacgcaatctggaatgtgacttacgatggaacaattgaatcatg…
>A_poultry_India_12R_2019___G5.7	*gacaaaatctgcataggccaccaatcgacaaattccacagaaaccgtggacacattaacagagagcaatgtccctgtaacacatgccaaagaactgcttcacacagaccacaatggaatgctatgtgcgacaaacctaggacaccctctcatcctagatacatgcactatcgaaggactgatctatggcaacccttcttgtgatctattgttgggaggaagagaatggtcttacatcgttgagagaccatcagcggtgaatggaacgtgttaccctggaaatatagaaaatttagaggaactcagaacacttttcagttcctctagttcctatcaaagagttcaaatcttcccagacacaatctggaatgtgacttacaccggaacaagcaaatcatg…
>A_Broiler_chicken_Iran_UT-Marjan_Mehr_2022___G5.3.2	*gacaaaatctgcatcggtcaccaatcaacaaattccactgaaacagtggacacgctaacagaatctaatattcctgtgacacaagccaaagagttgctccacacagaacataatggaatgctttgtgcaacaaatctgggacgcccccttattctggatacatgcactgtcgaagggctgatttatggcaatccttcttgtgatctgctattaggaggaagagaatggtcatacatcgttgaaagaccatcagctgtaaatggaacatgttaccctgggaacatagaaaacctagaggaactcagaatgctttttagttctgctagttcttaccaaagaatccaaatcttcccagacgcgatctggaatgtgacttatgaggggacaagcaaatcatg…
>A_chicken_Egypt_FFN3_2019___G5.6	*gacaaaatatgcattggccatcaatcaacaaattctacggaaactgtggacacactaacggaaactggtgtccctgtgacacatgccaaagaattgctccacgcggagcacaatggaaagctgtgtgcaacaaatctgggaaaccccctcatcctagacacatgcactgtcgagggacttatctatggtaatccttcttgtgacatgttattgggaggaagggaatggtcttatatcgtcgaaagatcatcagcggtgaatggaacatgttaccctgggaatgtggtaaacttagaggaactcagaatactttttagttcttctagctcatatcaaagaattcaaatgttcccggacacaatctggaatgtgacttacactggaacaagcaaatcatg…
>A_chicken_Israel_406833_2021___G5.5	*ganaaaatatgcatcggtcaccaatcaacaaactccactgaaactgtagacacgttaacagaaacaaatgttcctgtaacacaagccaaagaattgctccacacagaacacaatggaatgctatgtgcaacaagtctgggacgtcctcttatcctagacacatgcaccattgaaggactgatctatggcaatccatcttgtgacatgctattaggaggaaggaaatggtcatacatcgtcgaaagaccatcggcagtaaatggaacatgctacccggggaatgtcgaaaacttagaggaacttagaacactttttagctcctctagttcttaccaaagagtccaactctttccagattcaatctggaatgtgacttatactggaacaagcaaatcatg…
>A_India_TCM2581_2019___G5.7	*gataaaatctgcattggccaccagtcaacaaattctacagaaactgtggacacgctaacggaaaccaatgttcctgtaacacatgccaaggaattgctccatacagaacacaatggaatgctatgtgccacaaatctaggacgtccactcatcctagacacatgcactgtcgaaggactgatctatggcaatccctcttgtgatccgctgttgggaggaagggaatggtcgtacatcgttgaaagaccatcggcggtaaatgggacatgttatcctggaaatgtggaaaacttagaggaactcagaacactttttagctcctctagttcttaccaaagaattcaaatcttcccagacacaatctggaatgtgactcatactggaacaagcaaatcatg…
>A_pigeon_Guangdong_Y83_2013___G4	*gataaaatctgcatcggtcatcagtcaacaaactccacagaaactgttgacacgctaacagaaaccaatgttcctgtgacacatgccaaagaattgctccaaacagagcataatggacagcttgccgctacacatctgcggcatctcctcgttctaaacacgtgcactatcgaaggactactctatggtaaccccccttgtgaccttcaattgggaggaagagaaatgtcctacataattcaaagaccctcagctgtaaacggaacttgttaccctgggaatgtagaaaacctacaggaactcatgacactttttagttccgccagttcctaccaaagaatccaaatcttcccagacacaatatggaatgttacttacactggaacaagcatatcatg…
>A_chicken_India_07OR172021_2021___G5.7	*gacaaaatctgcataggccaccaatcgacaaattccacagaaaccgtggacacgctaacagaaaataatgtccctgtgacacatgccaaagaattgcttcatacagagcacaatggaatgctgtgtgcaacaaatctgggacgtcccctcatcttggacacatgcactatagaaggactgatctatggcaatccttcttgtgatctgttgttaggagggaaagaatggtcatacatcgttgaaagaccatcggcagtaaatggaacgtgctaccctggacatgtagaaaacttagaggagctcagaacacttttcagttcctctaattcctaccaaagaatacaaatctttcctgacacaatctggaatgtgacttacactggaacaagcaaatcatg…
>A_chicken_India_01CL1619_2012___G5.3.1	*gataaaatatgcataggccatcagtcaacaaattccacagaaactgtggacacgctaacagaaactaatgttcctgtgacacatgccaaagaattgctacatacagagcacaatggaatgctgtgttcaacaaatctggggaatcctctcatcttggacacatgcactattgaaggactgatctatggcaacccttcttgtgatcagctgttgggaggaaaagaatggtcctacatcgtcgaaagaccatcagcggtaaatggaacgtgctaccctgggaatatagaaaacttggaggaactcagaacactctttagttcctctagttcctaccgaaggatccaaatcttcccagatacaatctggaatgtgacttacactggaacaagcaaatcatg…
>A_duck_Jiangsu_K178_2013___G4	*---------------------caatcaacaaactccacaaaaactgttgacactctaacagaaaccaatgtccctgttacccatgccaaaaaattgctccaaacagagcacaatggactgctgggtgcaacaagcctgggacatccactcattcgaaacccgtccactattgaaggactaatctatggcaacccttcttgttacctgctgttgaagggaaaaggatggtcctacattgtcaaaaaatcatcacctggaaacggaactttttaccctgggaatgtaaaaaacctggaggaactcaggacaattttttcggttttcatttcctatcggagaatccaattcttcccaaacacaacggggattgtgtcatacattggaacaagcatatcatg…
>A_chicken_Lebanon_503_2017___G5.6	*gataaaatctgcattggccaccagtcaacaaattccaccgaaaccgtggacacgctaacagaaaccaatgttccagtgacacatgccaaagaattgctccacacagagcacaatggaatgctgtgtgcaacaaacctgggacgccccctcatcctagacgcatgcactatcgaaggacttgtctatggtaacccttcctgtgatctgttgttggggggaagagaatggtcctacatcgttgaaagaccatcagctgtaaatggaacgtgttaccctgggaatgtagaaaatttagaagaactcaggacactttttagttcctctagttcctaccaaagaatccaaatgttcccagacacaatctggaatgtaacttacactggaacaagcaaatcatg…
>A_quail_United_Arab_Emirates_D1556_2011___G5.1	*gataaaatctgcatcggccaccagtcaacaaattccacagaaactgtggacacgctcacagaaactaatgttcctgtgacacatgccaaagaattgctccatacagagcacaacggaatgctgtgcgcaacaaatctgggacatcccctcattctaaacacatgcactatagaaggattggtttatggcaacccttcttgtgatctgctattgggaggaagggaatggtcctacatcgtagagcgaccatcagcggtaaatggaacgtgttaccctgggaatgtagaaaacttagaggagctcagagcactatttagctcctctagttcataccaaagaatccaaatcttcccagacacaatctggaatgtgacttacaatggaacaagcagttcatg…
>A_chicken_Iran_THLBM862_2007___G5.2	*gataaaatctgcatcggcccccaggcaacaaattccacagaaactgtggacacgctaacagaaactaatgttcctgtgactcatgccaaagaattgctccacacagagcacaatggaatgctgtgtgcaacaaatctgggacatcccgtcattctagacacatgcactatcgaaggactcttttatggtaacccttcttcagacctgctgttgggaggaagtgaatggtcctacatcgtcgaaagaccatcagcggttaatggaacgtgttaccctgggaatgtaggtaacttagaggaactcagaacacttttatcgttcttttgttcctaccaaagaatccaaatcttcccagacacaatctggaatgtgacttatactggaacaagcaaagcatg…
>A_chicken_Iran_AGH-B2_2012___G5.4	*gataaaatctgcattggtcaccagtcaacaaattccacagaaactgtggacacactaacagaaactaatgttcctgtgacacatgccaaagaattgctccccacagagcataatggaatgctgtgtgcaacaaatctgggacgtcctctcattctaaacacatgcacaatcgaaggactaatctatggcaatccttcttgtgacctgctattgggaggaagggaatggtcctacatcgtcgaaagatcatcagcagtaaatggaacatgttaccctgggaatgtggaaaacttagaggaactcaggaccctttttagttcctctagttcctatcaaagaatccaaatttttccagacacaatctggaatgtgacttatacggggacaagcaaatcatg…
>A_chicken_Kuwait_9_2004___G5.7	*gataaaatctgtatcggccaccaatcaacaaattccacagaaaccgtggacacgctaacagaaactaatgttcctgtgacacatgccaaagaattgctccacacagagcacaatggaatgctatgtgcaacaaatctaggacatcccctcatcctagatacatgcactatcgaaggactgatctatggcaacccttcttgtgaccttttgttgggaggaagggaatggtcctacatcgtcgaaagaccatcggcagtgaatggaacgtgttaccctgggaatgtagaaaacttagaggaactcagaacactttttagttcctctagttcctaccaaagaatccaaatcttcccagacacaatctggaatgtgacttacactggaacaagcaaatcatg…
>A_chicken_Iran_152_2004___G2	*gacaaaatctgcaccggccaccagtcaacaaactccacagaaactgtggacacgctaacagaaaccaatgttcctgtgacacatgccaaagaattgctccacacagaacacaatggaatgctgtgtgcaacaaatctgggaaatcccttaattctagacacatgcaccattgaaggactgatctatggtaacccatcttgtgacctgctgttaggaggaagagaatggtcctacatcgtcgaaaggtcatcagctgtaaacggaacgtgttaccctgggaatgtagaaaacctagaggaactcagaacactttttggttccgctagttcctaccaaagaatccaaatcttcccagacacaatctggaatgtgacttatactgggacaagcaaagcatg…
>A_quail_Bangladesh_41265_2019___G5.7	*gataaaatctgtatcggtcatcaatcaacaaattctacagagactgtggacacgctaacagaaactaatgttcctgtgacacatgccaaggaattgctccatacagaccacaatgaaatgctgtgtgcaacaaatctaggacgtcccctcattctagatgcatgtaatgttgaaggacttatctacggcaacccttcttgtgaccttttattggggggaagagaatggtcctacatcgtagaaagaccatcggcagtgaacggaacgtgttatcctgggaatgtagaaaatttggaggaactcagaacactttttagttcctctagttcctaccaaagaatccaaattttcccagatacaatctggaatgtgacttacactgggacaagcatatcatg…
>A_chicken_Jordan_JOVAC2026_2020___G5.5	*gataaaatctgcatcggtcaccaatcaacgaattccacagaaactgtagacacgctaaccgaaacaaatgttcctgtaacacaagctaaagaattgctccacacagaccacaatggaatgctatgtgcaacaaatctgggacgtcctcttatcctagaagcatgcactattgaaggattgatctatggcaacccaacttgtgacatgctattaggaggaagggaatggtcctatatcgtcgaaagaccatcagcagtaaatggaacatgctaccctggaaatgtagaaaacttagaggaattgagaacactttttagctcctctagttcttaccaaagaatccaactctttccagactcaatctggaatgtgacttacactgggacaagcaaatcatg…
>A_greater_flamingo_Tunisia_121_2014___G5.5	*gataaaatctgtataggccatcagtcaacaaattccacagaaactgtggacacgctaacagaaacaaatgttcctgtgacacatgccaaagaattgctccacacagagcacaatggaatgctgtgtgcaacaaatctgggacatcccctcatcctagaaacatgcaccattgaaggattgatatacggcaacccgatttgtgacccgccattgggaggaagggaatggtcctacattgtcgaaagaccatcagcagtaaatggaacgtgctaccctggaaatatagaaaacttagaggaacttagaacactttttagttcctctagttcttaccaaagaatccaaatcttcccagacacaatatggaatgtgacttacactggaacaagtaaatcatg…
>A_quail_Shantou_3308_2003___G3	*gataaaatctgcatcggccaccagtcaacaaactccacagaaactgtggacacgctaacagaaaccaatgttcctgtgacacaggccaaggaattgctccacacagagcacaatggtatgctgtgtgcaacgaatctgggacatcctctcattctagacacatgcactattgaaggactggtctatggcaacccttcttgtgacctgctattggggggcagagaatggtcctacatcgtcgaaagatcatcagctgtaaacggaacgtgttaccccgggaatgtagaaaacctagaagaactcagagcacttttcagttccgctagttcctaccaaagaatccaaatcttcccagacacaatctggaatgtgtcttacaatggaacaagcaaatcatg…
>A_environment_Bangladesh_35631_2018___G5.7	*gataagatctgtataggccaccaatcaacaaattccacagaaactgtggacacgctaacagaaactaatgttcctgtgacacatgccaaagaattgctccacacagaccacaatgggatgctgtgtgcaacagatctaggacatcccctcatcctagatacatgtaacgttgaaggactgatctacggcaatccttcttgtgatcttttgttgggagggagagaatggtcctacatcgtcgaaagaccatctgcagtgaacggaacgtgttatcctgggaacgtagaaaacttggaggaactcagaacactttttagttcctctagttcctaccaaagaatccaaattttcccagatacaatctggaatgtgacctacactggaacaagcaaatcatg…
>A_turkey_Israel_69_2014___G5.6	*gataaaatatgcattggccaccaatcaacaaactccacagaaactgtggacacactaacagaaaataacattcctgtaacacatgccaaagaactgctccacacggagcacaatggaatgctgtgtgcaacaagtcgggggaatcccctcatcctagacacatgcactatcgaaggacttatctatggcaacccttcttgtgacatgttattggggggaagggaatggtcctacatcgttgaaagaccatcagcggtaaatggaacatgttaccctgggaatgtggaaaacttagaggaactcagaacacttttcagttcctccagttcctaccaaagaatccaaatcttcccagacacaatatggaatgtgacctacactggaacaagcaaatcatg…
>A_chicken_India_WB-NIV1057231_2010___G5.3.1	*gataaaatctgcatcggccatcagtcaacaaattccacggaaactgtggatacgctaacagaaactaatgttcctgtgacacatgccaaagaactgctacatacagagcacaatggaatgctgtgtgcaacaaatctgggacatcccctcatcctgaacacatgcactatcgaaggactgatatatggcaacccttcttgtgacctgctgttgggaggaagagaatggtcctacatcgtcgaaagaccatcagcggtaaatggaacgtgttatcctgggaatgtagaaaacttggaggaactcagaacactttttagttcctctagttcctacagaagaatccaaatcttcccagatgcaatctggaatgtgacatacactggaacaagcaaatcatg…
>A_chicken_Israel_304604_2018___G5.5	*gataaaatctgcattggccaccaatcaacgaattccacagaaactgtcgacacgctaacagaaacaaatgttcctgtaacacaagctaaagaattgctccacacagaacacaatggaatgctatgtgcaacaaatctgggacgtcctctcatcctagacacctgcactattgaaggactgatctatggcaacccatcctgtgacatgctgctagggggaagggaatggtcctacatcgtcgaaagaccatcagcagtaaatgggacatgctaccctggaaatgtagaaaacttagaggagcttagaacactttttagctcctctagttcttatcagagaatccaactcttcccagactcaatctggaatgtgacttacagtgggacaagcaagtcgtg…
>A_chicken_India_IVRI-0004_2010___G5.7	*gataaaatctgcatcggccaccaatcaacaaactccacggaaacagtggacacactaacagaaactaacgttcctgtgacacatgccaaagaattgctccacacagagcacaacggaatgctgtgtgcaacaaacctaggacatcccctcatccttgatacatgcactatcgaaggactgatctatggcaacccttcttgtgacctgttgttgggaggaagggaatggtcctacattgtcgaaagaccatcagcggtgaatggaacgtgttaccctgggaatgtagaaaacttagaggagctcagaacactttttagttcctctagttcctaccaaagaatccaaatcttcccagacgcaatttggaatgtgacttacactggaacaagcaaatcatg…
>A_chicken_Dubai_463_2003___G-like	*gataaaatctgcatcggccaccagtcaacaaactccacagaaactgtggacactctaacagaaaccaatgttcctgtgacacatgccaaagaattgctccacacagagcacaatggaatgctgtgtgcaacaaatctgggacatcccctcattctagacacatgcaccattgaaggattgatctatggcaacccttcttgtgactcgctgttggaaggaagagaatggtcctacatcgtcgaaagatcatcagcggtaaatggaatgtgttaccctggtaatgtagaaaacctagaggaactcaggactctttttagttccgctcgttcatatcaaagaatccaaatcttcccagacacaatctggaatgtgacttatactgggacaagcaaagcatg…
>A_chicken_Bangladesh_35732_2018___G5.7	*gacaaaatctgcatcggccaccaatcaacaaattctacagaaactgtggacacgctaacagaaactaacgttcctgtgacacatgccaaagaattgcttcacgcagatcacaatggaatgctatgtgcaacaaatctaggacatcccctcatcctagacacatgtaacgtagaaggactgatctacggcaacccttcttgtgaccgtttgttagaaggaagagagtggtcctacatcgtcgaaaggccatcggcagtgaatggaacgtgttacccggggaatgtagaaaacttggaggaactcagaacactttttagttcctccagttcctaccaaagaatccaaattttcccagatacaatctggaatgtgacttacactggaacaagcaaatcatg…
>A_environment_Bangladesh_41351_2019___G5.7	*gataaaatctgtatcggccaccaatcgacaaattccacagaaaccgtagacacgctaacagaaactaatattcctgtgacacatgccaaagaattgctccacacagatcacaatgggatgctgtgttcaacaaatctaggacatcccctcatcctagatacatgtaatgtagaaggactgatctacggcaacccttcttgtgactctttgctaggaggaagagaatggtcttacatcgttgaaagaccatcggcagtgaatggaacgtgttaccctgggaatgtagaaaatctggaggaactcagaacactttttagttcctctagttcctaccaaagaatcctaattttcccagatacaatctggaatgtgacttacaccggaacaagcaaatcatg…
>A_chicken_Israel_114_2007___G1	*gataaaatctgcatcggctaccaatcaacaaactccaccgaagctgtagacacgctgacagaaaccaatgttccagtgacacatgccaaagaattactccacacagagcacaatggaatgctgtgtgcaacaaatctgggacatcccctcattctagacacatgcactattgaaggactgatctatggaaacccttcatgtgacctgctgttgggaggaagagaatggtcctacatcgttgaaagaccatcagctgtaaatggaacgtgttatccagggaatatagaaaatcttgaggaactcaggacactctttagttccgctagttcctaccaaagaatccaaattttcccagacacaatctggaatgtgacctacactggaacaagcaaagcatg…
>A_chicken_Iran_Markazi_2014___G5.3.2	*gacaaaatctgcatcggccaccagtcaacaaattccacagaaactgtggacacgctgacagaaactaatattcctgtgacacaagccaaagaattgctccacacagatcataatggaatgctgtgtgcaacaaatcttggaagtcccctcattctggaaacatgcactatagaaggactgatctatggcaatccttcttgcgatctgctgttgggaggaagggaatggtcctacatcgttgaaagaccatcagcagtaaatggaacgtgttaccctgggaacgtagaaaacttagaagaactcagaacactttttagttccgctagttcctaccaaagaatccaaatcttcccagacgcaatctggaatgtgacctacgatgggacaagcaaatcatg…
>A_chicken_Pakistan_062BYP_2020___G5.3.2	*gacaaaatctgcatcggccaccaatcaacaaattccacagaaacagtggacacgctaacagaatctaatattcctgtgacacaagccaaagagttgctccatacagaacataatggaatgctatgtgcaacaaatctaggacgtcccctcattctggacacatgcaccgttgaagggctgatttatggcaacccttcttgtgatcttctattgggaggtagagaatggtcatacatcgttgaaagaccatcagcggtaaatggaacatgttaccctgggaatgtagaaaacttagaggagctcagaatgctttttagttctgctagttcttatcaaagaatccaaatcttcgcagacgcaatctggaatgtgacttacgatgggacaagcaagtcatg…
>A_chicken_Egypt_FFN1_2019___G5.6	*gacaaaagatgcattggccatcaatcaacaaattctacggaaactgtggacacactaacggaaactggtgtacctgtgacacatgccaaggaattgcttcacacagagcacaatggaaagctatgtgcaacaaaactgggaaaccccctcatcctagacgcatgcactgtcgagggaattatctatggtaacccttcctgtgacttgttattggggggaagggaatggtcctatatcgttgaaagaccatcagcggtgaatggcacatgttaccctgggaatgtggaaaacttagaggaactcagagtactttttagttcctctagttcatatcaaagaattcaaatgttcccagacacaatatggaatgtgacttacagtggaacaagcaaatcatg…
>A_chicken_Gujarat_3724_2004___G5.7	*gataaaatctgcatcgtccaccagtcaacaaattccacagaaaccgtgaacacgctaacagaaactaatgttcctgtgacacatgccaaagaattgcttcacacagagcacaatgaaatgctgtgtgcaacaaatctaggacatcccctcatcctagatacatgcactatcgagggactgatctatggcaacccttcttgtgacctgttgttgggaggaagggaatggtcgtatatcgtcgaaagaccatcggcggtgaatggaacgtgttatcctgggaatctagaaaatctacaggaactgaggacaatttttagttcctctagttcctaccaaagaatccaaatcttcccagagacaatctggaatgtgacgtacactgcaacaagcaactcatc…
>A_chicken_Iran_725_1998___G5.2	*gataaaatctgcattggccaccagtcaacaaattccacagaaactgttgacacactaacagaaaccaatattcctgtgacacatgctaaagaattgctccatacagagcataatggaatgctgtgtgcaacaaatttgggaaatcctctcattctagacacatgcaccatcgaaggactgatttatggcaacccttcgtgtgacctgctgttgggaggaagggaatggtcctacatcgtcgaacgaccatcagcagtaaatggaacatgttaccctgggaatgtagaaaacttagaggaactcagaacactttttagttcttctagttcctaccaaagaatccaaatcttcccagacacaatctggaatgtgacttacactgggacaagcaaatcgtg…
>A_QUAIL_Egypt_152890V_2015___G5.6	*gataaaatatgcattggccatcaatcaacaaattccacagaaactgtggacacactaactgaaaccaatgttcctgtgacacatgccaaggaattgctccacacagagcacaatggaatgctgtgtgcaacaaatctgggaaatcccctcgtcctagacacatgcactatcgaaggaattatctatggtaacccttcttgtgacatgtttttggagaaaagggaatggtcctatatcgttgaaagaccatcagcagtaaatggaacatgttaccctgggaaggtggaaaacttagaagaactcagaatactttttagctcctctagttcctatcaaagaattcaaatgttcccagacacaatctggaatgtgacttacaatggaacaagcagagcatg…
>A_chicken_Bangladesh_26223_2015___G5.7	*gataaaatctgtatcggccaccaatcaacaaattctacagaaactgtggacacgctaacagaaactaatgttcctgtgacacatgccaaagaattgctccacacagatcacaatggaatgctatgtgcaacaaatctaggacatcccctcatcctagatacatgtaacattgaaggactgatctacggcaacccctcctgcgaccttttgctgggaggaagggaatggtcctacatcgtcgaaagaccatcggcagtaaatggaacgtgttaccctgggaatgtagaaaacttggaggaactcagaatactttttagttcctctagttcctaccaaagaatccaaattttccccgatacaatctggaatgtgacttacactggaacaagcaaatcatg…
>A_egret_Tarbela_NARC-05N-694_2005___G5	*gataaaatctgcatcggccaccagtcaacaaattccacagaaactgtggacacgctaacagaaactaatgtccctgtgacacatgccaaagaattgctccatacagagcacaatggaatgctgtgtgcaacaaatctgggacatcccctcatcctagacacatgtactatcgaaggattaatttatggcaacccttcttgtgaccggatgttgggaggaagggaatggtcctacatcgtcgaaagaccatcagcggtaaatggaacgtgttatcctgggaatgtagaaaacttagaggaactcagaacactttttagttcctccagttcctaccaaagaatccaaattttcccagacacaatctggaatgtgacttacactggaacaagcaaatcatg…
>A_chicken_Hamadan_RIV-1_2017___G5.3.2	*gataaaatctgcatcggccaccaatcaacaaattccacagaaactgtggacacgctaacagaatctaacattcctgtgacacaagccaaagagttgctccacacagaacataatggaatgctgtgtgcaacagacctggggcgtcccctcattctggacacatgcactgtcgaagggctgatctatggcaacccttcttgtgatctgctattaggaggaagagaatggtcatatattgttgagagaccatcagcggtaaatggaacatgttaccctgggaacgtagaaaacttagaggaactcagaatgctttttagttctgctagttcctaccaaagaatccaaatcttcccagacgcaatctggaatgtgacttacaatggaacaagcaaatcatg…
>A_chicken_Israel_291337_2017___G5.5	*gataagatctgcattggccaccaatcaacgaattccacagaaactgtagacacgctaacagaagcaaatgttcctgtaacacaagctaaagaattgctccacacagaacacaacggaatgctatgtgcaacaaatctaggacgccctctcatcctagacacatgcactattgaaggactgatctatggcaacccatcttgtgacatgctgctaggagaacgggaatggtcctacatcgtcgaaagaccatcagcagtgaatggaacatgctaccctggaaatgtagaaaacttagaggagcttagaacactttttagctcctctagttcttctcaaagaatccaactcttcccagactcaatctggaatgtgacttacacgggaacaagcaaatcgtg…
>A_chicken_Benin_19-A-06-803-E_20VIR6511-39_2019___G5.5	*gacaaaatctgcattggtcaccagtcaacaaattccacggaaactgtagacacactaacagaaacaaatgttcctgtaacacaggccaaagaattgctccacacagaacacaatgggatgctatgtgcaacaaaactgggacgtcctcttatcctagacacatgcaccattgaaggactgatctatggcaacccgtcttgtgacatgctgttaggaggaagggaatgggcctacatcgtcgaaagaccatctgcagtaaatggaacatgctaccctggaaatgtagaaaacctagaggaacttagaacattttttagctcctctagttcttatcaaagaatccaactttttccagactcaatctggaatgtgacttacactggaacaagcaagtcatg…
>A_quail_Jiangsu_K124_2013___G4	*gacaaaatctgcattgttcaccaatcaacaaactccacagaaactgttgacactctaacagaaaccaatgttcctgtgacacatgccaaagaattgctccaaacagagcacaatggactgctgtgtgcaacaagcctggaacatccactcattctaaacacatgccctattgaaggactaatctatggcaacccttcttgtgacctgctgttggaggaaaaaggatggtcccccttttttgaaaaaccatcagctgtaaacggaacgtgttaccctggaaatgtaaaaaacctaaaggaactcaggacaatttttagttcacccagttcctatcaaaaaatccaattcttcccaaacccaacatggaatgtgtcatacactggaacaagcatatcatg…
>A_chicken_Iran_L252_2003___G-like	*gataaaatctgcatcggccaccagtcaacaaactctacagaaactgtggacacgctaacagagaccaatattcccgtgacacatgccaaagaattgctacacacagagcacaatggaatgctgtgtgcaacaaatctgggacatcccctcattctagacacctgcactattgaaggactgatctatggtaacccttcttgtgacctgctgttggaaggaagagaatggtcctacatcgtcgaaagatcatcagctgtaaatggaacgtgttatcctgggaatatagaaaatctagaggaactcaggacactttttagttccgctagttcctaccaaagaatccaaatcttcccagacacaatctggaatgtgacctacactggaacaagcaaagcatg…
>A_quail_Egypt_D10105_2014___G5.6	*gataaaatatgcattggtcaccagtcaacaaattccacagaaactgtggacacactaactgaaactaatgttcctgtgacacacgccaaagaattactccacacagagcataatggaatgttgtgtgcaacaaacctgggaaagcccctcatcctagacacatgcactatcgaaggacttatctacggtaacccctcttgtgacatattgttggggggaagggaatggtcctatatcgttgaaagaccatcagcggtaaatggaacatgttaccctgggaatgtggaaaacttagaggaactcagaatactttttagttcctccagttcctatcaaagaattcaaatgttcccagacacaatctggaatgtgacgtacagtggaacaagcaaatcatg…
>A_quail_Jiangsu_K167_2013___G4	*gacaaaatctgcattggtcaccaatcaccaaactccacaaaaactgttgacactctaacaaaaaccaatgttcctgtgacccatgccaaaaaattgctccaaacagagcacaatggactgctgtgtgcaacaagcctgggacatccactcattctaaacacatgcactattgaaggactattctatggcaacccttcttgtgacctgctgttggagggaaaaggatggtcctacatagtcaaaaaatcatcagctgtaaacggaacgggttaccctgggaatgtaaaaaacctaaaggaactcaggacaatttttagttcagccagttcctatcaaagaatccaattcttcccaaacacaacatggaatgtgtcatacactggaacaagcatatcatg…
>A_chicken_Bangladesh_13916_2011___G5.7	*gataaaatatgtattggccatcaatcaacaaattccacagaaaccgtggacacgctaacagaaactaatgtgcctgtgacacatgccaaagaattgctccacacagagcacaatggaatgctatgtgcaacaaatctaggacatcccctcatcctagatacatgcactatcgaaggactgatctatggtaacccttcttgtgaccttttgctgggaggaaaggaatggtcctacattgtcgaaagaccatcggcagtgaatgggacgtgttaccctggaaatgtagaaaacttagaggaactcagaacactttttagttcctctagttcctaccaaagaattcaaatcttcccagatacaatctggaatgtgacgtacactggaacaagcaaatcatg…
>A_chicken_Pakistan_PATH-III_2019___G5.3.2	*gacaaaatctgcatcggccaccaatcaacaaattccacagaaacagtagacacgctaacagaatccaacattcctgtgacacaagccaaagaattgctccacacagaacataatggaatgctgtgtgcaacaaatctgggacgtcccctcatcctggacacatgcactgtcgaagggctgatttatggcaatccttcttgtgatctgctactggggggaagagaatggtcatacattgttgagagaccatctgcggtaaatggaacatgttaccctgggaacgtagaaaacttagaggaactcagaatgctttttagttctgctagttcttatcagagagtccaaatcttcccagatgcaatctggaatgtgacttatgatggaacaagcaaatcatg…
>A_chicken_Israel_258_2014___G5.6	*gataaaatatgcattggccatcagtcaacaaattcaacagaaactgtggacacactaacggaaactaatgttcctgtgacacatgccaaagaattgctccacacagaacacaatggaatgctgtgtgcaacaaatctgggaaatcccctcatcctagacacatgcaccattgaaggacttatctatggtaacccttcttgtgacatgttgttgagtggaagggaatggtcctatatcgttgaaagaccatcggcggtaaatggaacatgttaccctggaaatgtggaaaacttagaggaactcagaatactttttagttcctctagttcctatcaaagaattcaaatgttcccggactcaatctggaatgtgacttacactggaacaagcaaatcatg…
>A_chicken_Iran_B322_2004___G2	*gacaaaatctgcatcggccaccagtcaacaaactccacagagactgtggacacgctaacagaaaccaatgttcctgtgacagatgccaaagaattgctccacacagagcacaatggaatgctgtgtgcaacaaatctgggacatcccctaattttagacacgtgcactattgaaggactgatctatggtaacccttcttgtgacttactgttggggggaagagaatggtcctacatcgtcgaaaggccatcagctgtaaatggaacgtgttaccctgggaatgtagaaaacctagaggagctcaggacactttttagttccgctagttcctaccgaagaatccaaatcttcccagacacaatctggaatgtgacttacactggaacaagcaaagcatg…
>A_chicken_Iran_THLBM865_2007___G5.2	*gataaaatctgcgccgtccaccattcaacaaattcaccagaaactgttgacacgctagcagaaactaatgttcctgtgacacatgccaaagacatgctccatacagagcataatggaatgctgtgtgcaacaaatctgggacatcccctcattctagacacatgcactatcgaaggactgatttatggcaacccttcttgtgacctgctgttgggaggaggggaatggtcctacttcgtcgaaagaccatcagctgtaaaagggaccaattaccctgggaatatagaaaaattagagggactcagaaaaatttttagttcctttagttcctaccaaagaatccaaatctttccagacacaatctggaatgtgacttacactggaacaagcaagtcatg…
>A_quail_Bangladesh_25987_2015___G5.7	*gacaaaatctgtatcggccaccaatcaacaaattctacagagactgtggacacgctaacagaaactaatgttcctgtgacacatgccaaagaattgctccacacagatcacaatggaatgctatgtgcaacaaatctagggcaccccctcatcctagatacatgtaacgtagaaggactgatctacggcaacccttcttgtgactttttgttgggaggaagagaatggtcctacatcgtcgaaagaccatcggcagtgaatggaacgtgttaccctgggaatgtagaaaacttggaggaactcagaacacttttcagttcctctagttcctaccaaagaatccaaattttcccagatacaatctggaatgtgacttacactggaacaagcaaatcctg…
>A_Avian_Pakistan_412_2015___G5.3.2	*gacaaaatctgcatcggccaccaatcaacaaactccacagaaactgtggacacgctaacagaaactaatattcccgtgacgcaagccaaagagttgctccacacagagcataatggaatgctgtgtgcaacaaatctgggacgtcccctcatcctggacacatgtactgtcgaagggctgatctatggcaatccttcttgtgacctgctattgggaggaagggagtggtcctacattgttgaaagaccatcagcggttaatggaacatgttatcctgggaacgtagaaaacttggaggaacttagaatactttttagttctgctagttcctaccaaagaatccaaatcttcccggatgcaatctggaatgtgacttacgatgggacaagcaaatcatg…
>A_chicken_Egypt_A19610_2021___G5.6	*gacaaaatatgcattggccatcaatcaacaaattctactgaaattgtggacacactaacagaaactggtgttcctgtgacacatgccaaagaattgctccacacagagcacaatggaaagctgtgtgcaacaaatctgggaaacccactcatcctagacacatgcactgtcgagggacttatctacggtaacccttcttgtgacctattgttggggggaagggagtggtcttatatcgttgaaagaccatcagcggtgaatggaacatgttaccctgggaatgtggaaaatttagaagaactcagaatactttttagttcctctagttcatatcaaagaattcaaatgttcccggacacaatatggaatgtgacttacagtggaacaagcaaatcatg…
>A_chicken_Egypt_1658SL_2016___G5.6	*gatagaatatgcattggccatcaatcaacaaattccaccgaaactgtggacaccctaacggaaactaatgttcctgtgacacatgccaaagaattactccacacagaacacaatggaaagctgtgtgcaacaaatctgggaaatcccctcatcctagacacatgcactatagaaggacttatctatggtaacccttcttgtgacatgctgttggggggaagggaatggtcctatatcgtcgaaagaccatcagcagtaaatggaacatgttaccctgggaatgtggaaaacttagaggaactcagaatgctttttagttcctctagttcctaccagagaattcaaatgttcccagacacaatctggaatgtgacttacagtggaacaagcaaatcatg…
>A_chicken_Bangladesh_40818_2019___G5.7	*gacaaaatctgtatcggccaccaatcaacaaattctacagaaactgtggacacgctaacagaaaccaatgttcctgtgacacatgccaaagaattgctccacacagatcacaatggagtgttgtgtgcaacaaatcttggacctcccctcatactagatacatgcaacgtagaaggactgatctacggcaacccttcttgtgaccttttgttgggaggaagagaatggtcttacatcgtcgaaaggccatcggcagtcaatggaacgtgttaccctgggaatgtagaaaacttggaggaactcagaacactttttagttcctctagttcctaccaaagaatccaaatctttccagatacaatctggaatgtgacttacactggaacaagcaaatcatg…
>A_chicken_Israel_359073_2020___G5.6	*gacaaaatatgcattggccatcaatcgacaaattctacggaaactgtggacacactgacggaaactggtgtccctgtgacacatgccaaagaattactccacacagagcacaatggaaggctatgtgcaacaaatctgggaaaccccctcatcctagacacatgcactgtcgaggggatcatctatggtaatccttcttgtgacatgttattagggggaagggaatggtcttacatcgttgaaagaccatcagcggtgaatggaacatgttaccctgggaatgtggaaaacttagaggaactcagagtactctttagttcatctagttcatatcaaaggattcaaatgttcccggacacaatctggaatgtgacttacagtggaacaagcaaatcatg…
>A_chicken_Pakistan_UDL-01_2007___G5	*gataaaatctgcatcggccaccagtcaacaaattccacagaaactgtggacacgctaacagaaaccaacgttcctgttacacatgccaaagaattgctccacacagagcacaatggaatgctgtgtgcaacagatctaggacgtcctctcatcctagacacatgcactatcgaaggactgatctatggcaatccctcttgtgacctgctgttgggaggaagagaatggtcctacatcgtcgaaagaccatccgcagtaaatggaacgtgttaccctgggaatgtagaaaacttagaggaactcagaacactttttagttcctctagttcctaccaaagaatccaaattttcccagacacaatctggaatgtgacttacacgggaacaagcaaatcatg…
>A_chicken_Saudi_Arabia_08vir3489-51-as366_2008___G5	*gataaaatctgcatcggccaccagtcaacaaattccacagaaactgtggacacgctaacagaaactaatgttcctgtgacacatgccaaagaattgctccacacagagcacaatggaatgctgtgtgcaacaaatctgggacaccccctcatcctagaaacatgcactattgaaggactgatctatggcaacccttcttgtgacctgctgttgggaggaagggaatggtcctacatcgtcgaaagaccatcagcggtaaatggaacatgttaccctggaaatgtagaaaacttagaggaactcagaacactttttagttcctcgagttcctaccaaagaattcaaatattcccagacacaatctggaatgtaacttacactggaacaagcaaatcatg…
>A_environment_Bangladesh_5144_2009___G5.7	*gataaaatctgtatcggccaccaatcaacaaattccacggaaaccgtggacacgctaacagaaactaatgttcctgtgacacatgctaaagaattgctccatacagagcacaatggaatgctgtgtgcaacaaacctaggacatcccctcatcctagatacatgcaccatcgaaggactgatctatggcaacccttcttgtgaccttttgttgggaggaagggaatggtcctacattgtcgaaagaccatcggcagtgaatggaacatgttaccctgggaatgtagaaaacttagaggaactcagaacactttttagttcctctagttcctaccaaagaatccaaatcttcccagacacaatctggaatgtgacttacactggaacaagcaaatcatg…
>A_chicken_Iran_THLBM868_2007___G5.2	*gataaaatctgcatcggccaccagtcaacaaattcaacagaaactgttgacacgctagcagaaactaatattcctgtgacacatgccaaagaattgctccatacagagcataatggaatgctgtgtgcaacaaatctgggacatccccttattctagacacatgcactatcgaaggactgatttatggcaacccttcttgtgacctgctgttgggaggaagggaatggtcctacatcgtcgaaagaccatcagcggtaaatggaacatgttaccctgggaatgtagaaaacttagaggaactcagaacactttttagttcctctagttcctaccaaagaatccaaatattcccagacacaatctggaatgtgacttacactggaacaagcaaatcatg…
>A_chicken_Saudi_Arabia_EPD-22-01_2002___G-like	*gataaaatctgcatcggctaccagtcaacaaactccacagaaactgtggacacgctaacagaaaccaatgttcctgtgacacatgccaaagaattactccacacagagcacaatggaatgctgtgtgcaacaaatctgggacaccccctcattctagacacatgcaccattgaaggactgatctatggcaacccttcttgtgacctgctgttgggaggaagagaatggtcctacatcgtcgaaagatcatcagctgtgaatggaacgtgttaccctgggaatgtagaaaacctagaggaactcaggacactttttagttccgctagttcctaccaaaggatccaaatattcccagacacaatctggaatgtgacttacactggaacaagcaaagcgtg…
>A_chicken_Saudi_Arabia_E-36364_2006___G5	*gataaaatctgcatcggccatcagtcaacaaattccacagaaactgtggacacgctaacagaaactaatgttcctgtgacacatgccaaagaattacttcacacagagcacaatggaatgttgtgtgcaacaaatctgggacatcccctcatcctagacacatgcaccatcgaaggactgatctatggcaacccttcttgtgacctgctgttgggaggaagggaatggtcatacatcgtcgaaagaccgtcagcggtaaatggaacgtgttaccctggaaatgtagaaaatttagaggaactcagaacactttttagttcttctagttcctaccaaagaatccaaatcttcccagacacaatctggaatgtgacttacactggaacaagcaaatcatg…
>A_Broiler_Iran_MMV9-1_2013___G5.4	*gacaaaatctgcatcggccaccagtcaacaaattccacagaaactgtggacacgctaacagaaactaatattcctgtgacacaagccaaagaattgctccacacagagcataatggaatgctgtgtgcaacaaatctgggaagtcccctcatcctggaaacatgcaaaatagaaggactgatctatggcaatccttcttgtgatctgctgttgggaggaagggaatgggcctacatcgttgaaagaccatcagcggtaaatggaacgtgttaccctgggaacatggaaaacttagaacaactcctaacactttttagttcagctggttcctaccaaagaatccaaatcttcccagacgcaatctggaatgtgacctacgagggaacaatcgaatcatg…
>A_duck_Guangxi_LAD9_2009___G4	*gataaaatctgcatcggtcaccagtcaacaaactccacagaaactgtggacacgctaacagaaaccaatgttcctgtgacacatgcaaaagaattgctccaaacagagcacaatggaatgctgtgtgcgacaagtctgggacatcccctcattctagatacgtgcactattgaaggactagtctatggcaacccttcttgtgacctgctgttggagggaagagaatggtcctacatagtcgaaagatcatcagctgtaaacggaacgtgttaccctggaaatgtagaaaacctagaggaactcaggtcactttttagttccgctggttcctaccaaagaatccaaatctacccagacacaacatggaatgtgacttacactgggacaagcagatcatg…
>A_quail_United_Arab_Emirates_1819_2006___G5	*gataaaatctgcattggccaccagtcaacaaattctacagaaactgtggacacgctaacagaaactaatgttcctgtgacacatgccaaagaattgctccacacagagcacaatggaatgctgtgtgcaacaaatctgggacttcccctcatcctagacacatgcactatcgaaggactgatctatggcaatccttcttgcgacctgctgttgggaggaagggaatggtcctacatcgtcgaaagaccatcagcggtaaatggaacgtgttaccctggaaatgtagaaaacttagaggaactcagaacactttttagttcctctagttcctaccaaagaatccaaatattcccagacacaatctggaatgtgacttacactggaacaagcaaatcatg…
>A_chicken_Israel_499_2013___G5.6	*gataaaatatgcattggccaccaatcaacaaactccacagaaactgtggacacactaacagaaaataatgttcctgtgacacatgccaaagaactgctccacacagagcacaatggaatgctgtgcgcaacaaatctaggaaatcccctcatcctagacacatgcaccatcgaaggacttatctatggcaacccttcttgtgacatgttattgggggggagagagtggtcctacatcgttgaaagaccatcagcggtaaatggaacatgttaccctggaaatgtggaaaacttagaggaactcagaacactttttagttcctctagttcctatcaaagaattcaaatatttccagacacaatatggaatgtgacccacactggaacaagcaaatcatg…
>A_chicken_Egypt_v2092_2020___G5.6	*gacaaaatatgcatcggccatcaatcaacaaattctacggaaactgtggacacattaacggaaactggtgttcctgtgacacaggccaaagaattgctccacacagagcacaatggaaggctgtgtgcaacaaatttgggagaccccctcatcctagacgcatgcactgttgagggaattatctatggtaacccttcttgtgacatgttcttagggggaaggaaatggtcttatatcgttgaaagaccatcagcggtgaatggaacatgttaccctgggaatgtggaaaacttagaggaactcagagtactttttagttcctctagttcatatcaaagaattcaaatgttcccggacacaatctggaatgtaacttacagtggaacaagcaaatcatg…
>A_chicken_Shanghai_S2277_2017___G4	*gacaaaatctgcattgggcaccaatcaacaaactccacagaaactgttgacactctaacagaaaccaatgttcctgtgacacatgccaaagaattgctccaaacagagcacaatggactgctgtgtgcaacaagcctgggacatccgctcattctggacagatgcactattgaaggactaatctatggcaacccttcttgtgacctgttgttggagggaagaggatggtcctacatagtcgaaagatcatcagctgtaaacggaacttgttaccctgggaatgtagaaaacctagaggaactcaggacaatttttagttcagccagttcctatcaaagaatccaactcttcccagacacaacatggaatgtgtcatacactggaacaagcatatcatg…
>A_chicken_Egypt_S69_2018___G5.6	*gacaaaatatgcattggccatcagtcaacaaactctacagaaactgtagacacactaacagaaactaatgttcctgtgacacatgccaaagaattactccacacagagcacaatggaaagctgtgtgcaacaaatctgggaaaccccctcatcctagacacatgcactatcgaaggacttatctatggtaacccttcttgtgacatgttgttgggaggaagggaatggtcctatatcgttgaaagaccatcagcggtgaatggaacatgttaccctgggaatgtggaaaacttagaggaactcagaatactttttagttcctctaggtcatatcaaagaattcaaatgttcccggacacaatctggaatgtgacttacagtggaacaagcaaatcatg…
>A_chicken_Israel_1475_2003___G1	*gataaaatctgcatcggctaccagtcaacaaactccaccgaaactgtggacacgctaacagaaaccaatgttcctgtgacacatgccaaagaattactccacacagaacacaatggaatgctgtgtgcaacaaatctgggacatcccctcattctagacacatgcactattgaaggactgatctatggcaacccttcttgtgacctgctgttgggaggaagagaatggtcctacatcgttgaaagaccatcagctgtaaatggaacgtgttatcctgggaatatagaaaatctagaggaactcaggacactctttagttccgctagttcctaccaaagaatccaaattttcccagacacaatctggaatgtgacctacactggaacaagcaaagcatg…
>A_chicken_Jordan_88_2005___G1	*gataaaatctgcatcggctaccagtcaacaaactccaccgaaactgtggacacgctaacagaaaccaatgttcctgtgacacatgccaaagaattactccacacagaacacaatggaatgctgtgtgcaacaaatctgggacatcccctcattctagacacatgcactattgaaggactgatctatggcaacccttcttgtgacctgctgttgggaggaagagaatggtcctacatcgttgaaagaccatcagctgtaaatggaacgtgttatcctgggaatatagaaaatctagaggaactcaggacactctttagttccgctagttcctaccaaagaatccaaattttcccagacacaatctggaatgtgacctacactggaacaagcaaagcatg…
>A_chicken_India_01CL1826_2012___G5.3.1	*gataaaatatgcataggccatcagtcaacaaattccacagaaactgtggacacgctaacagaaactaatgttcctgtgacacatgccaaagaattgctacatacagagcacaatgggatgctgtgttcaacaaatctggggcatcctctcatcctggacacatgcactattgaaggactgatctatggcaacccttcttgtgatcagctgttgggaggaaaagaatggtcctacatcgtcgaaagaccatcagcggtaaatggaacgtgctaccctgggaatgtagagaacttggaggagctcaggacactctttagttcctctagttcctaccgaaggatccaaatcttcccagatacaatctggaatgtgacttacactggaacaagcaaatcatg…
>A_chicken_Nepal_5cl_2010___G5.3.1	*gatagaatatgcataggccatcagtcaacaaattccacagaaactgtggacacgctaacagaaactaatgttcctgtgacacacgccaaagaattgctgcatacagagcacaatggaatgctgtgtgcaacaaatctggggcatcctctcatcctggacacatgcactatcgaaggaatgatctatggcaacccttcttgtgatcagctgttgggaggaagagaatggtcctacatcgtcgaaagaccatcagcggtaaatggaacgtgctatcctgggaatgtagaaaacttggaggagctcagaacactttttagttcctctagttcctaccgaaggatccaaatcttcccagatacaatctggaatgtgacttacactggaacaagcaaatcatg…
>A_chicken_India_IVRI-0011_2011___G5.3.1	*gataaaatctgcatcggccatcagtcaacaaattccacggaaactgtggatacgctaacagaaactaatgttcctgtgacacatgccaaagaactactacatacagagcacaatggaatgctgtgtgctacaaatctggggcaacccctaatcctgaacacatgcactatcgaaggactgatctatggcaacccttcttgtgacctgctgttgggaggaagagaatggtcctacatcgtcgaaagaccatcagcggtaaatggaacatgttaccctgggaatgtagaaaacttggaggaactcagaacactttttagttcctctagttcataccgaagaattcaaatcttcccagacacaatctggaatgtgactttcactggaacaagcaaatcatg…
>A_quail_Shantou_403_2004___G3	*gataaaatctgcatcggccaccagtcaacaaactccacagaaactgtggacacgctaacagaaaccaacgttcctgtgacacaggccaaggaattgctccacacagagcacaatggtatgctgtgcgcaacgaatctgggacatcccctcattctagacacatgcactattgaaggactggtctatggcaacccttcttgtgacctgctattggagggcagaaaatggtcctacatcgtcgaaagatcatcagctgtaaacggaacgtgctaccctgggaatgtagaaaacctagaagaactcagaacacttttcagttccgctagttcctaccaaagaatccaaatcttcccagacacaatctggaatgtgacttacaatggaacaagcagatcatg…
>A_quail_Shantou_4203_2002___G3	*gataaaatctgcatcggccaccagtcaacaaactccacagaaactgtggacacgctaacagaaaccaatgttcctgtgacacatgccaaagaattgctccacacagagcacaatggtatgctgtgtgcaacgaatctgggacatcccctcattctagacacatgcactattgaaggactggtctatggcaacccttcttgtgacctgctattggagggcagaaaatggtcctacatcgtcgaaagatcatcagctgtaaacggaacgtgttaccctgggaatgtagaaaacctagaagaactcagaacacttttcagttccgctagttcctaccaaagaatccaaatcttcccagacacaatctggaatgtgacttacaatggaacaagcagatcatg…
>A_quail_Shantou_1551_2002___G3	*gataaaatctgcatcggccaccagtcaacaaactccacagaaactgtggacacgctaacagaaaccaatgttcctgtgacacatgccaaggaattgctccacacagagcacaatggtatgctgtgtgcaacgaatttgggacatcccctcattctagacacatgcactattgaaggactggtctatggcaacccttcttgtgacctgctgttggcgggaagagaatggtcctacatcgtcgaaagatcatcagctgtaaacggaacgtgttaccctgggaatgtagaaaacctagaagaactcagaacacttttcagttccgctagttcctaccaaagaatccaaatcttcccagacacaatctggaatgtgacttacagtggaacaagcagatcatg…
>A_chicken_Iran_187_2011___G5.4	*gataaaatctgcattggtcaccagtcaacaaactccacagaaactgtggacacactaacagaaactaatattcctgtgacacatgccaaagaattgctccacacagagcataatgggatgctgtgtgcaacaaatctgggacgtcctctcatcctagacacatgcacaatcgaaggactaatctatggcaatccttcttgtgacctgctgttgggaggaagggaatggtcctacatcgtcgaaagatcatcagcagtaaatggaacatgttaccctgggaatgtggaaaacttagaggaactcaggaccctttttagttcctctagttcctatcaaagaatccaaatctttccagacacaatctggaatgtgacttatacgggaacaagcaaatcatg…
>A_chicken_Iran_92_2003___G2	*gacaaaatctgcatcggccaccagtcaacaaactccacagaaactgtggacacgctaacagaaaccaatgttcctgtgacacatgccaaagaattgctccacacagagcacaatggaatgctgtgtgcaacaaatctgggacatcccctaatcttagacacgtgcactattgaaggactgatctatggtaacccttcttgtgacttgctgttgggaggaagagaatggtcctacatcgtcgaaaggtcatcagctgtaaatggaacgtgttaccctgggaatgtagagaacctagaagaactcaggacactttttagttccgctagttcctacagaagaatccaaatcttcccagacacaatctggaatgtgacttacactggaacaagcaaagcatg…
>A_Chicken_Iran_TH80_2000___G2	*gacaaaatctgcatcggccaccagtcaacaaactccacagaaactgtggacacgctaacagaaaccaatgttcctgtgacacatgccaaagaattgctccacacagagcacaatggaatgctgtgtgcaacaaatctgggacatcccctaattctagacacgtgcactattgaaggactgatctatggtaacccgtcttgtgacctgctgttgggaggaagagaatggtcttacatcgtcgaaaggtcatcagctgtaaatggaacgtgttaccctgggaatgtagaaaacctagaggaactcagaacactttttagttccgctagttcctaccaaagaatccaaatcttcccagacacaatctggaatgtgacttacactggaacaagcaaagcatg…
>A_stone_curlew_United_Arab_Emirates_1127_3_2005___G5.1	*gataaaatctgcatcggccaccagtcaacaaattccacagaaactgtggacacgctaacagaaactaatgttcctgtgacacatgccaaagaattgctccatacagagcacaacggaatgctgtgtgcaacaaatctgggacatcccctcatcctagacacatgcactatcgaaggactgatttatggcaacccttcttgtgacctgctgttgggaggaagggaatggtcctacatcgtcgagcgaccatcagcggtaaatggaacgtgttaccctgggaatgtagaaaacttagaggaactcagaacactttttagttcctctagttcataccaaagaatccaaatcttcccagacacaatctggaatgtgacttacactggaacaagcaaatcatg…
>A_falcon_United_Arab_Emirates_897_2007___G5.1	*gataaaatctgcatcggccaccagtcaacaaattccacagaaactgtggacacgctcacagaaactaatgttcctgtgacacatgccaaagaattgctccatacagagcacaacggaatgctgtgcgcaacaaatctgggacatcccctcatcctaaacacatgcactatcgaaggattggtttatggcaacccttcttgtgacctgctattgggaggaagggaatggtcctacatcgtcgagcgaccatcagcggtaaatggaacgtgttaccctgggaatgtagaaaacttagaggaactcagaacactttttagctcctctagttcataccaaagaatccaaatcttcccagacacaatctggaatgtgacttacaatgggacaagcagatcatg…
>A_dove_United_Arab_Emirates_466_2006___G5.1	*gataaaatctgcatcggccaccagtcaacaaattccacagaaactgtggacacgctaacagaaactaatgttcctgtgacacatgccaaagaattgctccatacagagcacaacggaatgctgtgtgcaacaaatctgggacatcccctcatcctagacacatgcactatcgaaggactgatttatggcaacccttcttgtgacctgctgttgggaggaagggaatggtcctacatcgtcgagcgaccatcagcggtaaatggaacgtgttaccctgggaatgtagaaaacttagaggaactcagaacactttttagttcctctagttcataccaaagaatccaaatcttcccagacacaatctggaatgtgacttacactggaacaagcaaatcatg…
>A_white_bellied_bustard_United_Arab_Emirates_997_2005___G5.1	*gataaaatctgcatcggccaccagtcaacaaattccacagaaactgtggacacgctaacagaaactaatgttcctgtgacacatgccaaagaattgctccatacagagcacaacggaatgctgtgtgcaacaaatctgggacatcccctcatcctagacacatgcactatcgaaggactgatttatggcaacccttcttgtgacctgctgttgggaggaagggaatggtcctacatcgtcgagcgaccatcagcggtaaatggaacgtgttaccctgggaatgtagaaaacttagaggaactcagaacactttttagttcctctagttcataccaaagaatccaaatcttcccagacacaatctggaatgtgacttacactggaacaagcaaatcatg…
>A_Avian_Pakistan_19_2015___G5.3.2	*gacaaaatctgcatcggccaccaatcaacaaattccacagaaacagtggacacgctaacagaatctaatattcctgtgacacaagccaaagagttgctccacacagaacataatggaatgctgtgtgcaacaaatctgggacgtcccctcattctggatacatgcactgtcgaagggctgatttatggcaacccttcttgtgatctgctattgggaggaagagaatggtcatacatcgttgaaagaccatcagcggtaaatggaacatgttaccctgggaacgtagaaaacttagaggaactcagaatgctttttagttctgctagttcttaccaaagaatccaaatcttcccagacgcaatctggaatgtgacttacgatgggacaagcaaatcatg…
>A_chicken_Egypt_115583V_2011___G5.6	*------------------------------aattccacagaaactgtggacacactaacggaaactaatgttcctgtgacacatgccaaagaattgctccacacagagcacaatggaatgctgtgtgcaacaaatctgggaaatcccctcatcctagacacatgcactatcgaaggacttatctatggtaacccttcttgtgacatgttgttggggggaagggaatggtcctatatcgttgaaagaccatcagcggtaaatggaacatgttaccctgggaatgtggaaaacttagaggaactcagaatactttttagttcctctagttcctatcaaagaattcaaatgttcccagacacaatctggaatgtgacttacagtggaacaagcaaatcatg…
>A_chicken_Israel_348354_2020___G5.6	*gacaagatatgtattggccatcaatcaacaaattctacggaaactgtggacacactaacggaaactggtgttcctgttacacatgccaaagaattgctccacgcagagcacaatggaatgctgtgtgcaacaaatctgggaaaccccctaatcctagacacatgcactgtcgagggacttatctatggtaacccttcttgtgacatgttattagggggaaggaaatggtcttatatcgttgaaagaccatcagcagtgaatggaacatgttaccctgggaatgtggaaaacttagaggaactcagagtactttttagttcctctagttcatatcaaagaattcaaatgttcccggacacaatctggaatgtgacttacagtggaacaagcaaatcatg…
>A_chicken_Saudi_Arabia_AG516_2000___G-like	*gataaaatctgcatcggctaccagtcaacaaactccacagaaactgtggacacgctaacagaaaccaatgttcctgtgacacatgccaaagaattactccacacagagcacaatggaatgctgtgtgcaacaaatctgggacatcccctcattctagacacatgcactattgaaggactgatctatggcaacccttcttgtgacctgctgttgggaggaagagaatggtcctacatcgtcgaaagatcatcagctgtaaatggaacgtgttaccctgggaatgtagaaaatctagaggaactcaggacactttttagttccgctagttcctaccaaagaatccaaatcttcccagacacaatctggaatgtgacttacactggaacaagcaaagcatg…
>A_chicken_Hong_Kong_NT449_2007___G4	*gataaaatctgcatcggtcaccagtcaacaaactccacagaaactgtggacacgctaacagaaaccaatgttcctgtgacacatgccaaagaattgctccaaacagagcacaatggaatgctgtgtgcgacaaatctggggcatcccctcattctagacacatgcactatagaaggactaatctatggcaacccttcttgtgacctgctgttggagggaagagaatggtcctacatagtcgaaagatcatcagctgtaaacggaacttgttaccctgggaatgtagaaaacctagaggaactcaggacactttttagttccgccagttcctaccaaagaatccaaatcttcccagacacaacatggaatgttacttacactggaacaagcagatcatg…
>A_pigeon_Jiangsu_K161_2013___G4	*gacaaaatctgcattggtcaccaatcaacaaactccacagaaactgttgacactctaacagaaaccaatgttcctgtgacacatgccaaagaattgctccaaacagagcacaatggactgctgtgtgcaacaagcctgggacatccactcattctagacacatgcactattgaaggactaatctatggcaacccttcttgtgacctgctgttggagggaagaggatggtcctacatagtcgaaagatcatcagctgtaaacggaacgtgttaccctgggaatgtagaaaacctagaggaactcaggacaatttttagttcagccagttcctatcaaagaatccaaatcttcccagacacaacatggaatgtgtcatacactggaacaagcatatcatg…
>A_white_bellied_bustard_United_Arab_Emirates_1036_2005___G5.1	*gataaaatctgcatcggccaccagtcaacaaattccacagaaactgtggacacgctaacagaaactaatgttcctgtgacacatgccaaagaattgctccatacagagcacaacggaatgctgtgtgcaacaaatctgggacatcccctcatcctagacacatgcactatcgaaggactgatttatggcaacccttcttgtgacctgctgttgggaggaagggaatggtcctacatcgtcgagcgaccatcagcggtaaatggaacgtgttaccctgggaatgtagaaaacttagaggaactcagaacactttttagttcctctagttcataccaaagaatccaaatcttcccagacacaatctggaatgtgacttacactggaacaagcaaatcatg…
>A_Chicken_Iran_TH186_2007___G5.2	*gataaaatctgcatcggccaccagtcaacaaattcaacagaaactgttgacacgctagcagaaactaatgttcctgtgacacatgccaaagaattgctccatacagagcataatggaatgctgtgtgcaacaaatctgggaaatcccctcattctagacacatgcactatcgaaggactgatttatggcaacccttcatgtgacctgctgttaggaggaagggaatggtcctacatcgtcgaaagaccatcagcggtaaatggaacatgttaccctgggaatgtagaaaacttagaggaactcagaacactttttagttcttctagttcctaccaaagaatccaaatcttcccagacacaatctggaatgtgacttacactggaacaagcaaatcatg…
>A_Commercial_Layer_Iran_MMV9-10_2012___G5.4	*gacaaaatctgcattggtcaccagtcaacaaattccacagaaactgtggacacgctaacagaaactaatattcctgtgacacatgctaaagaattgctccacacagagcataatggaatgctgtgtgcaacaaatcttggaagtcctctcattctagacacatgcaaaatcgaaggactaatctatggcaatccttcttgtgacctgctgttgggaggaagggaatggtcctacatcgtcgaaagaccatcagcagtaaatggaacatgttaccctgggaatatagaaaacttagaggaactcataaccctttttagttcctctagttcctatcaaagaatccaaatctttccagacacaatctggaatgtgacttatacgggaacaagcaaatcatg…
>A_chicken_Egypt_F16774B_2019___G5.6	*gacaaaatatgcattggccatcaatcaacaaattctacggaaactgtggacacactaacggaaactggtgttcctgtgacacatgccaaagagttgctccacacagagcacaatggaaggctgtgtgcaacaaatctgggaaaccccctaatcctagacacatgcactgtcgagggaattatctatggtaacccttcttgtgacatgttattagggggaagggaatggtcttatatcgttgaaagaccatctgcggtgaatggaacatgttaccctgggaatgtggaaaacttagaggaactcagagtactttttagttcctctagttcatatcaaagaattcaaatgttcccggacacaatctggaatgtgacttacagtggaacaagcaaatcatg…
>A_chicken_Israel_402037_2021___G5.5	*gacaaaatatgcatcggtcaccaatcaacaaactccactgaaactgtagacacgttaacagaaacaaatgttcctgtaacacaagccaaagaattgctccacacagaacacaatggaatgctatgtgcaacaagtctgggacgtcctcttatcctagacacatgcaccattgaaggactgatctatggcaatccatcttgtgacatgttattaggaggaagggaatggtcatacatcgtcgaaagaccatcggcagtaaatggaacatgctacccggggaatgtcgaaaacttagaggaacttagaacactttttagctcctctagttcttaccaaagagtccaactctttccagattcaatctggaatgtgacttatactggaacaagcaaatcatg…
>A_chicken_Pakistan_Influenza_A_virus_2020___G5.3.2	*gacaaaatctgcatcggtcaccaatcaacaaattccacagaaacagtggacacgctaacagaatctaatatccctgtgacacaagccaaagagttgctccacacagaacataatggaatgctgtgtgcaacaaatctgggacgccccctcattctggatacatgtactgtcgaagggctggtttatggcaatccttcttgtgacctgctattaggaggaagagaatggtcatacatcgttgaaagaccatcagcggtaaatggaacatgttaccctgggaacgtagaaaatttagaggaactcagaatgctttttagttctgctagttcttaccaaagaatccaaatcttcccagacgcgatctggaatgtgacttacgatggaacaagcaaatcatg…
>A_quail_Shantou_782_2000___G3	*gataaaatctgcatcggccaccagtcaacaaactccacagaaactgtggacacgctaacagaaaccaatgttcctgtgacacatgccaaagaattactccacacagagcacaatggaatgctgtgtgcaacgaatctgggacatcccctcattctagacacatgcactattgaaggactggtctatggcaacccttcttgtgacctgctgttggagggaagagaatggtcctacatcgtcgaaagatcatcagctgtaaacggaacgtgttaccctgggaatgtagaaaacctagaagaactcagaacacttttcagttccgctagttcctaccaaagaatccaaatcttcccagacacaatctggaatgtgacttacactggaataagcagatcatg…
>A_chicken_Iran_TH78_1999___G2	*gacaaaatctgcatcggccaccagtcaacaaactccacagaaactgtggacacgctaacagaaaccaatgttcctgtgacacatgccaaagaattgctccacacagagcacaatggaatgctgtgtgcaacaaatcagggacatcccctaattctagacacgtgcactattgaaggactgatctatggtaacccttcttgtgacctgctgttgggaggaagagaatggtcctacatcgtcgaaaggtcatcagctgtaaatggaacgtgttaccctgggaatgtagaaaacctacaggaactcaggacactttttagttccgctagttcctaccaaagaatccaaatcttcccagacacaatctggaatgtgacttacactggaacaagcaaagcatg…
>A_quail_Shantou_2462_2001___G3	*gataaaatctgcatcggccaccagtcaacaaactccacagaaactgtggacacgctaacagaaaccaatgttcctgtgacacatgccaaggaattgctccacacagagcacaatggtatgctgtgtgcaacgaatctgggacatcccctcattctagacacatgcactattgaaggactggtctatggcaacccttcttgtgacctgctgttggagggaagagaatggtcctacatcgtcgaaagatcatcagctgtaaacggaacgtgttaccctgggaatgtagaaaacctagaagaactcaggacacttttcagttccgctagttcctaccaaagaatccaaatcttcccagacacaatctggaatgtgacttacactggaactagcagatcatg…
>A_chicken_Israel_178_2006___G1	*gataaaatctgcatcggctaccagtcaacaaactccaccgaaactgtggacacgctaacagaaaccaatgttcctgtgacacatgccaaagaattactccacacagaacacaatggaatgctgtgtgcaacaaatctgggacatcccctcattctagacacatgcactattgaaggactgatctatggcaacccttcttgtgacctgctgttgggaggaagagaatggtcctacatcgttgaaagaccatcagctgtaaatggaacgtgttatcctgggaatatagaaaatctagaggaactcaggacactctttagttccgctagttcctaccaaagaatccaaattttcccagacacaatctggaatgtgacctacactggaacaagcaaagcatg…
>A_chicken_Lebanon_1080_2004___G1	*gataaaatctgcatcggttaccagtcaacaaactccaccgaaactgtggacacgctaacagaaaccaatgttcctgtgacacatgccaaagaattactccacacagaacacaatggaatgctgtgtgcaacaaatctgggacatcccctcattctagacacatgcactatcgaaggactgatctatggcaacccttcttgtgacctgctgttgggaggaagagaatggtcctacatcgttgaaagaccatcagctgtaaatgggacgtgttatcctgggaatatagaaaatctagaggaactcaggacgctctttagttccgctagttcctaccaaagaatccaaattttcccagacacaatctggaatgtgacctacactggaacaagcaaagcatg…
>A_chicken_Iran_B76_2004___G5.2	*gataaaatctgcatcggccaccagtcaacaaattccacagaaactgttgacacgctaacagaaactaatgttcctgtgacacatgctaaagaattgctccatacagagcacaatggaatgctgtgtgcaacaaatctgggacatcccctcattctagacacatgcactatcgaaggactgatttatggcaacccttcttgtgacctgctgttgggaggaagggaatggtcctacatcgtcgaaagaccatcagcggtaaatggaacatgttaccctgggaatgtagaaaacttagaggaactcagaacactttttagttcctctagttcctaccaaagaatccaaatcttcccagacacaatctggaatgtgacttacactggaacaagcaaatcatg…
>A_Chicken_Iran_TH386_2007___G5.2	*gataaaatctgcatcggccaccagtcaacaaattcaacagaaactgttgacacgctagcagaaactaatattcctgtgacacatgccaaagaattgctccatacagagcataatggaatgctgtgtgcaacaaatctgggacatccccttattctagacacatgcactatcgaaggactgatttatggcaacccttcttgtgacctgctgttgggaggaagggaatggtcctacatcgtcgaaagaccatcagcggtaaatggaacatgttaccctgggaatgtagaaaacttagaggaactcagaacactttttagttcctctagttcctatcaaagaatccaaatattcccagacacaatctggaatgtgacttacactggaacaagcaaatcatg…
>A_chicken_Faisalabad_NARC-805_2004___G5	*gataaaatctgcatcggccaccagtcaacaaattccacagaaactgtggacacgctaacagaaactaatgttcctgtgacacatgccaaagaattgctccacacagagcataatggaatgctgtgtgcaacaaatcttggacgtcctctcatcctagacacatgcactatcgaaggactgatctatggcaacccttcttgtgacctgctgttgggagaaagggaatggtcctacatcgtcgaaagaccatcagcagtaaatggaacgtgctaccctgggaatgtagaaaacttagaggaactcagaacactttttagttcctctagttcctaccaaagaatccaaatcttcccagacacaatctggaatgtgacttacacgggaacaagcaaatcatg…
>A_chicken_Abbottabad_NARC-04N-233_2004___G5	*gataaaatctgcatcggccaccagtcaacaaattccacagaaactgtggacacgctaacagaaactaatgttcctgtgacacatgccaaagaattgctccacacagagcataatggattgctgtgtgcaacaaatctgggacatcctctcatcctagacacatgcactatcgaaggactgatctatggcaacccttcttgtgacctgctgttgggaggaagggaatggtcctacatcgtcgaaagaccatcagcagtaaatggaacgtgttaccctgggaatgtggaaaacttagaggaactcagaacactttttagttcctctagttcctaccaaagaatccaaatcttcccagatacaatctggaatgtgacttacacgggaacaagcaaatcatg…
>A_wild_bird_Victoria_20-03245-0029_2020___Y8	*gataaaatctgcattggctaccagtcaacaaactccacagaaactgtcgacacactaatcgaaaacaatgtccctgtgacgcatactaaagaattgctccacacagagcacaatggaatgctatgtgcaacagacctggggcatcctctcatactcgacacctgcactattgaaggactggtatacggcaatccttcttgtgatctgctgctaggagggaaagaatggtcttacattgtcgaaagatcgtcagcaaccaatgggatgtgttatcctgggaatgtagaaaacctggaggaactcagatctttcttcagctctgcaaattcctatcaaagaatccagatctttccagacacaatttggaatgtgacttacagtggaacaagcaaagcatg…
>A_Wild_Duck_South_Korea_KNU2020-110_2020___Y8	*gataaaatctgcattggctaccagtcaacaaattccacagaaactgtcgacacactaatagaaaacaatgtccctgtgacgcataccaaagaattgctccacacagagcacaatggaatgctatgtgcaacagacctggggcatcctctcatactcgacacctgcactattgaaggactggtatacggcaatccctcttgtgatttgctgctgggagggaaagaatggtcttacattgtcgaaagatcatcagcaaccaatgggatgtgttatcctggaaatgtagaaaacctggaagaactcaggtctttcttcagctctgctaactcctatcgaagaatccagatctttccagacacaatttggaatgtgacttacagtggaacaagcagagcatg…
>A_duck_Vietnam_HN5983_2019___Y8	*gataaaatctgcattggctaccagtcaacaaactccacagaaactgtcgacacactaatagaaaacaatgttcctgtgacgcataccaaagaattgctccacacagagcacaacggaatgctatgtgcaacagacctggggcatcctctcatactcgacacctgcactattgaaggactggtatacggtaacccctcttgtgatctgttgctgggagggaaagaatggtcttacattgtagaaagatcatcagcgaccaatgggatgtgttatcctggacatgtagagaacctggaggaactcaggtcttttttcagctctgctaattcctaccaaagaatccagatctttccagatacaatttggaatgtgacttacagtggaacaagtagagcatg…
>A_pheasant_Italy_21VIR2284-1_2021___Y8	*gataaaatctgcattggctaccagtcaacaaactccacagaaactgtcgacacactaatagaaaacaatgttcctgtgacgcataccaaagaattgctccacacagagcacaatggaatgctatgtgcaacagacctggggcatcctctcatacttgacacctgcactattgaaggactggtatacggcaatccctcttgtgatctgctgctaggagggaaagaatggtcttacattgtcgaaagatcatcagcgaccaatggaatgtgttatcctggaaatgtagagaacctggaggaactcaggtctttcttcagctctgctaattcctaccgaagaattcggatctttccagatacaatttggaatgtgacttacagtgggacaagcaaagcatg…
>A_Mallard_Anas_platyrhynchos__South_Korea_KNU2021-41_2021___Y8	*gataaaatctgcattggctaccaatcaacaaactctacagaaactgtcgacacactaatagaaaacaatgtccctgtgacgcataccaaagaattgctccacacagaacacaatggaatgctatgtgcaacagacctggggcatcctctcatactcgacacctgcactattgaaggactggtatacggcaatccctcgtgtgatctgctgctgggagggaaagaatggtcttacattgtcgaaagatcatcagcgactaatgggatgtgttatcctggaaatgtagagaacctggaggaactcaggtcttttttcagttctgctaattcctaccaaagaatccagatctttccagatacaatttggaatgtgacttacagtggaacaagcaaagcatg…
>A_ostrich_South_Africa_586654_2019___Y8	*gataaaatatgcattggctaccagtcaacaaactccacggaaactgtcgacacactaatagaaaacaatgttcctgtgacgcataccaaagaattgctccacacagagcacaatggaatgctgtgtgcaacagatctggggcatcctctcatactagacacctgcactatcgaaggattgatatacggcaacccctcttgtgatccgctgctgggagggaaagaatggtcttacattgtcgaaagatcatcagcgaccaatgggatgtgttaccctggaaatgtggagaaccttgaggaactcaggtctctcttcagttctgctaattcctaccagagaatccagatcttcccagatacaacttggaatgtgacttacagtggaacaagcaaagcatg…
>A_wild_waterbird_South_Australia_18-9201854-12_2018___Y8	*gacaaaatctgcattggctaccagtctacaaactccacagaaactgtcgacacactaatagagaacaatgttcctgtgacgcatgcaaaagatttgctccacacagagcacaatggaatgctatgtgcaacagacttggggcatcctctcatactagacacctgcactatcgaagggctggtttatggcaatccctcttgtgatctgcttctgggaggaaaagaatggtcttacattgtcgaaagatcatcagcgatcaatgggatgtgttatcctggaaatgtagagaatctggaggaactcaggtcttttttcagctctgccaattcctaccaaaggatccaaatctttccagagacaatttggaatgtaacttacagtggaacaagcaaagcatg…
>A_wild_duck_Northern_Territory_18-0491-262_2018___Y8	*gacaaaatctgcattggctaccagtcaacaaactctacagaaactgtcgacacactaatagaaaacaatgtccctgtgacgcatgccaaagatttgctccacacagagcacaatggaatgctatgtgcaacagacctggggcatcctctcatactaaacacttgcactatcgaagggctggcatatggcaatccctcttgtgatctgctgcttggaggaaaagaatggtcttacattgtcgaaagatcatcagcaatcaatgggatgtgttatcctggaaatgtagaaaatctggaggaactcaggtcttttttcagctctgccaattcctaccaaagaatccaaatctttccagacacaatttggaatgtaacttacagtggaacaaccaaagcatg…
>A_wild_waterbird_South_Australia_19-6529700-41_2019___Y8	*gacaaaatctgcattggctaccagtcaacaaactccacagaaactgttgacacactaatagaaaacaatgttcctgtgacgcataccaaagaattgctccacacagagcataatggaatgctatgtgcaacagacctggggcatcctcttatactagacacctgcactatcgaagggctggcatacggcaatccctcttgtgatctgctgctgggaggaaaagaatggtcttacattgtagaaagatcatcagcgatcaatgggatgtgttatcctggaaatgtagagaatctggaggaactcaggtctctcttcagctctgctaattcctaccaaagaatccagatcttcccagatacaatctggaatgtgacttacgatggaacaagctcagcatg…
>A_Anas_platyrhynchos_Belgium_9313_2016___Y8	*gacaaaatctgtattggctaccagtcaacaaactccacagaaactgtcgacacactaatagaaagcaatgttcctgtgacacataccaaagaattgctccacacagagcacaatggaatgctatgtgcaacagacctggggcatcctctcatactagacacttgcactatcgaagggctggtatacggcaatccttcttgtgatttgctgctaggagggaaagaatggtcttacattgtcgaaagatcatcagcagtcaatgggatgtgttatcctggaaatgtagagaatctggaagagctcaggtctttcttcagctctgctaattcctgccaaagaatccagatctttccagacacaatttggaatgtgacttatagtggaacaagtaaggcatg…
>A_wild_bird_Anhui_S66_2014___Y8	*gacaaaatctgcattggctatcagtcaacaaactccacagaaactgtcgacacactaatagaaaacaatgttcctgtgacacacaccaaagaattgctccacacagagcacaatggaatgctatgtgcaacagacctggggcatcctctcatactagacacttgcactatcgaagggctggtatacggcaatccttcttgtgatttgctgctaggagggaaagaatggtcttacattgtcgaaagatcatcatcaatcaatgggatgtgttatcctggaaatgtagagaatctggaggaactcatgtctttcttcagctatgctaattcctaccaaagaatccggatctttccagacgcaatttggaatgtgacttatagtggaacaagcagagcatg…
>A_mallard_France_090360_2009___Y8	*gacaaaatctgtattggctaccagtcaacaaactccacagaaactgtcgacacactaatagaaaacaatgttcctgtgacacataccaaagaattgctccacacagagcacaatggaatgctatgtgcaacaaacctggggcagcctctcatactagacacctgcactatcgaagggctggtatacggtaatccctcttgtgatttgcttctgggaggaaaagaatggtcttacattgtcgaaagatcatcagcggtcaatgggatgtgttatccaggaaatgtagagaatctggaggaactcaggtctttcttcagctctgctaattcctaccaaagaatccagatctttccagactcaatttggaatgtgacttacagtggaacaagcaaagcatg…
>A_mallard_PT_27972-B139_2007___Y8	*gacaaaatctgcattggctaccagtcaacaaactccacagaaactgtcgacacactaacagaaaacaatgttcctgtgacacataccaaagaattgctccacacagagcacaatggaatgctatgtgcaacagatctggggcatcctctcatactagacacctgcactatcgaagggctggtatacggcaatccctcttgtgatttgctactgggagggaaagaatggtcttacattgtcgaaagatcatcagcgatcaatgggatgtgttatcctggaaatgtagaaaacctagaggaactcaggtctttcttcagctctgctaattcctaccaaagaatccagatctttccagacacaatttggaatgtgacttacagtggaacaagcaaagcatg…
>A_pelican_Zambia_13_2009___Y8	*gacaaaatctgcattggctatcagtcaacaaactccacagaaactgtcgacacactaatagagaacaatgttcctgtgacacataccaaagaattgctccacacagagcacaatggaatgttgtgtgcaacaaacctggggcatcctctcatcctagatacctgcactatcgaaggactagtatatggcaatccctcttgtgacttgctactgggagggaaagaatggtcttacattgtcgaaagatcatcagcggtcaatggggtatgttatcctgggaatgtagagaatttggaggaactcagatctttcttcagctctgctaattcctatcaaagaatccagatcttcccagacacaatttggaatgtgacttacagtggaacaagcaaagcatg…
>A_wild_waterbird_Western_Australia_AS15-1167-23_2015___Y8	*gataaaatttgcattggctaccagtcaacaaactccacagaaactgttgatacactaatagaaaacaatgttcctgtgacacacaccaaagaattgctccacacagagcacaatggaatgctgtgtgcaacagacctggggcatcccctcatcctagacacttgcactatcgaagggctggtgtacggcaatccctcttgtgacttcctactgggagggaaagaatggtcttatattgttgaaagatcatcagcaataaatggaatgtgttatcctggaaatgtagagaatctggaggaattaaggtccttctttagctctgctaagtcctaccaaagaatccagatctttccggacacaacttggaatgtgacttacagtggaacaagcaaagcatg…
>A_wild_duck_Tasmania_13-1724-1_2013___Y8	*gataaaatctgcattggctaccagtcaacaaactccacagaaactgttgacacactaatagaaaacaatgttcctgtgacacacaccaaagaattgctccacacagagcataatggaatgctgtgtgcaacagacctggggaatcccctcattctggacacttgcactatcgaagggctggtatacggcaatccctcttgtgattcgctactgggagagagagaatggtcttatattgtcgaaagaacatcagcaataaatgggatgtgctatcctggaaatgtagagaatctggaggaactaaggtctttctttagctctgctaactcctaccaaagaatccagatctttccggacacaacctggaatgtgacttacagtggaacaagcaaagcatg…
>A_wild_duck_Tasmania_14-1653-2_2014___Y8	*-----------------------------------------aaaagcaggcacactaatagaaaacaatgttcctgtgacacacaccaaagaattgctccacacagagcacaatggaatgctgtgtgcaacagacctgggacatcccctcattctagacacttgcactatcgaagggctggtatacggcaacccctcttgtgatttgctactgggagggaaagaatggtcttatattgtcgaaagatcatcagcagtaaatgggatgtgttatcctggaaacgtagagaatctggaggaactaaggtctttctttagctctgctaattcctaccaaagaatccagatctttccggacacaacttggaatgtgacttacagtggaacaagcaaagcatg…
>A_duck_Hainan_FQ260_2013___Y8	*cataaaatctgcattggctatcaatcaacaaactccacagaaactgttgacacactaatagaaagcaatgttcctgtgacacataccaaagaattgctccacacagagcacaatggaatgctgtgtgcaacaaacctgggacatcccctcatcctagacacctgcactattgaagggctggtatatggcaatccctcttgtgatttactactgggagggaaaaaatggtcttacattgtcgaaagatcatcagcaatcaatgggatgtgttatcccggaaatgtagagaatctggaggaactaaggtctttctttagctctgctaattcttatcaaagaatccagatctttccagacacaatttggaatgtgacttacagtggaacaagcaaagcatg…
>A_duck_Jiangxi_7554_2007___Y8	*gacaaaatctgcattggctaccagtcaacaaactccacagagactgttgacacactaatagaaaacaatgttcctgtgacacataccaaagaattgctccacacagagcacaatggaatgctgtgtgcaacaaacctggggcatcctctcatcctagacacctgcactatcgaagggctggtatacggcaatccctcttgtgatttgcttctgggaggaaaagaatggtcttacattgtcgaaaggtcatcagcaatcaatgggatgtgttatcctggaaatgtagagaatctggaggaactaaggtctttcttcagctctgctaattcctaccaaagaatccagatctttccagatacaatttggaatgtgacttacagtggaacaagcaaagcatg…
>A_duck_Anhui_FA242_2013___Y8	*gacaaaatctgcattgcctaccagtcaacaaactccacagaaactgtcgacacactaatagaaaacaatgttcctgtgacacataccaaagaattgctccacactgagcacaatgggatgctgtgtgcaacaaacctggggcatcctctcatcctagacacctgcactatcgaagggctggtatacggcaatccctcttgtgatttgctactgggagggaacaaatggtcttacattgttgaaagatcatcagcgatcaatgggatgtgttatcctgggaatgttgagaatctggaggaactaaggtctttcttcagctctgctaattcctaccgaagaatccagatcttctcagacacaatttggaatgtgacttacactggaacaagcagagcatg…
>A_eastern_curlew_Stockton_7204_2008___Y8	*gacaaaatctgcattggctaccagtcaacaaactccacagaaactgtcgacacactaatagaatccgacgttcctgtgacacataccaaagaattgctccacacagagcacaatggaatgctatgtgcaacagacctggggcatcctctcatcctggacacctgcactatcgaagggctagtatatggtaatccctcttgtgatttgctactaagaggaaaaaaatggtcttacattgtcgaaagatcgtcagcaataaatgggatatgttatcctggaaatgtagagaatctggaggagctcagatctttcttcagttctgctaactcctaccaaaggatccagatttttccagacacaatttggaatgtgacctacagtggaacaagcaaagcatg…
>A_duck_Viet_Nam_68_2001___Y8	*gacaaaatctgcattggctaccaatcaacaaactccacagaaactgtcgacacactaatagaaaacaatgttcctgtgacacataccaaggaattgctccacacagagcacaatggaatgttatgtgcaacagacctggggcaccctctcatcctagacacctgcaccatcgaagggctggtatacggtaatccctcttgtgatttgctactgggagggaaaaaatggtcttacattgtcgaaagatcatcagcaatcaatgggatgtgttaccctggaaatgtagagaatctggaggaactcaggtctttcttcagctctgctaattcctaccaaagaatccagatcttcccagacacaatttggaatgtgacttacagtggaacaagcaaggcatg…
>A_duck_Shantou_7488_2004___Y8	*gataaaatctgcattggctaccagtcaacaaactccacagaaactgtcgacacactaatagaaaacaatgttcctgtgacacataccaaagaattgctccacacagagcacaatggaatgctatgtgcaacaaacctggggcaccctctcatcctagacacctgcactatcgaagggctggtatacggtaatccctcttgtgatttgctactgggagggaaagaatggtcttacattgtcgaaagatcatcagcaatcaatgggatgtgttatcctggaaatgtagagaatctagaggaactcagatctttcttcagctctgctaattcctaccaaaggatccagatctttccagacagaatttggaatgtgacttacactggaacaagcaaagcatg…
>A_duck_Hokkaido_31_1997___Y8	*------------------------------------------------------ctaatagaaaacaatgttcctgtgacacataccaaagaattgctccacacaaagcacaatggaatgctatgtgcaacaagcctggggcaccctctcatcctagacacctgtactatcgaagggctggtatacggtaatccctcttgtgatttgctactgggagggaaagaatggtcttacattgtcgaaagatcatcagcagtcaatgggatgtgttatcctggaaatgtagagaacctggaggaactcaggtctttctttagctctgctaattcctaccaaagaattcagatctttccagacacaatttggaatgtgacctacagtggaacaagcaaagcatg…
>A_ostrich_South_Africa_9508103_1995___Y8	*GACAAAATCTGCATTGGCTACCAGTCAACAAACTCCACAGAAACTGTCGACACACTAATAGAAAACAATGTTCCTGTGACACATACCAAAGAACTGCTCCACACTGAGCACAATGGAATGTTATGCGCAACAAACCTGGGGCACCCTCTCATTCTAGACACCTGCACTATCGAAGGGCTGGTATACGGTAATCCCTCTTGTGATTTGCTATTAGGAGGGAAAGAATGGTCTTACATTGTCGAAAGATCATCAGCTGTCAATGGGATGTGTTATCCTGGGAATGTAGAGAATCTGGAGGAACTCAGGTCTTTCTTCAGCTCTGCTAATTCCTACCAAAGAATCCAGATCTTTCCGGACACAATTTGGAATGTGACTTACAGTGGAACAAGCAAAGCATG…
>A_Muscovy_duck_Vietnam_HN4929_2018___Y6	*gataaaatctgcattggctaccaatcgacaaactccacagagactgttgacacactaatagaaagcaatgtccctgtgacacatacaaaagaattactccacacagaacacaacggaatgctatgtgcaacaaacttaggacaccctctaatcctagacacttgcaccattgaagggctagtatatggcaacccttcttgtgatttgctgctaggagggaaagaatggtcctacattgtcgaaaggtcatcagccgtcaatggaatgtgctaccctggaaatgtagagaatctggaggaacttaggtctttcttcagctctgctaattcctatcaaagaatccaaatcttcccagatacaatttggaatgtaacctacactggaacaagcgcagcatg…
>A_duck_Vietnam_OIE-2327_2009___Y6	*gataaaatctgcattggctatcaatcaacaaattctacagagactgttgatacactaatagaaagcaatgttcctgtgacacataccaaagagttactccacacagaacacaatgggatgctatgcgcaacaaacctaggacatcctctcattctagacacttgcaccatcgaagggctggtatatggcaacccttcttgtgatttactactaggagggaaagaatggtcttacatcgttgaaaggtcatcagctgtcaatgggatgtgctaccctggaaatgtagaaaatctggaggaacttagatctttcttcagctccgccaattcctatcaaagaatccagatctttccagacacaatttggaatgtaacttacagtggaacaagcgcagcatg…
>A_korean_native_chicken_South_Korea_N15-001_2015___Y9	*gacaaaatttgcattggataccagtcgacaaactccacagaaactgttgatacactaacagaaaccaatgtccctgtgacacatgccaaagaactgcttcacacagagcacaatggaatgttatgtgcaacaaatcaggggcatcctcttatattagacacctgcacagttgaggggttggtgtatggtaatcctgcctgtgattcactactgggagggaaagaatggtcctacattgttgaaagatcatcagctgttcatgggatgtgttaccctggaagggtagagaatctggaagaactaagatcttttttcagttctgcccgctcctacaaaaagctcctgctcttcccagaccgcacttggaatgtgactttcactggaacaagccaagcatg…
>A_duck_Korea_A174_2009___Y9	*gataaaatttgcattggataccagtcaacaaactccacagaaactgttgatacactagtagaaaccagtgtccctgtgacacatgccaaagaactgcttcacacagagcacaatggaatgttatgtgcaacaaatcaggggcatcctcttatactagacacctgcacagttgaaggattggtgtatggcaatcctgcctgtgattcgctactgggaggaaaagaatggtcctacattgttgaaagatcatcagccgttcatgggatgtgttaccctggaagggtagagaatctggaagaactaagatcttttttcagttctgctcgctcctacaaaagactccagctctttccagaccgcacttggaatgtgactttcactggaacaagcaaagcatg…
>A_chicken_Korea_SH0906_2009___Y9	*gataaaatttgcattggataccagtcaacaaactccacagaaactgttgatacactagtggaaaccaatgtccctgtgacacatgccaaagaactgcttcatacagagcacaatggaatgttatgtgcaacgaatcaggggcatcctcttatactagacacctgcacagttgaagggttggtgtatggcaatcctgcctgtgattcgctactgggaggaaaaaaatggtcttacattgttgaaagatcatcacccgttaaggggatgtgttaccctggaagggtaaagaatctggaaaaactaaaatcgtttttcatttctgctccctcctacaaaaaactcctgctctttccaaaccacatttggaatgtgactttccctggaacaagcaaagcatg…
>A_chicken_Korea_C16_2009___Y9	*gataaaatttgcattggataccagtcaacaaactccacagaaactgttgacacactagtagaaaccaacgtccctgtgactcatgccaaagaactgcttcacacagagcacaatggaatgttatgtgcaacaaaacaggggcatcctcttatcctagacacctgcacagtcgaagggctggtgtatggcaatcctgcctgtgattcgctattgggaggaaaagaatggtcttacattgtcgaaagatcatcaactgttcatggaatgtgttaccctggaagggtagagaatctggaagaactaagatcttttttcagttctgctcgctcctacaagaaactcctgctctttccagaccgcacttggaatgtgactttcactggaacaagcaaagcatg…
>A_korean_native_chicken_South_Korea_P09-366_2009___Y9	*gacaaaatttgcattggataccagtcaacaaactccacagaaactgttgacacactagtagaaaccaacgtccctgtgacacatgccaaagaactgcttcacacagagcacaatggaatgttatgtgcaacaaaacaggggcatcctcttatcttagacacctgcacagtcgaagggttggtgtatggtaatcctgcttgtgattcgctactgggagggaaagaatggtcttacattgtcgaaagatcatcagctgttcatggaatttgttaccctggaagggtagagaatctggaagaactaagatcttttttcagttctgctcgctcctacaaaaaactcctgctctttccagaccgcacctggaatgtgactttcactggaacaagcaaagcatg…
>A_chicken_Korea_801_2007___Y9	*gataaaatttgcattggataccagtcaacaaactccacagaaactgttgatacactagtagaaaccaatgtccctgtgacacatgccaaagaactgcttcacacagagcacaatggaatgttatgtgcaacaaaccaggggcatcctcttatcctagacacctgcacagttgaagggttggtgtatggcaatcctgcctgtgattyrctactgggaggaraagaatggtcttacattgtcgaaagatcatcagctgttcatgggatgtgttaccctggaagggtagagaatctggaagaactaagatcttttttcagttctgctcgctcctacaaaagactcctgctctttccagaccgcacttggaatgtgactttcactggaacaagcaaagcatg…
>A_broiler_South_Korea_N07-0371_2007___Y9	*gataaaatttgcattggataccagtcaacaaactccacagaaacagttgatacattagtagaaaccaatgtccctgtgacacatgccaaagaactgcttcacacagagcacaatggaatgttatgtgcaacaagtcaagggcatcctcttgtcctagacacctgcaccgttgaagggttggtgtatggcaatcccgcctgtgatttgctactaggaggaaaagaatggtcttacattgtcgaaagatcatcagccattaatggaatgtgctatcctggaagggtagagaatctggaagaactacgatcttttttcagttctgctcgctcctacaaaagactcctgctctttccagaccgcacttggaatgtgacttacactggaacaagcaaagcatg…
>A_white_peckin_duck_South_Korea_N09-062_2009___Y9	*gataaaatttgcattggataccagtcaacaaactccacagaaactgttgatacattagtggaaaccaatgtccctgtgacacatgccaaagaattgcttcacacagagcacaatggaatgttatgtgcaacaaatcaggggcatcctcttatcctagacacctgcaacgttgaagggttagtgtatggcaatccttcctgtgatttgctactgggagggaaagaatggtcttacattgtcgaaagatcatcagctattaatgggatgtgttaccctggtaaggtagagaatctggaagaactaaggtcctttttcagttctgctcgttcctacaaaagactcctgctttttccagacagcacttggaatgtgacttacactggaacaagcaaggcatg…
>A_white_peckin_duck_South_Korea_N07-0186_2007___Y9	*gataaaatttgcattggataccagtcatcaaactccacagaaactgttgatacactagtagaaaccaatgtccctgtgacacatgccaaagaattgctccacacagagcacaatggaatgttatgtgcaacaaatcaggggcatcctcttatcctagacacctgcaccgttgaagggttggtgtatggcaatccttcctgtgatttgctactgggaggaaaagaatggtcttacattgttgaaagatcatcagccattaatgggatgtgttaccctggaaaggtagagaatctggaagaactaagatcttttttcagttctgctcgctcttacaaaagacttctgctcttcccagaccgcacttggaatgtgacttacactggaacaagcaaagcatg…
>A_pheasant_South_Korea_N08-0180_2008___Y9	*gacaaaatttgcattggctaccagtcaacaaactccacagagactgttgatacactagtagaaagcaatgtccctgtgacacatgccaaagaattgctccacacggagcacaatggaatgttatgtgcaacaaaccaggggcatcctcttatcctagacacctgcaccgttgaaggattggtgtatggcaatcctgcctgtgatttgctactcggagggaaagaatggtcttacattgtcgaaagatcatcagcaattaatgggatgtgctaccctggaagagtagagaacctggaagaactcagaacttttttcagttctgcacgctcctataaaagactcctgctctttccagacagaacttggaatgtgacttacactggaacgagcaaagcatg…
>A_chicken_Korea_KU19-376_2007___Y9	*gacaaaatttgcattggctaccagtcaacaaactccacagaaactgttgatacactagtagaaagcaatgtccctgtgacacatgccaaagaattgctccacacagagcacaatggaatgttatgtgcaacaaaccaggggcatcctcttatcctagacacctgcaccgttgaaggattggtgtatggcaatcctgcctgtgatttactactgggaggaaaagaatggtcttacattgtcgaaagatcatcagcaattaatgggatgtgctaccctggaagggtagagaacctggaagaactcagatcttttttcagttctgcacgctcctataaaagactcctgctctttccagacagaacttggaatgtgacttacactggaacgagcaaagcgtg…
>A_chicken_Penang_8231-2018_2018___Y9	*gataaaatttgtattggctaccagtcaacaaactccacagaaacagttgataccctagtagaaaacaatgtccctgtgacacatgccaaagaattgctacacacagagcacaatggaatgttatgtgcaacaaacttggggcaccctcttatcctagacacctgcaccattgaagggttggtgtacggcaatccttcctgtgattcgctactgggagggagagagtggtcttacattgtcgaaagatcatcagctgttaatggaatgtgctaccctggaagggtagagaatctggaagaactcaggtcctttttcagctctgctcgctcctacaaaaaactcctactctttccagaccgtacttggaatgtgactttcaatgggacaagcagagcatg…
>A_chicken_Penang_1373-2017_2017___Y9	*gataaaatttgtattggctaccagtcaacaaactccacagaaacagttgataccctagtagaaaacaatgtccctgtgacacatgccaaagaattgctacacacagagcacaatggaatgttatgtgcaacaaacttggggcaccctcttatcctagacacctgcacagttgaagggttggtgtacggcaatccttcctgtgattcgctactaggagggaaagagtggtcttacattgtcgaaagatcatcagctgttaatggaatgtgctaccctggaagggtagagaatctggaagaactcaggtcttttttcagctctgctcgctcctacaaaaaactcctactctttccagaccgtacttggaatgtgactttcaatgggacaagcagagcatg…
>A_chicken_Korea_196_2006___Y9	*gataaaatttgcattggctaccagtcaacaaactccactgaaactgttgatacactggtagaaaacaatgtccctgtgacacataccaaagaattgctccgcacagagcacaatggaatgttatgtgcaacaaacttgggacaccctcttattctagacacctgcaccattgaaggattggtgtacggcaatccttcctgtgatttgctactgggagggaaagaatggtcttacattgtcgaaagatcatcagctgttaatgggatgtgctaccctggaagggtagagaatctggaagaactcaggtctgttttcagttctgctcgctcctacaaaagactcctactctttccagacaggacttggaatgtgactttcactgggacaagcaaagcatg…
>A_Korea_KBNP-0028_2000___Y9	*gataaaatttgcattggctaccagtcaacaaactccacagaaactgttgatacactagtagaaaacaatgtccctgtgacacataccaaagaattgctccacacagagcacaatggaatgttatgtgcaacaaacctggggaaccctcttatcctagacacctgcaccattgaagggttggtatacggcaatccttcctgtgatttgctactgggagggaaagaatggtcttacattgtcgaaagatcatcagctgttaatgggatgtgctaccctggaagggtagagaacctggaagaactcaggtcctttttcagttctgctcgctcctacaaaagactcctgctctttccagaccgcacttggaatgtgacttacactgggacaagcaaagcatg…
>A_Chicken_Korea_99029_1999___Y9	*gataaaatttgcattggctaccagtcaacaaactccacggaaactgttgatacactagtagaaaacaatgtccctgtgacgcataccaaagaattgctccacaccgagcacagtggaatgctatgtgcaacaaacctggggcaccctcttatcctagacacctgcatcattgaaggactggtgtacggtaatccttcctgtgatttgctactgggagggaaagaatggtcttacattgtcgaaagatcatcagctgttaatgggatgtgctaccctggaaaggtagagaatctggaagaactcagatcttttttcagttctgctcgctcctacaaaagactcctgctctttccagacagaacttggaatgtgacttacaatgggacaagcaaagcatg…
>A_Chicken_Korea_MS96_1996___Y9	*gataaaatttgcattggctaccagtcaacaaactccacagaaactgttgatacactagtagaaaacaatgtccctgtgacacatgccaaagaattgctccacacagagcacaatggaatgctatgtgcaacaaacctggggcaccctctcatcctagacacctgcaccatcgaagggttggtgtacggcaacccttcctgtgatttgctactgggagggaaagaatggtcttacattgtcgaaagatcatcagctgtcaatgggatgtgttaccctggaaaggtagagaacctggaagaactccagtcatttttcagctccgctcgctcctacaaaagactcctgctctttccagacagaacttggaatgtgacttacactgggacaagcaaagcatg…
>A_mallard_Finland_10940_2009___Y7	*gataaaatctgcattggctaccaatcaacaaactctacagaaactgttgacacactaatagaaaacaatgttcctgtgacacacaccaaagaattgctccacacagagcacaatggaatgctatgtgcaacaaacctggggcaccctctcatcctagacacctgcactatcgaagggctggtatacggcaatccttcttgtgatttgctactgggagggaaagaatggtcttacattgtcgaaagatcatcagctgtcaatgggatgtgttatcctggaaatgtagaaaatctggaagaactcaggtccttcttcagttctgctaattcctaccaaagaatccagatctttccagacagaatctggaatgtgacttacagtggaacaagcaaggcgtg…
>A_shorebird_Delaware_Bay_276_1999___Y7	*gataaaatctgcattggctaccagtcaacaaactccacagaaactgttgacacactgatagaaagcaatgttcctgtgacacataccaaagaattgctccacacagagcacaatgggatgctatgtgcaacaaacctgggccatcccctcatcctagacacctgcaccatcgaagggctggtatacggcaatccttcttgtgatttgctactgggaggaaaagaatggtcttacattgtcgaaagatcatcagctgttagtgggatatgttaccctggaaatgtagaaaatctggaggaactcaggtcttttttcagctctgctaattcctaccaaagaatccagatctttccagacaaaatttggaatgtgacttacagtggaacaagcaaagcatg…
>A_turkey_Germany_R22_1996___Y7	*gataaaatctgcattggctaccagtcaacaaactccacggaaactgttgacacactaacagaaaacaatgttcctgtgacacataccaaagaattgctccacacagagcacaatgggatgctatgtgcaacaaacctggggcaccctctcatcctagacacctgcaccatcgaagggctggtatacggcaatccttcttgtgatttgctattgggaggaaaagaatggtcttacattgtcgaacggtcatcagctgttaatgggatgtgttaccctggaaatgtagaaaatctggaagaactcaggtcttttttcagctctgctaattcctaccaaagaatccagatctttccagacacaatttggaatgtgacttacagtggaacaagcagagcatg…
>A_duck_Hong_Kong_Y439_1997___Y-like	*gataaaatctgcattggctaccagtcaacaaactccacggaaactgttgacacactaatagaaaacaatgttcctgtgacacataccaaagaattgctacacacagagcacaatggaatgctgtgtgcaacaaacctggggcaccccctcatcctagacacctgcaccatcgaaggactggtatacggtaatccttcttgtgatttgctactaggaggaaagaaatggtcttacattgttgaaagaccatcagctatcaatgggatgtgttaccctggaaatgtagaaaacctggaagaactcagatcttttttcagctctgctaattcctatcgaagaatccagatctttccagacacaatttggaatgtgacttatactggaacaagcagagcatg…
>A_Ruddy_Turnstone_Delaware_207_2019___Y4	*gacaaaatctgcataggctaccagtcaacaaactccactgaaactgttgacacactgatagaggacaatgttcctgtgacccacaccaaagaattgctccacacagagcacaatgggatgttatgtgcaacaaccctaggacaccctcttattctagaaaaatgcagtatagaaggattggtatacggtaatcctgcttgtgatttgctgctagcaggaaaagaatggtcatatattgtagaaagaccatcagctgccaatggaacgtgttaccctggaaatgtagagaatctggaagaactcaggtctctcttcagctctgttagttcctatcaaaggatccaaatcttcccggatagaatttggaatgtgacttacactggaacaagcgcagcatg…
>A_common_redshank_Singapore_F83-1_2015___Y4	*gacaaaatctgcatcggctaccagtcaacaaactccacggaaactgttgacacactgatagagaacaatgttcctgtgacacacaccaaagagttgctccacacagagcacaatgggatgttatgtgcaacaaccctaggacatcctcttattctagacagatgcagtatagaaggattggtatacggcaatcctgcttgtgacttgctgctaacagggaaagaatggtcatacattgtagaaagaccatcagctgtcaatggaacgtgttaccctggaaatgtagagaatctggaagagctcagatctttcttcagctctgctagttcctatcaaaggatccaaatcttccctgacggaatttggaatgtgacttacactggaacaagcgcaacatg…
>A_shorebird_Delaware_554_2007___Y5	*gacaaaatctgcattggctaccagtcaacaaactccacggaaactgttgatacactaatagaaaacaatgttccggtgacccataccaaagaattgctccacacagagcacaatgggatgctgtgtgcaacaaccctgggacaccctcttattctagacacctgcactatagaaggattggtatatggcaatcctgcctgtgatctgctactaagaggaaaggaatggtcatacattgtagaaagaccatcagctgtcaatgggacatgttaccctggaaatgtagagaatctggaagaactcagggccctcttcagttctgctaattcctatcaaaggatccagatcttcccagacagagtttggaatgtgacttacactggaacaagcgcagcatg…
>A_common_murre_Oregon_19497-004_2005___Y5	*gacaaaatctgcatcggctaccaatcaacaaactccacggaaactgttgacacactaatagaaaacaatgttcctgtgacccataccaaagaactgctccacacagagcacaatgggatgctgtgtgcaacaaccctgggacaccctcttattctggacacctgcactatagaaggattggtatacggcaatcctgcttgtgatgtgctactagagggaaaagaatggtcatacattgtagaaagaccatcagctgtcaatgggacgtgttaccctggaaatgtagagaatctagaagaactcagggcccttttcagctctgctaattcttaccaaagaatccagatcttcccagacagaatttggaatgtgacttacactggaacaagcgcagcatg…
>A_green-winged_teal_Alaska_AK20-459_2020___Y3	*gataaaatctgcattggctaccagtcaacaaactccacagagactgttgatacactaatagaaaacaatgttcctgtgacacataccaaagaattgctacacacagagcacaatggaatgctatgcgcaacagatctggggtatcctctcattctagatacttgcaccatcgaagggctagtctatggcaacccttcttgtgatctgctattgggagggaaggaatggtcttacattgtcgagagatcatcggctgttaatggaatgtgttatcctggaaatgtagagaacctagaagagctcaggtcctttttcagttctgctaattcatatcaaagagtccagatctttccagacaccatctggaatgtgacttacagtggaacaaccaaagcatg…
>A_American_black_duck_Maine_UGAI16-5466_2016___Y3	*gataaaatctgcattggctaccagtcaacaaactccacagagactgttgatacactaatagaaaacaatgttcctgtgacacataccaaagagttgctacacacagagcacaatggaatgctatgcgcaacagatctggggtatcctctcattctagatacttgcaccatcgaagggctagtctatggcaacccttcttgtgatctgctattgggagggaagaaatggtcttacattgtcgagagatcatcggctgttaatggaatgtgttatcctggaaatgtagagaacctagaagaactcaggtcctttttcagttctgctaattcatatcaaagagtccagatctttcctgacaccatctggaatgtgacttacagtggaacaaccaaagcatg…
>A_ruddy_turnstone_New_Jersey_UGAI17-3019_2017___Y3	*gataaaatctgcattggctaccagtcaacaaactccacagagactgttgatacactaatagaaaacaatgttcctgtgacacataccaaagaattgctacacacagagcacaatggaatgctatgcgcaacagatctggggtatcctctcattctagatacttgcaccatcgaagggctagtctatggcaacccttcttgtgatctgctattgggagggaaggaatggtcttacattgtcgagagatcatcggctgttaatggaatgtgttaccctgggaatgtagaggacctagaagaactcaggtcctttttcagttctgctaattcatatcagagagtccagatctttccagacaccacctggaatgtgacttacactggaacaacccaagcatg…
>A_cackling_goose_Alaska_UGAI15-3075_2015___Y3	*gataaaatctgcattggctaccagtcaacaaactccacagagactgttgatacactaatagagaacaatgttcctgtgacacacaccaaagaattgctacacacagagcacaatggaatgctatgcgcaacagatctggggtatcctctcattctagatacttgcaccatcgaagggctagtctatggcaacccttcttgtgatctgctattgggagggaagaaatggtcttactttgtcgagagaacatcagctgttaatggaatgtgttatcctgggaatgtagaaaacctagaagaactcaggtcttttttcagttctgctaattcatatcaaagagtccagatctttccagacaccatctggaatgtgacctacagtggaacaaccaaagcatg…
>A_White-fronted_Goose_South_Korea_KNU2020-152_2020___Y3	*gataaaatctgcattggctaccagtcaacaaactccacagagactgttgatacactaatagaaaacaatgttcctgtgacacacaccaaagaattgctacacacagagcacaatggaatgctatgcgcaacagatctggggtatcctctcattctagatacttgcaccatcgaagggctagtctatggcaacccttcttgtgatctgctattgggagggaaggaatggtcttacattgttgagagaacatcggctgttaatggaatgtgttatcctgggaatgtagagaatctagaagaactcaggtcttttttcagttctgctaattcatatcaaagaatccagatctttccagacaccatctggaatgtgacttacagtggaacaaccagagcatg…
>A_ruddy_turnstone_Delaware_Bay_253_2011___Y3	*gataaaatctgcattggctaccagtcaacaaactccacagagactgttgatacgctaatagaaaacaatgttcctgtgacacacaccaaagaattgctacacacagagcacaatggaatgctatgcgcaacagatctggggtatcctctcattctagacacctgcaccatcgaagggctagtctatggcaacccttcttgtgatctgctattgggagggaagaaatggtcttacatagtcgagagatcatcggctgtcaatggaatgtgttatcctgggaacgtagagaacctagaagaactcaggtcttttttcagttctgctaattcatatcaaagagtccagatctttccagacaccatctggaatgtgacttacactggaacaagccaagcatg…
>A_mallard_Ohio_13OS3856_2013___Y3	*gataaaatctgcattggctaccagtcaacaaactccacagagactgttgatacactaatagaaaacaatgttcctgtgacacataccaaagaattgctacacacagagcacaatggaatgctatgcgcaacagatctgggatatcctctcattctagacacttgcaccatcgaagggctagtctatggcaacccttcttgtgatctgctattgggagggaagaaatggtcttacattgtcgagagatcatcggctgtcaatggaatgtgttatcctgggaatgtagagaacctagaagaactcaggtcttttttcagttttgctaattcatatcaaagagtccagatctttccagacaccatctggaatgtgacttacagtggaacaagcaaagcatg…
>A_ruddy_turnstone_DE_510_1988___Y3	*gataaaatctgcataggctaccaatcaacaaattccacagaaacggttgacacgctaatagaaagcaatgttcctgtgacacataccaaagaattgctccacacagaacacaatggaatgctgtgtgcaacagatctggggcatcctctcattctagacacctgtactatcgaagggctagtttatggcaatccttcttgtgatctgctattgggagggaaagaatggtcctacatcgtcgagaggtcatctgctgtcaatggaatgtgttaccctgggaaggtagaaaacctggaagaactcaggtcctttttcagttctgcgaattcctatcaaagaatccagatctttccagacacaatctggaatgtgacttacactggaacaagccaagcatg…
>A_mallard_Alberta_11_1991___Y3	*gataaaatctgcataggctaccaatcaacaaattccacagaaactgttgacacgctaatagaaaacaatgttcctgtgacacataccaaagaattgctccacacagagcacaatggaatgttgtgtgcaacagatctggggcatcctctaattctagacacctgtactatcgaagggctagtctatggcaatccttcttgtgatctactattgggagggaaagaatggtcctacattgtcgagagatcatctgctgtcaatggaatgtgttaccctggaaatgtagaaaacctggaagagctcaggtcccttttcagttccgcgaattcctatcgaagaatccagatctttccagacacaatctggaatgtgacttacagtgggacaagcaaagcatg…
>A_turkey_California_1_1988___Y3	*gataaaatctgcataggataccagtcaacaaattccacagaaactgttgacacgctaatagaaaacaacgtccctgtgacacataccaaagaattgctccacacagagcacaatggaatgctgtgtgcaacaaatctggggcatcctctcattctagacacctgtactatcgaagggctggtctatggcaatccttcttgtgatctgctattgggagggaaagaatggtcctacattgtcgagagatcatctgctgtcaatggaatgtgttaccctgggaatgtagaaaacctggaagaactcaggtcctttttcagttccgctaattcctatcaaagaatccagatttttccagacacaatctggaatgtgacttacagtggaacaagcaaagcatg…
>A_brown-hooded_gull_Chile_C15103_2016___Y2.2	*gacaagatctgcatagggtaccaatcaacgaattccacggagactgttgatacactaatagagaccaatgtccctgtgacacacacaaaggagctgcttcacacagagcacaatggaatgctatgtgcaacagacttgggtcatccccttatattagacacatgcaccattgagggactagtctatggcaatccctcttgtgatctattattgggagggaaagaatggtcttacattgtcgaaagatcatcagctgtaaacgggatgtgttaccccggaaatgtggaaaacctgaaagaattgaggtctttattcagctctgccaggtcctataagagggtccagatattcccagatacaatatggaatgttacctacagcgggacaagcaagtcatg…
>A_mallard_Chile_C14592_2016___Y2.2	*gacaagatctgtatagggtaccaatcaacgaactccacagagactgttgatacactgatagagaccaatgtccctgtgacacacacaaaggagctgcttcacacggagcacaacggaatgctgtgtgcaacagacttggggcgtccccttatattagacacatgcaccatcgagggactagtctatggcaacccctcttgtgatatattgttgggagggaaagaatggtcttacattgtcgaaagatcatcagctgtaaacggaatgtgttaccccggaaatgtggaaaacctggtggaactgaggtctctattcagctctgccaggtcttataagaggatccagatattccctgatacaatatggaatgttacctacagcggaacaagcagggcatg…
>A_Quail_Arkansas_29209-1_1993___Y2.1	*gacaaaatctgtattgggtaccaatcaacgaactccactgagactgttgatacactaatagagaccaatgtccctgtaacacatacaaaagagctacttcacacagagcacaatgggatgctgtgtgcaacagatttaggtcatcctcttatattagacacatgcaccattgaaggactggtctatggcaacccctcttgtgatatactattgggggggaaagagtggtcttacattgtcgaaagatcatcagctgtaaacggaatgtgttatcctggaaatgtagaaaatctggaggaactaagatctttgttcagctctgctaggtcctataagaggatccagatattcccagatacaatctggaatgttacctacagcgggacaagcagggcatg…
>A_rosy-billed_pochard_Argentina_CIP051-559_2007___Y2.2	*gacaagatctgtatagggtaccaatcaacgaattccacggagactgttgatacactaatagagaccaatgtccccgtgacacacacaaaagagctgcttcacacggagcacaatggaatgctgtgtgctacagacttgggtcatccccttatattagacacatgcaccattgagggactggtctatggcaacccctcttgtgatttgttgttgggagggaaagaatggtcttacattgttgagagatcatcagctgtaaacggaatgtgttaccccggaaatgtggaaaacctggaggaactaaggtccttattcagctccgctaggtcctataaaaggatccagatattcccagatacaatatggaacgttacctacagcgggacaagtaaggcatg…
>A_shorebird_Delaware_Bay_31_1996___Y2.1	*gacaaaatctgtattggataccaatcaacgaactccactgagactgttgatacactaatagagaccaatgtccctgtaacacatacaaaagagctgcttcacactgagcacaatggaatgctgtgtgcaacagacttgggccatcctcttatattagacgcatgcaccattgaaggactggtctatggtaatccctcttgtgatatactattgggagggaaagaatggtcttacattgttgaaagatcatcagctgtaaacggaatgtgttaccctggaaatgtagaaaacctagaggagctaagatctttgttcagctctgctagatcctatgagaggttccagatattcccagatacaatctggaatgttacctacagcgggacaagcaaggcatg…
>A_turkey_Minnesota_38391-6_1995___Y2.1	*gacaaaatatgtattgggtaccaatcaacgaactccactgagactgttgatacactaatagagaccaatgtccctgtaacacatacaaaagagctgcttcacacagagcacaatgggatgctgtgtgcaacagatctgggtcatcctcttatattggacacatgcaccattgaaggactggtctatggcaacccctcttgtgacatactattgggggggaaagagtggtcttacattgtcgagagatcatcagctgtaaacggaatatgttaccctggaaatgtagaaaacctggaggaactaagatctttgttcagctctgctaggtcctataagaggatccagatgttcccagatagaatctggaatgttacctacagcgggacaagcaaggcatg…
>A_Duck_Hong_Kong_366_1978___Y-like	*gacaaaatctgcatcggctatcagtcaacaaactccacggaaactgttgatacgctaatagaaaccaatgttcctgtgacacatgccaaagagttgctccacacagagcacaatggaatgctgtgtgcaacaaatttgggacaccctctcattctagacacctgcaccatcgaaggactggtctatggcaacccttcttgtgatctgctattgggagggaaagaatggtcctacattgtcgaaagatcatcggctgtcaatgggatgtgttaccctgggaatgtagagaacctggaagaactcaggtcttttttcagctacgctaattcctatcaaagaatccagatctttccagacacaatctggaatgtgacctacagtggaacaagcaaagcatg…
>A_duck_HK_784_1979___Y-like	*gacaaaatctgcatcggctaccagtcaacaaactccacggaaactgttgatacgctaacagaaaccagtgttcctgtgacacataccaaagagttgctccacacagagcacaatggaatgctgtgtgcaacaaatctaggacaccctctcattctagacacctgcaccatcgaaggactggtctatggcaacccttcttgtgacctgctattgggagggaaaaaatggtcctatattgtcgaaagatcatcggctgttaatggaatgtgttaccctgggagtgtagagaacctggaggaactcaggtcttttttcagttccgctaattcctatcagagaatccagatctttccagacaaaatctggaatgtgacttacagtggaacaagcaaagcatg…
>A_gull_Massachusetts_13JR00943_2013___Y1	*gataaaatttgcatcggttatcagtcgacaaactccacggaaactgttgatacgctagtagagaccaatgtccctgtgacacacaccaaagaattgctccacacagaacacaatggaatgctgtgtgcaacaaatctgggccatcctctcatcctaggcacttgcactattgaagggctggtctatggcaatccttcctgtgatctactactgggagggaaagaatggtcctacattgtcgaaaggtcatcagctgtaaacggaatatgttaccctgggaatatagaaaacctagaggaactcagatcctttttcagttccgccaattcctgtcaaagaatccagatcttcccggacacaatttggaatgtgacctacactggaacaagcaaagcatg…
>A_mallard_California_3370_2012___Y1	*gataaaatttgcatcggttaccagtcaacaaactccacggaaactgttgatacgctaatagagaccaatgtccctgtgacacacaccaaggaattactccacacagaacacaatggaatgctgtgtgcaacaaatttgggccatcctctcattctagacacttgcaccatcgaaggactggtctatggcaatccttactgtgatctactactgggagggaaagaatggtcctacattgtcgaaaggtcgtcagctgtaaatggaatgtgttaccctgggaatgtagaaaacctagaggaactcagatcttttttcagttccgccaactcctatcaaagaatccagatcttcccagacacaatctggaatgtaacctacagtggaacaagcaaagcatg…
>A_Northern_shoveler_Texas_AH0041184S_4_A_2016___Y1	*gataaaatttgcatcggttaccagtcgacaaactccacggaaactgttgatacgctaatagagaccaatgtccctgtgacacacaccaaagagttgctccacacagaacacaatggaatgctgtgcgcaacaaatttgggccatcctctcattctagacacttgcactatcgaaggactggtctatggcaatccttcctgtgatctactattgggagggaaagaatggtcctacattgtagaaaggtcgtcagctgtaaatgggatgtgttaccctgggaatgtagagaatctagaggaactcagatcttttttcagttccgctaactcctaccaaagaatccagatcttcccagacacaatctggaatgtgacctacgatggaacaagcaacgcgtg…
>A_green_winged_teal_California_6588_2009___Y1	*gataaaatttgcatcggttaccagtcgacaaactccacggaaactgttgacacgctaatagaaaccaatgttcctgtgacacacaccaaagaattgctccacacagagcacaatggaatgctgtgtgcaacagatttgggccatcctctcattctagacacttgcactatcgaaggactggtctatggcaatccttcctgtgatctgctattgggagggaaagaatggtcctacattgtcgaaaggtcatcagctgtaaatggaatgtgttaccctgggaatgtagagaacctagaggaacttagatcttttttcagttccgccaattcctatcaaagaatccagatctttccagacacaatctggaatgtgacttacagtggaacaagcaaagcatg…
>A_mallard_Maryland_798_2007___Y1	*gataaaatttgcatcggttaccagtcgacaaactccacggaaactgttgatacgctaatagagaccaatgtccctgtgacacacaccaaagaattgctccacacagagcacaatggaatgctgtgtgcaacaaatttgggccatcctctcattctagacacttgcaccatcgaaggactggtctatggcaacccttcctgtgatctgctattgggaggaaaagaatggtcctacattgtcgaaaggtcgtcagctgtgaatggaatgtgttaccctgggaatgtagagaacctagaggaacttagatcttttttcagttccgctaattcctatcgaagaatccagatctttccagacagaatctggaatgtgacttacagtggaacaagcaaagcatg…
>A_ruddy_turnstone_New_Jersey_650577_2002___Y1	*gataaaatttgcatcggttaccagtcaacaaactccacggaaaccgttgatacgctaatagagaccaatgtccctgtgacacacaccaaagaattgctccacacagagcacaatggaatgctgtgtgcaacaaatttggggcatcctctcattctagacacttgcactatcgaaggactggtctatggcaacccttcctgtgatctgctattgggagggagagaatggtcctacattgtcgaaaggtcgtcagctataaatggaatgtgttaccctgggaatgtggagaacctagaggaacttagatcttttttcagttccgccaattcctatcaaaggatccagatctttccagacaaaatctggaatgtgacttacagtggaacaagcaaagcatg…
>A_environment_Oregon_NWRC183791-06_2006___Y1	*--------------------------------------------tgttgatacgctaatagagaccaatgtccctgtgacgcacaccaaagaattactccacacagagcacaatggaatgctgtgtgcaacaaatttggggcatcctctcattctagacacttgcactatcgaaggactggtctacggcaatccttcctgtgatctgctattgggagggaaaaaatggtcctacattgtcgaaagatcgtcagctgtaaatggaatgtgttaccctgggaatgtagagaatctagaggaacttagatcttttttcagttccgccaattcctatcaaaggatccagatctttccagacacaatctggaatgtgacttacagtgggacaagcaaagcatg…
>A_shorebird_Delaware_Bay_277_2000___Y1	*gataaaatttgcatcggttaccagtcgacaaactccacagaaactgttgatacactaatagagaccaatgtccctgtgacacataccaaagaattgctccacacagagcacaatggaatgctgtgtgcaacaaatttgggacatcctctcattctagacacttgcactatcgaaggactggtttatggcaatccttcgtgtgatctgctattgggagggaaagaatggtcctacattgttgaaagatcgtcagctgtaaatggaatgtgttaccctgggaatgtagagaacctagaggaacttagatcttttttcagttccgctaattcctatcaaaggatccagatttttccagacacaatctggaatgtgacttacagtgggacaagcaaagcatg…
>A_duck_Malaysia_91_1997___Y-like	*gataaaatttgcataggctaccaatcaacaaactccacggagactgtggacacgctaacagaaaccaacgtccctgtgacacataccaaagatttgctccacacagagcacaatggaatgctgtgtgctacaagcctggggcgtcctctcgttctggacacatgcaccatcgaaggactggtctatggcaacccttcttgtgatctgctgttgggagggagagaatggtcctatattgtcgaaagatcatcggctgtaaatggaatgtgttaccctggaaatgtagagaacctagaggaactcagatccttcttcagttccgctaattcctataaaagaatccagatcttcccagacacaatctggaatgtgacttacagtggaacaagcagagcgtg…
>A_quail_Hong_Kong_A28945_1988___Y-like	*gataaaatatgcatcggctaccagtcaacaaactccacggaaactgtggatacgctaatggaaagcaatgttcctgtgacacataccaaagagttgctccacacagagcacaatggaatgctgtgtgccacaaatctgggacatcctctcattctagacacctgcaccattgaaggactgatttatggtaatccttcttgtgacctgctattaggagggaaagaatggtcctacatcgtcgaaaggtcatcggctgttaatggaatgtgttaccctgggaatgtagaaaacctagaggaactcaggtccttttttagttccgcaaattcctatcaaagagtccagatctttccagacacaatctggaatgtgacttacagtggaacaagcaaagcatg…
>A_Quail_Hong_Kong_AF157_1992___Y-like	*gataaaatatgcatcggctaccagtcaacaaactccacggaaaccgtggatacgctaatggagaacaatgttcctgtgacacataccaaagagttgctccacacagagcacaatggaatgctgtgtgcaacaaatctgggacatcctctcattctagacacatgcaccatcgaaggactgatctatggtaatccttcttgtgacctgctattaggagggaaagaatggtcctacatcgtcgaaagaccaacggctgttaatggactgtgttaccctggaaatgtggaaaacctagaagaactcaggtccctttttagttcagctaattcctatcaaagaatccagatctttccggacacaatctggaatgtgacttacagtggaacaagcaaagcatg…
>A_Ruddy_Turnstone_Delaware_418_2019___Y4	*gacaaaatctgcataggctaccagtcaacaaactccacggaaactgttgacacactgatagaggacaatgttcctgtgacccacaccaaagaattgctccacacagagcacaatgggatgttatgtgcaacagccctaggacaccctcttattctagacaaatgcagtatagaaggattggtatacggtaatcctgcttgtgatttgctgctagcaggaaaagaatggtcatatattgtagaaagaccatcagctgtcaatggaacgtgttaccctggaaatgtagagaatctggaagaactcaggtctctcttcagctctgctagttcctatcaaaggatccaaatcttcccggacagaatttggaatgtgacttacactggaacaagcgcagcatg…
>A_ruddy_turnstone_Delaware_Bay_293_2003___Y5	*gacaaaatctgcatcggctaccagtcaacaaactccacggaaactgttgatacactaatagaaaacaatgttccggtgacccataccaaagaattgctccacacagagcacaatgggatgctgtgtgcaacaaccctgggacaccctcttattctagacacctgcactatagaaggattggtatatggcaatcctgcctgtgatctgctactaaaaggaaaagaatggtcatacattgtagaaagaccatcagctgtcaatgggacgtgttaccctggaaatgtagagaatctggaagaactcagggcctttttcagctctgctaattcctatcaaagaatccagatcttcccagacagaatttggaatgtgacttacactggaacaagcgcagcatg…
>A_laughing_gull_DE_5_2003___Y5	*gacaaaatctgcatcggctaccagtcaacaaactccacggaaactgttgatacactaatagaaaacaatgttcctgtgacccataccaaagaattgctccacacagagcacaatgggatgctgtgtgcaacaaccctgggacaccctcttattctagacacctgcactatagaaggattggtatacggcaatcctgcctgtgatatgctactagaaggaaaagaatggtcatacattgtagaaagaccatcagctgtcaatgggacgtgttaccctggaaatgtagagaatctggaagaactcagggcctttttcagctctgctaattcctaccaaagaatccagatcttcccagacagaatttggaatgtgacttacactggaacaagcgcagcatg…
>A_black-headed_gull_Republic_of_Georgia_8_2011___Y4	*gacaaaatctgcatcggctaccagtcaacaaactccacggaaactgttgatacactgatagaggacaatgttccagtgacccataccaaagaattgctccacacagagcacaatggaatgttgtgtgcaacaaccctaggacatcctcttattctagacaaatgcactatagaagggttggtatatggcaatcctgcttgtgatttgctgctaacagggaaagaatggtcctacattgtagaaaggccatcagctgtcaatggaacgtgttaccctgggaatgtagagaatctggaagaactcaggtctttcttcagctctgctaattcctataaaaggatccaaatcttcccggacagaatttggaatgtgacttacactggaacaagcgcagcatg…
>A_chicken_England_1415-51184_2010___Y4	*gacaaaatctgcatcggctaccagtcaacaaactccacggaaactgttgatacactaatagagaacaatgttccagtgacccataccaaagaattgctccacacagagcacaatggaatgttgtgtgcaacaaccctaggacaccctcttattctagacaaatgcactatagaagggttggtatacggcaatcctgcttgtgatttgctgctaacagggaaaaaatggtcctacattgtagaaaggccatcagctgtcaatggaacgtgttaccctgggaatgtagagaatctggaagaactcaggtctttcttcagctctgctaattcctatcaaaggatccaaatcttcccggacagaatttggaatgtgacttacactggaacaagcgcagcatg…
Pilot B Genomes
>A_chicken_Israel_114_2007___FJ464715___G1	*gataaaatctgcatcggctaccaatcaacaaactccaccgaagctgtagacacgctgacagaaaccaatgttccagtgacacatgccaaagaattactccacacagagcacaatggaatgctgtgtgcaacaaatctgggacatcccctcattctagacacatgcactattgaaggactgatctatggaaacccttcatgtgacctgctgttgggaggaagagaatggtcctacatcgttgaaagaccatcagctgtaaatggaacgtgttatccagggaatatagaaaatcttgaggaactcaggacactctttagttccgctagttcctaccaaagaatccaaattttcccagacacaatctggaatgtgacctacactggaacaagcaaagcatg…
>A_chicken_Israel_1475_2003___EF492240___G1	*gataaaatctgcatcggctaccagtcaacaaactccaccgaaactgtggacacgctaacagaaaccaatgttcctgtgacacatgccaaagaattactccacacagaacacaatggaatgctgtgtgcaacaaatctgggacatcccctcattctagacacatgcactattgaaggactgatctatggcaacccttcttgtgacctgctgttgggaggaagagaatggtcctacatcgttgaaagaccatcagctgtaaatggaacgtgttatcctgggaatatagaaaatctagaggaactcaggacactctttagttccgctagttcctaccaaagaatccaaattttcccagacacaatctggaatgtgacctacactggaacaagcaaagcatg…
>A_chicken_Jordan_88_2005___MF673335___G1	*gataaaatctgcatcggctaccagtcaacaaactccaccgaaactgtggacacgctaacagaaaccaatgttcctgtgacacatgccaaagaattactccacacagaacacaatggaatgctgtgtgcaacaaatctgggacatcccctcattctagacacatgcactattgaaggactgatctatggcaacccttcttgtgacctgctgttgggaggaagagaatggtcctacatcgttgaaagaccatcagctgtaaatggaacgtgttatcctgggaatatagaaaatctagaggaactcaggacactctttagttccgctagttcctaccaaagaatccaaattttcccagacacaatctggaatgtgacctacactggaacaagcaaagcatg…
>A_chicken_Israel_178_2006___EF492224___G1	*gataaaatctgcatcggctaccagtcaacaaactccaccgaaactgtggacacgctaacagaaaccaatgttcctgtgacacatgccaaagaattactccacacagaacacaatggaatgctgtgtgcaacaaatctgggacatcccctcattctagacacatgcactattgaaggactgatctatggcaacccttcttgtgacctgctgttgggaggaagagaatggtcctacatcgttgaaagaccatcagctgtaaatggaacgtgttatcctgggaatatagaaaatctagaggaactcaggacactctttagttccgctagttcctaccaaagaatccaaattttcccagacacaatctggaatgtgacctacactggaacaagcaaagcatg…
>A_Chicken_Guangdong_1997___B-like	*--------------------------------------------------------------------------tgtgacacatgccaaagaactgctccacacagagcacaatgggatgctgtgtgcaacaaatctgggacatcctcttattctagacacctgtaccattgaaggactgatctatggcaacccttcttgtgatctgctgttgggaggaggagaatggtcctacatcgtcgaaagaccatcggctgttaatggaatgtgttaccccgggaatgtagaaaacctagaggaactaaggtcactttttagttctgctagttcctaccaaagaatccagatctttccagacacaatctggaatgtgtcttacagtggaacaagcaaagcatg…
>A_Chicken_Shanghai_F_1998___B-like	*gataaaatctgcatcggctaccaatcaacaaactccacagaaactgtggatacgctaacagaaaacaatgtccctgtgacacatgctaaagaattgctccacacagagcacaatgggatgctgtgtgcaacaaatctgggacatcctctcattctaaacacctgtaccattgaaggactgatctatggcaacccttcttgtgatcagctgttgggaggaggaaaatggtcctacatcgtcgaaagaccatcggccgttaatggaatgtgttaccccgggaatgtagaaaacctagaggaactaagatcactctttagttctgctagttcctaccaaagaattcagatctttccagacacgatctggaatgtgtcttacagtggaacaagcaaagcatg…
>A_Guinea_fowl_Shantou_630_2005___B-like	*gataaaatctgcataggctaccaatcaacaaactccacagaaactgtggatacgctaacagaaaccaatgttcctgtgacacaggccaaagaactgctccacacagagcacaatggaatgctgtgtgcaacaaatctgggacatcctctcattttggacacttgtactattgaaggactgatctatggcaacccttcttgtgacctgctgttgggaggaagagaatggtcctatatcgtcgaaagaccatcggctgtcaatgggatgtgttaccccgggaatgtagaaaacctagaggaactaaggttgcttttcagttccgctagttcctaccaaagagtccagatctttccagacacgatctggaatgtgacttacagtggaacaagcagtgcatg…
>A_chicken_Hubei_C1_2007___B-like	*gataaaatctgcatcggctaccaatcaacaaactccacagaacctgtggatacgctaacagaaaacaatgtccctgtgacacatgctaaagaattgctccacacagagcacaatgggatgctgtgtgcaacaaatctgggacatcctctcattctaaacacctgtaccattgaaggactgatctatggcaacccttctcgtgatcagctgttgggaggaggaaaatggtcctacatcgtcgaaagaccatcggccgttaatggaatgtgttaccctgggaatgtagaaaacctagaggaactaagatcactctttagttctgctagttcctaccaaagaattcggatctttccagacacgatctggaatgtgtcttacaatggaacaagcaaagcatg…
>A_chicken_Jiangsu_ng_2001___B-like	*gataaaatctgcatcggctaccaatcaacaaactccacagaaactgtggatacgctaacagaaaacaatgtccctgtgacacatgctaaagaattgctccacacagagcacaatgggatgctgtgtgcaacaaatctgggacatcctctcattctaaacacctgtaccattgaaggactgatctatggcaacccttcttgtgatcagctgttgggaggaggaaaatggtcctacatcgtcgaaagaccatcggccgttaatggaatgtgttaccccgggaatgtagaaaacctagaggaactaagatcactctttagttctgctagttcctaccaaagaattcagatctttccagacacgatctggaatgtgtcttacagtggaacaagcaaagcatg…
>A_duck_Jurong_0902_2016___B-like	*gataaaatttgcatcggttaccaatcaacaaactccacagaaactgtggatacgctaacagaaaacaatgtccctgtgacacatgctaaagaattgctccacacagagcacaatgggatgctgtgtgcaacaaatctgggacatcctctcattctaaacacctgtaccattgaaggactgatctatggcaacccttcttgtgatcagctgttgggaggaggaaaatggtcctacatcgtcgaaagaccatcggccgttaatggaatgtgttaccccgggaatgtagaaaacctagaggaactaagatcactctttagttctgctagttcctaccaaagaattcagatctttccagacacgatctggaatgtgtcttacaatggaacaagcaatgcatg…
>A_guineafowl_HongKong_NT184_2003___B-like	*gataaaatctgcataggctaccaatcaacaaactccacagaaactgtagatacgctaacagaaaccaatgttcctgtgacacatgccaaagaactgctccacacagagcacaatggaatgctgtgtgcaacaaatctgggacatcctctcattttggacacttgtactattgaaggactgatctatggcaacccttcttgtgacctgctgttgggaggaagagaatggtcctatatcgtcgaaagaccatcggctgtcaacgggatgtgttaccctgggaatgtagaaaacctagaggaactaaggttgcttttcagttctgctagttcctaccaaagagtccagatctttccagacacgatctggaatgtgacttacagtggaacaagcaatgcatg…
>A_silky_chicken_Shantou_473_2004___B-like	*gataaaatctgcataggctaccaatcaacaaactccacagaaactgtggatacgctaacagaaaccaatgttcctgtaacacaggccaaagaactgctccacacagagcacaatggaatgctgtgtgcaacaaatctgggacatcctctcattttggacacttgtactattgaaggactgatctatggcaacccttcttgtgacctgctgttgggaggaagagaatggtcctatatcgtcgaaagaccatcggctgtcaatgggatgtgttaccccgggaatgtagaaaacctagaggaactaaggttgcttttcagttctgctagttcctaccaaagggtccagatctttccagacacgatctggaatgtgacttacagtggaacaagcagtgcatg…
>A_Duck_Hong_Kong_Y280_1997___B-like	*gataaaatctgcatcggctaccaatcaacaaactccacagaaactgtagacacgctaacagaaaacaatgttcctgtgacacatgccaaagaattgctccacacagagcacaatgggatgctgtgtgcaacaaatctgggacatcctcttattctagacacctgtaccattgaaggactaatctatggcaacccttcttgtgatctactgttgggaggaagagaatggtcctacatcgtcgaaagaccatcggctgttaatggattgtgttaccccgggaatgtagaaaacctagaagaactaaggtcactttttaagtctgctagttcttaccaaagaatccagatctttccagacacaatctggaatgtgtcttacagtgggacaagcaaagcatg…
>A_Chicken_Hong_Kong_G23_1997___B-like	*gacaaaatctgcatcggctaccaatcaacaaactccacagaaaccgtagacacgctaacagaaaacaatgttcctgtgacacatgccaaagaattgctccacacagagcacaatgggatgctgtgtgcaacaaatctgggacgtcctcttattctagacacttgcaccattgaaggactgatctatggcaacccttcttgtgatctactgttgggaggaagagaatggtcctacatcgtcgaaagaccatcggctgttaatggaatgtgttaccccgggaatgtagaaaacctagaggaactaaggtcattttttagttctgctagttcctaccaaagaatccagatctttccagacacaatctggaatgtgtcttacagtggaacaagcaaagcatg…
>A_Chicken_Shenzhen_9_1997___B-like	*gacaaaatctgcatcggctaccaatcaacaaactccacagaaaccgtagacacgctaacagaaaacaatgttcctgtgacacatgccaaagaattgctccacacagagcacaatgggatgctgtgtgcaacaaatctgggacgtcctcttattctagacacttgcaccattgaaggactgatctatggcaacccttcttgtgatctactgttgggaggaagagaatggtcctacatcgtcgaaagaccatcggctgttaatggaatgtgttaccccgggaatgtagaaaacctagaggaactaaggtcactttttagttctgctagttcctaccaaagaatccagatctttccagacgcaatctggaatgtgtcttacagtggaacaagcaaagcatg…
>A_Pigeon_Hong_Kong_Y233_1997___B-like	*gacaaaatctgcatcggctaccaatcaacaaactccacagaaaccgtagacacgctaacagaaaacaatgttcctgtgacacatgccaaagaattgctccacacagagcacaatgggatgctgtgtgcaacaaatctgggacgtcctcttattctagacacttgcaccattgaaggactgatctatggcaacccttcttgtgatctactgttgggaggaagagaatggtcctacatcgtcgaaagaccatcggctgttaatggaatgtgttaccccgggaatgtagaaaacctagaggaactaaggtcattttttagttctgctagttcctaccaaggaatccagatctttccagacacaatctggaatgtgtcttacagtggaacaagcaaagcatg…
>A_Shantou_239_1998___B-like	*gataaaatctgcatcggctaccaatcaacaaactccacagaaactgtagacacgctaacagaaaacaatgttcctgtgacacatgccaaagaattgctccacacagagcacaatgggatgctgtgtgcaaccggtctgggacatcctcttattctagacacctgcaccattgaaggactgatctatggcaacccttcttgtgatctacttttgggaggaagagaatggtcctacatcgtcgaaagaccatcggctgttaatggattgtgttaccccgggaatgtagaaaacctagaggaactaaggtcactttttagttctgctagttcctaccaaagaatccagatctttccagacacaatctggaatgtgtcttacagtgggacaagcaaagcatg…
>A_chicken_Beijing_9_1998___B-like	*gataaaatctgcatcggctaccaatcaacaaactccacagaaactgtagacacactaacagaaaacaatgttcctgtgacacatgccaaagaattgctccacacagagcacaatgggatgctgtgtgcaacagatctgggacatcctcttattctagacacctgtaccattgaaggactaatctatggcaacccttcttgtgatccactgttgggaggaagagaatggtcctacatcgtcgaaagatcatcggctgttaatggattgtgttaccccgggaatgtagaaaacctggaagaactacggtcattttttagttctgctagttcttaccaaagaatccagatctttccagacacaatctggaatgtgtcttacagtgggacaagcaaagcatg…
>A_duck_Guangxi_NN_2005___B-like	*gataaaatctgcatcggctaccaatcaacaaactccacagaaactgtagacacgctaacagaaaacaatgttcctgtgacgcatgccaaagaattgctccacacagagcacaatgggatgctgtgtgcaacaaatctgggacatcctcttattctagacatctgtaccattgaaggactaatctatggtaacccttcttgtgatctactgttgggaggaagagaatggtcctacatcgtcgaaagaccatcggctgttaatggattgtgttaccccgggaatgtagaaaacctagaagaactacggtcactttttagttctgctagttcttaccaaagaatccagatctttccagacacaatctggaatgtgtcttacagtgggacaagcaaagcatg…
>A_swine_Guangxi_9_2007___B-like	*gataaaatctgcatcggctaccaatcaacaaactccacagaaactgtagacacgctaacagaaaacaatgttcctgtggcacatgccaaagaattgctccacacagagcacaatgggatgctttgtgcaacaaatctgggacatcctcttattctagacacctgtaccattgaaggactaatctatggcaacccttcttgtgatctactgttgggaggaagagaatggtcctacatcgtcgaaagaccatcggctgttaatggattgtgttaccccgggaatgtagaaaacctagaagaactacggtcactttttagttctgctagttcttaccaaagaatccagatctttccaggcacaatctggaatgtgtcttacggtgggacaagcaaagcatg…
>A_Duck_Fujian_F2389_2017___B4.7	*gataaaatctgcatcggctatcaatcaacaaactctacagaaacggtggacacactaacagaaaacaatgtccctgtgacacatgccaaagaattaatccacacagagcataatgggatgctgtgtgcaacaagcttgggacaacctcttattttaaatacctgcaccattgaagggctaatctatggcaatccttcttgtgatctatcgctggaaggaagagaatggtcctatatcgtcgagagaccatcagctgtcaacggattgtgttaccccgggaatgtagaaaatttagaagagctaaggtcactttttagttctgctaggtcttatcaaagagtccagattttcccagacacaatctggaatgtgtcttacgatggaacaagcgcagcatg…
>A_chicken_Hong_Kong_G9_1997___B-like	*gacaaaatctgcatcggctaccaatcaacaaactccacagaaaccgtagacacgctaacagaaaacaatgttcctgtgacacatgccaaagaattgctccacacagagcacaatgggatgctgtgtgcaacaaatctgggacgtcctcttattctagacacttgcaccattgaaggactgatctatggcaacccttcttgtgatctactgttgggaggaagagaatggtcctacatcgtcgaaagaccatcggctgttaatggaatgtgttaccccgggaatgtagaaaacctagaggaactaaggtcattttttagttctgctagttcctaccaaagaatccagatctttccagacacaatctggaatgtgtcttacagtggaacaagcaaagcatg…
>A_Chicken_Hong_Kong_SF2_1999___B1	*GATAAAATCTGCATCGGCTACCAATCAACAAACTCCACAGAAACTGTAGACACGCTAACAGAAAACAATGTTCCTGTGACACATGCCAAAGAATTACTCCACACGGAGCACAATGGGATGCTGTGTGCAACAAATCTGGGACATCCTCTCATTCTAGACACTTGTACCATTGAAGGACTGATCTATGGCAACCCTTCTTGTGATCCACTGCTGGGAGGAAGAGAATGGTCCTACATCGTCGAAAGACCATCGGCTGTTAATGGAATGTGTTACCCCGGGAATGTAGAAAACCTAGAGGAACTAAGGTCACTTTTTAGCTCTGCTAGTTCCTACCAAAGAATCCAGATCTTTCCAGACACAATCTGGAATGTGTCTTACAGTGGAACAAGCAAAGCATG…
>A_black-billed_magpie_Guangxi_30_2005___B1	*gataaaatctgcatcggctaccaatcaacaaactccacagaaactgtggacacgctaacagaaaacaatgttcctgtgacacatgccaaagaattactccacacagagcacaatggaatgctgtgtgcaacaaatctgggacgtcccctcattctggacacctgtaccattgaagggcttatctatggcaatccttcctgtgatctactgttgggaggaagagaatggtcctacatcgttgaaagaccatcggccgttaatggaatgtgttaccctgggaatgtagaaaatctagaggaactaaggtcactttttagctctgctagttcgtaccaaagaatacagatctttccagacacaatctggaatgtgtcttacagtggaacaagcaaagcatg…
>A_chicken_Henan_1_2004___B1	*gataaaatctgcatcggctaccagtcaacaaactccacagaaactgtagacacactaacagaaaacaatgttcctgtgacacatgccaaagaattactccacacagagcacaatgggatgctgtgtgcaacaaatctgggacgccctctcattctggacacctgtaccattgaaggactgatctatggcaacccttcctgtgatctactattggggggaagagaatggtcctacatcgttgaaagaccatcggccgttaatgggatgtgttaccccgggaatgtagaaaacctagaggaactaaggtcgcttttcagctctgctagttcgtaccaaagagtccagatctttccagacacaatttggaatgtatcttacagtggaacaagcaaagcatg…
>A_chicken_Jiangsu_245_2004___B1	*gataaaatctgcatcggctaccaatcaacaaactccacagaaactgtagacacactaacagaaaacaatgttcctgtgacacatgccaaagaattactccacacagaacacaatgggatgctgtgtgcaacaaacctaggacatcctctcattctagacacctgtaccattgaaggactgatctatggcaacccttcctgtgatctactgttgggagggagagaatggtcctacatcgttgaaagaccatcagctgttaatggaatgtgttaccccgggaaagtagaaaacctagaggaattaaggtcactttttagctcagctagttcctaccaaagaatccagatctttccagacacaatctggaatgtgtcctacagtggaacaagcaaagcatg…
>A_chicken_Jiangsu_2_2001___B1	*gataaaatctgtatcggctaccaatccacgaactccacagagactgtagacacactaacagaaaacaatgttcctgtgacacatgccagagaattactccacacagagcacaatgggatgctgtgtgcaacaaaattgggacaccctctcattctagacacctgtaccattgaaggactgctctatggcaacccttcttgtgatctactattgggaggaagagaatggtcctacatcgtcgaaagaccatcggctgtcaatggaatgtgttaccccgggactgtagaaaacctagaggaactaaggacgctttttagctctgctagttcctaccaaagggtccagatctttccagacacaatctggaatgtgtcttacagtggaacaagcaaagcatg…
>A_great_bustard_InnerMongolia_IM-E2_2012___B1	*gataaaatctgcatcggctaccaatcaacaaactccacagaaactgtagacacactaacagaaaacaatgttcctgtgacacatgccaaagaattactccacacagagcacaatgggatgctgtgtgcaacaaacctgggacatcctctcattctagacacctgtaccattgaaggactgatctatggcaacccttcttgtgatctactgttgggaggaagagaatggtcctacatcgttgaaagaccatcggctgttaatggaatgtgttaccccgggaatgtagaaaacctagaggaactaaggtcactttttagctctgctagttcctaccaaagaatccagatctttccagacacaatctggaatgtgtcctacagtggaacaagcaaagcatg…
>A_sparrow_Guangxi_121_2007___B1	*gataaaatctgcatcggctaccaatcaacaaactccacagaaactgtggacacgctaacagaaaacaatgttcctgtgacacatgccaaagaattactccacacagagcacaatggaatgctgtgtgcaacaaatctgggacgtcccctcattctggacacctgtaccattgaagggcttatctatggcaatccttcctgtgatctactgttgggaggaagagaatggtcctacatcgttgaaagaccatcggccgttaatggaatgtgttaccctgggaatgtagaaaatctagaggaactaaggtcactttttagctctgctagttcgtaccaaagattacagatctttccagacacaatctggaatgtgtcttacagtggtacaagcaaagcatg…
>A_Chicken_Beijing_2_1997___B2	*--------------------------------------------------------------------------tgtgacacatgccaaagaattgctccacacagagcacaatgggatgctgtgtgcaacaaatctggggcatcctcttattctagacacctgtaccattgaaggactaatctatggcaacccttcttgtgatctactgttgggaggaagaaaatggtcctacatcgtcgaaagaccatcggctgttaatggattgtgttaccctgggaatgtagaaaacctagaagaactaaggtcactttttagctctgctagttcttaccaaagaatccagatctttccagacacaatctggaatgtgtcttacagtgggacaagcaaagcatg…
>A_Duck_Shantou_1796_2000___B2	*gataaaatctgcatcggctaccaatcaacaaactccacagaaactgtagacacgctaacagaaaacaatgttcctgtgacacatgccaaagaattgctccacacagagcacaatgggatgttgtgtgcaacaaatctgggacatcctcttattctagacacctgtaccattgaaggactaatctatggcaatccttcttgtgatctactgttgggaggaagagaatggtcctacatcgtcgaaagaccatcggctgttaatggattgtgttaccccgggaatgtagagaacctagaagaactaaggtcactttttagctctgctagctcttaccaaagaatccagatctttccagacacaatctggaatgtgtcttacagtgggacaagcaaagcatg…
>A_Hebei_218_2010___B2	*gataaaatctgcatcggctaccaatcaacaaactccacagaaactgtagacacgctaacagaaaacaatgttcctgtgacacatgccaaagaattgctccacacagagcacaatgggatgctgtgtgcaacaaatctgggacatcctcttattctagacacctgtaccattgaaggactaatctatggcaacccttcttgtaatctactgttgggaggaagagaatggtcctacatcgtcgtaagaccatcggctgttaatgggttgtgttaccccgggaatgtagaaaacctagaagaactaaggtcactttttagctctgctagttcttaccaaagaatccagatctttccagacacaatctggaatgtgtcttacagtgggacaagcaaagcatg…
>A_chicken_China_F1132_2015___B2	*gataaaatctgcatcggctaccaatcaacaaactccacagaaactgtagacacgctaacagaaaacaatgttcctgtgacacatgccaaagaattgctccacacagagcacaatgggatgctgtgtgcaacaaatctgggacatcctcttattctagacacctgtaccattgaaggactaatctatggcaacccttcttgtaatctactgttgggaggaagagaatggtcctacatcgtcgaaagaccatcggctgttaatgggttgtgttaccccgggaatgtagaaaacctagaagaactaaggtcactttttagctctgctagttcttaccaaagaatccagatctttccagacacaatctggaatgtgtcttacagtgggacaagcaaagcatg…
>A_chicken_Guangdong_C1122_2011___B2	*gataaaatctgcattggctaccaatcaacaaactctacagaaactgtagacacgctaaccgaaaacaatgttcctgtgacacatgctaaagaattgcttcacacagagcacaatgggatgctatgtgcaacaaacctggggcgtcctcttattctagacacctgtaccattgaaggactaatctatggcaacccttcttgtgatctaccgctggaaggaagagaatggtcctacattgtcgaaagaccatcggctgttaatggagtgtgctaccccggaaatgtagaaaacctggaagaattaaggtcactttttagttccgctagttcttaccaaagaatccagatctttccagattcaatctggaatgtatcttacagtggaacaagcaaagcatg…
>A_chicken_Guangdong_GD01_2008___B2	*gataaaatctgcatcggctaccaatcaacaaactccacagaaactgtagacacgctaacagaaaacaatgttcctgtgacacatgccaaagaattgctccacacagagcacaatgggatgctatgtgcaacaaatctgggacatcctcttattcttgacacctgtacccttgaagggctaatctatggcaacccttcttgtgatctactgctgggaggaagagaatggtcctatatcgtcgaaagaccatcggccgttaatggattgtgttaccccggaaatgtagaaaacctagaagaactaaggtcactttttagccctgctagttcttaccaaagaatccagatctttccagacacaatttggaatgtgtcttacagtggaacaagcaaagcatg…
>A_chicken_Guangdong_LYL_2011___B2	*gataaaatctgcattggctaccaatcaacaaactccacagaaactgtagacacactaaccgaaaacaatgttcctgtgacacatgctaaagaattgcttcacacagagcacaatgggatgctatgtgcaacaaacctggggcgtcctcttattctagacacctgtaccattgaaggactaatctatggcaacccttcttgtgatctaccgctggaagggaaagaatggtcctacattgtcgaaagaccatcggctgttaatggagtgtgctaccccggaaatgtagaaaacctagaagaattaaggtcactttttagttctgctagttcttaccaaagaatccagatctttccagattcaatctggaatgtgtcttacagtggaacaagcaaagcatg…
>A_chicken_Hong_Kong_YO12W_2012___B2	*gataaaatctgcattggctaccaatcaacaaactccacagaaactgtagacacgctaaccgaaaacaatgttcctgtgacacatgctaaagaattgcttcacacagggcacaatgggatgctatgtgcaacaaacctggggcgtcctcttattctagacacctgtaccattgaaggactaatctatggcaacccttcttgtgatctaccgctggaagggagagaatggtcctacattgtcgaaagaccatcggctattaatggagtgtgctaccccgggaatgtagaaaacctggaagaattgaggtcactttttagttccgctagttcttaccaaagaatccagatctttccagattcaatctggaatgtatcttacagtggaacaagcaaagcatg…
>A_Shaoguan_408_1998___B3	*gataaaatctgcatcggctaccaatcaacaaactccacagaaactgtagacacgctaacagaaaacaatgttcctgtgacacatgccaaagaattgctccacacagagcacaatgggatgctgtgtgcaacaaatctgggacatcctcttatcctagacacctgtaccattgaaggactaatctatggcaacccttcttgtgatctacttttgggaggaagagaatggtcctacatcgtcgaaagaccatcggctgttaatggattgtgttaccccgggaatgtagaaaacctagaagaactaaggtcactttttagctctgctagttcttaccaaagaatccagatctttccagacacaatctggaatgtgtcttacagtgggacaagcaaagcatg…
>A_chicken_Liaoning_hld1024_2007___B3	*gacaaaatctgcatcggataccaatcaacaaactccacagaaactgtagacacgctaacagaaaacaatgttcctgtgacacatgccaaagaattgctccacacagagcacaatgggatgctatgtgcaacaaatctgggacatcctcttatcctagacacctgtaacattgaaggactaatctatggcaacccttcctgtgatctactgttgggaggaagagaatggtcctacattgtagaaagaccatcggctgtcaatggattgtgttatcccgggaatgtagaaaatctagaagaactaaggtcactttttagttctgctagttcttaccagagaatccagatttttccagacgcaatctggaatgtgtcttacaatgggacaagcaaagcatg…
>A_chicken_Shandong_BD_2008___B3	*gacaaaatctgtatcggctaccaatcaacaaactccacagaaactgtagacacgctaacagaaaacaatgttcctgtgacacatgccaaagaattgctccacacagagcacaatgggatgctatgtgcaacaaatctgggacatcctcttgtcctagacacctgtaacattgaaggattaatctatggcaacccttcctgtgatctactgttgggaggaagagaatggtcctacattgtagagaggccatcggctgtcaatggattgtgttaccccgggaatgtagagaacctagaagaactaaggtcactttttagttctgctagttcttaccaaagaatccagatctttccagacacaatctggaatgtgtcttacagtgggacaagcaaagcatg…
>A_chicken_Anhui_A2567_2014___B4.7	*gataaaatctgcatcggctatcaatcaacaaactccacagaaactgtggacacactaacagaaaacaatgtccctgtgacacatgccaaagaactgctccacacagagcataatgggatgctgtgtgcaacaagcttgggacaacctcttattttagacacctgcaccattgaagggctaatctatggcaatccttcttgtgatctatcgctggaaggaagagaatggtcctatatcgtcgagagaccatcagctgttaacggattgtgttaccccgggaatgtagaaaatctagaagagttaaggtcactttttagttctgctagatcttatcaaagaatccagattttcccagacacaatctggaatgtgtcttacgatgggacaagcacagcatg…
>A_piegon_China_piegon_2017___B3	*gacaaaatctgtatcggctaccaatcaacaaactccacagaaactgtagacacgctaacagaaaacaatgttcctgtgacacatgccaaagaattgctccacacagagcacaatgggatgctatgtgcaacaaatctgggacatccccttattctagacacctgtaacattgaaggattaatctatggcaacccttcctgtgatctactgttgggaggaagagaatggtcctacattgtagaaaggccatcggcagtcaatggattgtgttaccccgggaatgtagaaaacctagaagaactaaggtcactttttagttctgctagttcttaccaaagaatccagatctttccagacacaatctggaatgtgtcttacagtgggacaagcaaagcatg…
>A_chicken_Jiangsu_C4258_2012___B4	*gataaaatctgcatcggctatcaatcaacaaactccacagaaactgtagacacactaacagaaaacaatgtccctgtgacacatgctaaagaattgctccacacaaagcataatgggatgctgtgtgcaacaagcttgggacatcctcttattctagacacctgtaccattgaaggactaatctatggcaatccttcttgtgatctacttttgggaggaagagaatggtcctatatagtcgagagaccatcagctgttaacggattgtgttaccccgggaatgtagaaaatctagaagaactaaggtcactttttagttctgctagttcttatcaaaggattcagattttcccagacacaatctggaatgtaacttacagtgggacaagcaaagcatg…
>A_quail_Wuxi_7_2010___B4	*gataaaatctgcatcggctatcaatcaacaaactccacagaaactgtagacacgctaacagaaaacaatgtccctgtgacacaagccaaagaattgctccacacagagcataatgggatgctgtgtgcaacaagcttgggacatcctcttattctagacacatgtaccattgaaggtctaatctatggcaatccttcttgtgatctactgttgggaggaagaaaatggtcctatatcgtcgagagaccatcagctgttaacggattgtgttaccccgggaatgtagaaaatctggaggagctgaggtcactttttagttctgctagttcttatcaaaggatccagatttttccagacacaatctggaatgtgtcttacagtgggacaagcaaagcatg…
>A_chicken_Anhui_0301_2015___B4	*gataagatctgcatcggctatcaatcaacaaactccacagaaactgtggacacactaacagaaaacaatgtccctgtgacacatgtcaaagaactgctccacacagagcataatgggatgctgtgtgcaacaagcttgggacaccctcttattctagacacctgcaccattgaaggactaatctatggcaatccttcttgtgatctattgttgggaggaagagaatggtcctatatcgtcgagagaccatcagctgttaacggattgtgttatcccgggaatgtagaaaatctagaagagctaaggtcactttttagttctgctaggtcttatcaaaggatccagattttcccagacacaatctggaatgtgtcttacagtgggacaagcaaagcatg…
>A_chicken_Beijing_L2_2012___B4	*---------------------------------------------------------------------------------------------------------------------------------------ttgggacaccctcttattctagacacctgcaccattgaaggactaatctatggcaatccttcttgtgatctattgttgggaggaagagaatggtcctatatcgtcgagaggccatcagctgttaacggattgtgttatcccgggaatgtagaaaatctagaagagctaaggtcactttttagttctgctaggtcttatcaaaggatccagatttttccagacacaatctggaatgtgtcttacagtgggacaagcaaagcatg…
>A_chicken_Henan_01_2009___B4	*gataaaatctgcatcggctaccaatcaacaaactccacagaaactgtagacacactaacagaaaacaatgtccctgtgacacatgccaaagaattgctccacactgagcataatgggatgctgtgtgcaacaagcttgggacatcctcttattctagacacctgtaccattgaaggactaatctatggcaatccttcttgtgatccactgttgggaggaagagaatggtcctatatcgtcgagagaccatcagctgttaatggattgtgttaccccgggaatgtagaaaatctagaagagctaaggtcactttttagttctgctagttcttatcaaaggatccagatttttccagacacaatctggaatgtgtcttacagtgggacaagcaaagcatg…
>A_duck_Honghe_111_2009___B4	*gataaaatttgcatcggctaccaatcaacaaactccacagaaactgtagacacactaacagaaaacaatgtccctgtgacacatgccaaagaattgctccacacagagcacaatgggatgctgtgtgcaacaaacttgggacatcctcttattctagacacctgtaccattgaaggactaatctatggcaatccttcttgtgatctgctgttgggggaaagagaatggtcctacatcgtcgagagaccatcggctgttaatggattgtgttaccccggaaatgtagaaaatctagaagagctaaggtcactttttagctctgctagttcttatcaaaggattcagatttttccagacacaatctggaatgtgtcttacagtgggacaagcaaagcgtg…
>A_chicken_China_F998_2015___B4.7	*gataaaatctgcatcggctatcaatcaacaaactccacagaaactgtggacacactaacagaaaacaatgtccctgtgacacatgccaaagaactgctccacacagagcataatgggatgctgtgtgcaacaagcttgggacaacctcttattttagacacctgcaccatagaagggataatctatggcaatccttcttgcgatctatcgctggaaggaagagaatggtcctatatcgtcgagagaccatcagctgttaacggattatgttaccccgggaatgtagaaaatctagaagagttaaggtcactttttagttctgctaggtcttatcaaagaatccagattttcccagacacaatctggaatgtgtcttacgatgggacaagcacagcgtg…
>A_sparrow_Guangxi_31_2006___B4	*gataaaatatgcatcggctaccaatcaacaaactccacagaaactgtagacacactaacagaaaacaatgtccctgtgacacatgccaaacaattgctccacagagagcacaatgggatgctgtgtgcaacaaacttgggacatcctcttattctagacacctgtaccattgaaggactaatctatgggaatccttcttgtgatctactgttgggaggaagagaatggtcctacatcgtcgagagaccatcggctgttaatggattgtgttaccccgggattgtagaaaatctagaagagctaaggtcactttttagttctgctagttcttatcaaaggatccagattttcccagacacaatctggaatgtgtcttacagtgggacaagcaaagcatg…
>A_chicken_Shantou_1926_2004___B4.1	*gataaaatctgcatcggttaccaatcaacaaactccacagaaactgtagacacgctaacagaaaacaatgtccctgtgacacatgccaaagaattgctccacacagagcacaatgggatgctgtgtgcaacagacctgggacatccccttattctagacacctgtaccattgaaggactaatctatggcaacccttcttgtgatctactgttgggaggaagggaatggtcctacatcgtcgaaagaccatcggctgttaatggattgtgttaccccgggaatgtagaaaacctagaagaactaaagtcactttttagttctgctagttcttaccaaaggatccagatctttccagacacaatctggaatgtgtcttacagtgggacaagcaaagcatg…
>A_duck_Shantou_5401_2001___B4.1	*gataaaatctgcatcggttaccaatcaacaaactccacagaaacagtagacacgctaacagaaaacaatgtccctgtgacacatgccaaagaattgctccacacagagcacaatgggatgctgtgtgcaacaaatctgggacatcctcttattctagacacctgtaccattgaaggactaatctatggcaacccttcttgtgatctactgttgggaggaagagaatggtcctacatcgtcgaaagaccatcggctgttaatggattgtgttaccccgggaatgtagaaaacctagaagaactaaggtcactttttagttctgctagttcttaccaaaggatccagatctttccagacacaatctggaatgtgtcttacagtgggacaagcaaagcatg…
>A_quail_Shantou_3502_2003___B4.1	*gataaaatctgcatcggttaccaatcaacaaactccacagaaacagtagacacgctaacagaaaacaatgtccctgtgacacatgccaaagaattgctccacacagagcacaatgggatgctgtgtgcaacaaatctgggacatcctcttattctagacacctgtaccattgaaggactaatctatggcaacccttcttgtgatctactgttgggaggaagagaatggtcctacatcgtcgaaagacaatcggctgttaacggattgtgttaccccgggaatgtagaaaacctagaagaactaaggtcactttttagttctgctagttcttaccaaaggatccagatctttccagacacaatctggaatgtgtcttacagtgggacaagcaaagcatg…
>A_silky_chicken_Shantou_2619_2001___B4.1	*gataaaatctgcatcggttaccaatcaacaaactccacagaaaccgtagacacgctaacagaaaacaatgtccctgtgacacatgccaaagaattgctccacacagagcacaatgggatgctgtgtgcaacaaatctgggacatcctcttattctagacacctgtaccattgaaggactaatctatggcaacccttcttgtgatctactgttgggaggaagagaatggtcctacattgtcgaaagaccatcggctgttaatggattgtgctaccccgggaatgtagaaaacctagaagaactaaggtcactttttagttctgctagttcttaccaaaggatccagatctttccagacacaatctggaatgtgtcttacagtgggacaagcaaagcatg…
>A_Japanese_Quail_Vietnam_7_2009___B4.2	*gataaaatctgcattggctaccaatcaacaaactccacagaaactgtagacacattaacagaaaacaatgtccctgtgacacatgccaaagaattgctccacacagagcacaatgggatgctgtgtgcaacaaacttgggacatcctcttattctagacacctgtaccattgaaggactaatctatggcaacccttcttgtgatctactgttgggaggaagagaatggtcctacatcgttgagagaccatcggctgttaatggattgtgttaccctgggaatgtagaaaatctagaagagctaaggtcactttttagttctgctagttcctatcaaaggatccagatttttccagacacaatctggaatgtgtcttacagtgggacaagcaaagcatg…
>A_chicken_Fujian_11_2007___B4.2	*ggtaaaatatgcatcggctaccaatcaacaaactccacagaaactgtagacacactaacagaaaacaatgtccctgtgacacacgccaaagaattgctccacacagagcacaatgggatgctgtgcgcaacaaccttgggacatcctctcattctagacacctgtaccattgaaggactaatctatggcaatccttcttgtgatctactgttgggaggaagagaatggtcctatatcgtcgagagaccatcggctgttaatggattgtgttaccccgggaatgtagaaaatctagaagagctaaggtcactttttagttctgctagttcttatcaaaggatccagatttttccagacacaatctggaatgtgtcttacagtgggacaagcaaagcatg…
>A_chicken_Fujian_FZ11_2011___B4.2	*gataaaatatgcatcggctaccaatcaacaaactccacagaaactgtagacacactaacagagaacaatgtccctgtgacacatgccaaagaattgctccacactgagcacaatgggatgctgtgtgcaacaaccttgggacaacctctcattctagacacctgtaccattgaaggactaatctatggcaatccttcctgtgatctgctgttgggaggaagagagtggtcctatatcgtcgagagaccatctgctgttaatggattgtgttaccctgggaatgtggaaaatctagaagagctaaggtcactctttagttctgctagttcttatcaaaggatccagatctttccagatacaatctggaatgtgtcttacagtgggacaagcaaagcatg…
>A_chicken_Guangxi_QDX04_2011___B4.2	*gataaaatatgcatcggctaccaatcaacaaactccacagaaactgtagacacactaacagaaaacagtgtccctgtgacacacgccaaagaattgctccacactgagcacaatgggatgctgtgtgcaacaaccttgggacagcctctcattctagacacctgtaccattgaaggactaatctatggcaatccttcctgtgatctactgttgggaggaagagaatggtcctatatcgtcgagagaccatctgctgttaatggattgtgttaccctgggaacgtggaaaatctagaagaactaaggtcactctttagttctgctagttcttatcaaaggatccaaatctttccagatacaatctggaatgtgtcttacagtgggacaagcaaagcatg…
>A_chicken_Shantou_17139_2005___B4.2	*gataaaatctgcatcggctaccaatcaacaaactccacagaaactgtagacacactaacagaaaacaatgtccctgtgacacatgccaaagaattgctccacacagagcacaatgggatgctgtgtgcaacaaacttgggacatcctcttattctagacacctgtaccattgaaggactaatctatggcaatccttcttgtgatctactgttgggaggaagagaatggtcctacatcgtcgagagaccatcggctgttaatggattgtgttaccccgggaatgtagaaaatctagaagagctaaggtcactttttagttctgctagttcttatcaaaggatccagatttttccagacacaatctggaatgtgtcttacagtgggacaagcaaagcatg…
>A_duck_Fujian_FQ2_2007___B4.2	*gataaaatctgcatcggctaccaatcaacaaactccacagaaactgtagacacattaacagaaaacaatgtccctgtgacacatgccaaagaattgctccacacagagcacaatgggatgctgtgtgcaacaaacttgggacatcctcttattctagacacctgtaccattgaaggactaatctatggcaatccttcttgtgatctactgttgggaggaagagaatggtcctacatcgtcgagagaccatcggctgttaatggattgtgttaccccgggaatgtagaaaatctagaagagctaaggtcactttttagttctgctagttcctatcaaaggatccagatttttccagacacaatctggaatgtgtcttacagtgggacaagcaaagcatg…
>A_pheasant_Hong_Kong_HH225_2008___B4.2	*gataaaatctgcatcggctaccaatcaacaaactccacagaaactgtagacacattaacagaaaacaatgtccctgtgacacatgccaaagaattgctccacacagagcacaatgggatgctgtgtgcaacaaacttggggcatcctcttattctagacacctgtaccattgaaggactaatctatggcaatccttcttgtgatctactgttgggaggaagagaatggtcctacatcgttgagcgaccatcggctgttaatggattgtgttaccccgggaatgtagaaaatctagaagagctaaggtcactttttagttctgctagttcctatcaaaggatccagattttcccagacacaatctggaatgtgtcttacagtgggacaagcaaagcatg…
>A_chicken_Anhui_AH16_2008___B4.3	*gataaaatctgcatcggctaccaatcaacaaactccacagaaactgtagacacactaacagaaaacaatgtccctgtgacacatgccaaagaattgctccacacagagcacaatgggatgctgtgtgccacaaacttgggacatcctcttattctagacacctgtaccattgaaggactaatctatggcaatccgtcttgtgatctactgttgggaggaggagaatggtcctacatcgtcgagagaccatcggctgttaatggattgtgttaccccgggaatgtagaaaatctagaagagctaaggtcactttttagttctgctagttcttatcagaggatccagatttttccagacacaatctggaatgtgtcttacagtggaacaagcaaagcatg…
>A_chicken_Guangdong_BL_2010___B4.3	*gataaaatctgcatcggctaccaatcaacaaactccacagaaactgtagacacactaacagaaaacaatgtccctgtgacacatgccaaagaattgctccacacagagcacaatgggatgctgtgtgcaacaaacttgggacatcctcttattctagacacttgtaccattgaaggactaatctatggcaatccttcttgtgatctactgctgggaggaagagaatggtcctacatcgtcgagagaccatcggctgttaatggattgtgttaccccgggaatgtagaaaatctagaagagctaaggtcactttttagttctgctagttcttatcaaaggatccagatttttccagacacaatctggaatgtgtcttacagtggaactagcaaagcatg…
>A_chicken_Hubei_581_2011___B4.3	*gataaaatctgcatcggttaccaatcaacaaactccacagaaactgtagacacactaacagaaaacaatgtccctgtgacacatgccaaagaactgctccacacagaacacaatggaatgttgtgtgcaacaaacttgggacatcctcttattctagacacctgttccattgaagggttaatctacggcaatccttcttgtgatctactgctgggaggaagagaatggtcctacatcgtcgagagaccatcggctgttaatggattgtgttaccctgggaatgtagaaaatctagaagagctaaggtcactttttagttctgctagttcttatcaaaggatccagattttcccagacacaatctggaatgtgtcttacagtggaacaagcaaagcatg…
>A_chicken_Hubei_G19_2010___B4.3	*gataaaatctgcatcggctaccaatcaacaaactccacagaaactgtagacacactaacagaaaacaatgtccctgtgacacatgccaaagaactgctccacacagaacacaatgggatgttgtgtgcaacaaatttgggacatcctcttattctagacacctgttccattgaagggttaatctacggcaatccttcttgtgatctactgctgggaggaagagaatggtcctacatcgtcgagagaccatcggctgttaatggattgtgttaccctgggaatgtagaaaatctagaagagctaaggtcactttttagttctgctagttcttatcaaaggatccagattttcccagacacaatctggaatgtgtcttacagtggaacaagcaaagcatg…
>A_chicken_Shandong_802_2011___B4.3	*gataaaatctgcatcggctaccaatcaacaaactccacagaaactgtagacacactaacagaaaacaatgtccctgtgacacatgccaaagaactgctccacacagaacacaatgggatgttgtgtgcaacaaacttgggacatcctcttattctagacacctgttccattgaagggctaatctacggcaatccttcttgtgatctactgttgggaggaagagaatggtcctacatcgtcgagagaccatcggctgttaatggattgtattaccctgggaatgtagaaaatctagaagagctaaggtcactttttagttctgctagttcttatcaaaggatccagattttcccagacacaatctggaatgtgtcttacaatggaacaagcaaagcatg…
>A_duck_Hubei_C1146_2011___B4.3	*gataaaatctgcatcggctaccaatcaacaaactccacagaaactgtagacacactaacagaaaacaatgtccctgtgacacatgccaaagaactgctccacacagaacacaatgggatgttgtgtgcaacaaacttgggacatcctcttattctagacacctgttccattgaagggctaatctacggcaatccttcttgtgatctactgctgggaggaagagaatggtcctacatcgtcgagagaccatcggctgttaatggattgtgttaccctgggaatgtagaaaatctagaagagctaaggtcactttttagttctgctagttcttatcaaaggatccagattttcccagacacaatctggaatgtgtcttacagtggaacaagcaaagcatg…
>A_chicken_Anhui_1_2010___B4.4	*gataaaatctgcatcggctatcaatcaacaaactccacagaaactgtagacacactaacagaaaacaatgtccctgtgacacatgccaaagaattgctccacacagagcataatgggatgctgtgtgcaacaggcttgggacatcctcttattctagacacctgtactattgaaggactaatctatggcaatccttcttgtgatctactgctgggaggaagagaatggtcctatatcgtcgagagaccatcagctgttaacggattgtgttaccccgggaatgtagaaaatctagaagagctaaggtcactttttagttctgctagttcttatcaaaggatccagatttttccagacacaatctggaatgtgacttacaatgggacaagcaaagcatg…
>A_chicken_Anhui_ZTL_2011___B4.4	*gataaaatctgcatcggctatcaatcaacaaactccacagaaactgtagacacactaacagaaaacaatgtccctgtgacacatgccaaagaattgctccacacagagcataatgggatgctgtgtgcaacaggcttgggacatcctcttattctagacacctgtaccattgaaggactaatctatggcaatccttcttgtgatctactgctgggaggaagagaatggtcctatatcgtcgagagaccatcagctgtcaacggattgtgttaccccgggaatgtagagaatctagaagagctaaggtcactttttagttctgctagttcttatcaaaggatccagatttttccagacacaatctggaatgtgacttacaatgggacaagcaaagcatg…
>A_chicken_Henan_F12_2011___B4.4	*gataaaatctgcatcggctaccaatcaacaaactccacagaaactgtagacacactaacagaaaacaatgtccctgtgacacatgccaaagaattgctccacaccgagcataatgggatgctgtgtgcaacaagcttgggacatcctcttattctagacacctgtaccattgaaggactaatctatggcaatccttcttgtgatctactgttgggaggaagagaatggtcctatatcgtcgagagaccatcagctgttaacggattgtgttaccccgggaatgtagaaaatctagaagagctaaggtcactttttagttctgctagttcttatcaaaggatccagatttttccagacacaatctggaatgtgacttacagtgggacaagcaaagcatg…
>A_chicken_Sichuan_P341_2012___B4.4	*tgtaaaatctgcatcggctatcaatcaagagactccacagaaaccgtaaacacactaacagaaaacaatgtccctgtgacacatgccaaagaattgctccacacagagcataatgggatgctgtgtgcaacaggcttgggacatcctctcattctagacacttgtaccattgaaggactaatctatggcaatccttcttgtgatccactgctgggaggaagagaatggaccaatatcgtcgagagaccatcagctgttaacggattgtgttaccccgggaatgtagaaaatctagaagagctaaggtcactttttagttctgctagttcttatcaaaggatccagatttttccagacacaatctggaatgtgacttacagtgggacaagcaaagcatg…
>A_chicken_Yangzhou_11_2010___B4.4	*gataaaatctgcatcggctatcaatcaacaaactccacagaaactgtagacacactaacagaaaacaatgtccctgtgacacatgccaaagaattgctccacacagagcataatgggatgctgtgtgcaacaggcttgggacatcctcttattctagacacctgtaccattgaaggactaatctatggcaatccttcttgtgatctactgctgggaggaagagaatggtcctatatcgtcgagagaccatcagctgttaacggactgtgttaccccgggaatgtagagaatctagaagagctaaggtcactttttagttctgctagttcttatcaaaggatccagatttttccagacacaatctggaatgtgacttacagtgggacaagcaaagcatg…
>A_pigeon_Ningxia_K31_2012___B4.4	*gataaaatctgcatcggctatcaatcaacaaactccacagaaaccgtagacacactaacagaaaacaatgtccctgtgacacatgccaaagaattgctccacacagagcataatgggatgctgtgtgcaacaggcttaggacatcctctcattttagacacttgtaccattgaaggactaatctatggcaacccttcttgtgatccactgttgggaggaagagaatggtcctatattgtcgagagaccatcagctgttaacggattgtgttaccccggaaatgtagaaaatctagaagagctaaggtcactttttagttctgctagttcttatcaaaggatccagatttttccagacacaatctggaatgtgacttacagtgggacaagcaaagcatg…
>A_Anthropoides_virgo_Baicheng_219_2013___B4.5	*gataagatctgcatcggctatcaatcaacaaactccacagaaactgtagacacactaacagaaaacaatgtccctgtgacacatgccaaagaactgctccacacagagcataatgggatgttgtgtgcaacaagcttgggacaccctcttattctagacacctgtaccattgaaggactaatctatggcaatccttcttgtgacctattgttgggaggaagagaatggtcctatatcgtcgagagaccatcagctgttaacggattgtgttatcccgggaatgtagaaaatctagaagagctaaggtcactttttagttctgctagatcttaccaaagaatccagattttcccagacacaatctggaatgtgtcttacagtgggacaagcaaagcatg…
>A_Environment_Banten_AIV_H9_HA001_2019___B4.5	*------------------------------------------actgtagacacactaacagaaaacaacgtccctgtgacacatgccaaagaactgctccaaacagagcacaatgggatgctatgtgcaacaagcttgggacaccctcttattctagacacctgtaccattgaagggctaatctacggcaacccttcttgtgatccattattggaaggaagagaatggtcctatatcgtagagagaccatctgctgttaacggattgtgttatcccgggaatgtagaaaatctagaagaattaagatcactttttagttctgctcggtcttatcagaggatcctgattttcccagacacaatctggaatgtgtcttacagtgggacaagtaaagcatg…
>A_Environment_WestJava_AIV_H9_HA004_2019___B4.5	*------------------------------------------actgtagacacactaacagaaagcgatgtccctgtgacacatgccaaagaactgctccaaacagagcataatgggatgctatgtgcaacaagcttgggacaccctctcattctagacacctgtaccattgaaggactaatctatggcaacccttcttgtgatccattgttgggaggaaaggaatggtcctatatcgtagagagaccatctgctgttaacggattgtgttatcccgggaatgtagaaaatctagaagaattaagatcactcttcagttctgctcgttcttatcagaggatcctgattttccctgacacaatctggaatgtgtcttacagtgggacaagcaaagcatg…
>A_Layer_Indonesia_WestJava-09_2017___B4.5	*---------------------------acaaactccacggaaactgtagacacactaacagaaaacaatgtccctgtgacacatgccaaagaactgctccaaacagagcataatgggatgctatgtgcaacaagcttgggacaccctcttattctagacacctgtaccattgaagggctaatctatggcaacccttcttgtgatccattattggaaggaagagaatggtcctatatcgtagagagaccatctgctgttaacggattgtgttatcccgggaatgtagaaaatctagaagaattaaggtcactttttagttctgctcggtcttatcagaggatcctgattttcccagacacaatctggaatgtgtcttacagtgggacaagcaaagcatg…
>A_Muscovy_duck_Vietnam_HN5608_2019___B4.5	*gataagatctgcatcggataccagtcaacaaactccacggaaactgtagacacactaacagaaaacaatgtccctgtgacacatgccaaagaactgcttcacacagagcataatgggatgctatgtgcaacaagcttgggacaacctcttattctagacacctgtaccattgaagggctaatctatggtaacccttcttgtgatccattattgggaggaagagaatggtcctatatcgttgagaggccatctgctgtcaacggattgtgttatcccgggaacgtagaaaatctagaagaattaaggtcactttttagttctgctcggtcttatcaaagagtcctaattttcccagacacaatctggaatgtgtcttacagtgggacaagcaaagcatg…
>A_silkie_chicken_Dongguan_952_2014___B4.7	*gataaaatctgcatcggctatcaatcaacaaactccacagaaactgtggacacactaacagaaaacaatgtccctgtgacacatgccaaagaattgctccacacagagcataatgggatgctgtgtgcaacaagcttgggacaacctcttattttagacacctgcaccattgaagggctaatctatggcaatccttcttgtgatctatcgctggaaggaagagaatggtcctatatcgtcgagagaccatcagctgttaacggattgtgttaccccgggaatgtagaaaatctagaagagctaaggtcactttttagttctgctaggtcttatcaaagaatccagattttcccagacacaatctggaatgtgtcttacgatgggacaagcacagcatg…
>A_chicken_Dongguan_3250_2013___B4.5	*gataagatctgcatcggctatcaatcaacaaactccacagaaactgtagacacactaacagaaaacaatgtccctgtgacacatgccaaagaactgctccacacagagcataatgggatgctgtgtgcaacaagcttgggacaccctcttattctagacacctgtaccattgaaggactaatctatggtaacccttcttgtgatctattgttgggaggaagagaatggtcctatatcgtcgagagaccatcagctgttaatggattgtgttatcccgggaatgtagaaaatctagaagagctaaggtcactttttagttctgctaggtcttatcaaaggatccagattttcccagacacaatctggaatgtgtcttacagtgggacaagcagagcatg…
>A_duck_Zhejiang_3_2002___B3	*gataaaatctgcatcggctaccaatcaacaaactccacagaaactgtagacacgctaacagaaaacaatgttcctgtgacacatgccaaagaattgctccacacagagcacaatgggatgctatgtgcaacaaatctgggacatcctcttattctagacacctgtaacattgaaggactaatctatggcaacccttcctgtgatctactgttgggagggagagaatggtcctacatcgtcgaaagaccatcggctgtcaatggattgtgttaccccgggaatgtagaaaacctagaagaactaaggtcactttttagttctgctagttcttaccaaagaatccagatctttccagacacaatctggaatgtgtcttacagtgggacaagcaaagcatg…
>A_chicken_Indonesia_4950T_2018___B4.5	*gataagatctgcatcggctatcaatcaacaaactccacagaaactgtagacacactaacagaaaacaatgtccctgtgacacatgccaaagaactgctccaaacagagcacaatgggatgctatgtgcaacaagcttgggacaccctcttattctagacacctgtaccattgaagggctaatctatggcaacccttcttgtgatccatcattggaaggaagagaatggtcctatatcgtagagagaccatctgctgttaacggattgtgttatcccgggaatgtagaaaatctagaagaattaaggtcactttttagttctgctcggtcttatcggaggatcctgattttcccagacacaatctggaacgtgtcttacagtgggacaagcaaagcatg…
>A_chicken_Japan_AQ-HE31-26_2020___B4.5	*gataagatctgcatcggctatcaatcaacaaactccacagaaactgtagacacactaacagaaaacaatgtccctgtgacacatgccaaagaactgctccacacagagcacaatggaatgctgtgtgcaacaagcttaggacaccctcttattctagacacctgtaccattgaagggctgatctatggcaatccttcttgtgatttattgttaggaggaagagaatggtcctatatcgtagagagaccatcagctgttaacggattgtgttatcccggaaatgtagaaaatttagaagagcttaggtccctttttagttctgctagatcgtatcagagaatccaaattttcccagacacaatctggaatgtgtcttacagtgggacaagcaaagcatg…
>A_chicken_Shandong_236_2001___B3	*gacaaaatctgcatcggataccaatcaacaaactccacagaaactgtagacacgctaacagaaaacaatgttcctgtgacacatgccaaagaattgctccacacagagcacaatgggatgctatgtgcaacaaatctgggacatcctcttatcctagacacctgtaacattgaaggactaatctatggcaacccttcctgtgatctactgttgggaggaagagaatggtcctacattgtagaaagaccatcggctgtcaatggattgtgttatcccgggaatgtagaaaatctagaagaactaaggtcactttttagttctgctagttcttaccagagaatccagatctttccagacgcaatctggaatgtgtcttacaatgggacaagcaaagcatg…
>A_chicken_Qingdao_2044_2013___B4.5	*gataagatctgcatcggctatcaatcaacaaactccacagaaactgtagacacactaacagaaaacaatgtccctgtgacacatgccaaagaactgctccacacagagcataatgggatgctgtgtgcaacaagcttgggacaacctcttattctagacacttgtaccattgaaggactaatctatggcaatccttcttgtgatctattgttgggaggaagagaatggtcctatatcgtcgagagaccatcagctgttaatggattgtgttatcccgggaatgtagaaaatctagaagagctaaggtcactctttagttctgctaggtcttatcaaaggatccagattttcccagacacaatctggaatgtgtcttacagtgggacaagcaaagcatg…
>A_chicken_Qinghai_Q1177_2015___B4.5	*gataagatctgcatcggctatcaatcaacaaactccacagaaactgtagacacactaacagaaaacaatgtccctgtgacacatgccaaagaactgctccacacagagcataatgggatgctgtgtgcaacaagcttgggacaccctcttattctagacacctgtaccattgaaggactaatctatggcaacccttcttgtgatctattgttgggaggaagagaatggtcctatatcgtcgagagaccatcggctgttaacggattgtgttatcccgggaacgtagaaaatctagaagaattaagatcactttttagttctgctaggtcttatcaaaggatccagattttcccagacacaatctggaatgtgtcttacagtgggacaagcaaagcatg…
>A_chicken_Viet_Nam_QN-0275_2013___B4.5	*gacaagatctgcatcggctatcaatcaacaaactccacagaaactgtagacacactaacagaaaacaatgtccctgtgacacatgccaaagaactgctccacacagagcataatgggatgctgtgtgcaacaagcttgggacaccctcttattctagacacctgtaccattgaagggctaatctatggtaatccttcttgtgatctgttgttgggaggaagagaatggtcctatatcgtcgagagaccatcagctgttaacggattgtgttatcccgggaatgtagaaaatttagaagagctaagatcactttttagttctgctaggtcttatcaaaggatccagattttcccagacacaatctggaatgtgtcttacagtgggacaagcaaagcatg…
>A_pigeon_Henan_N193_2013___B4.5	*gataagatctgcatcggctatcaatcaacaaactccacagaaactgtagacacactaacagaaaacaatgtccctgtgacacatgccaaagaactgctccacacagagcataatgggatgctgtgtgcaacaagcttgggacaccctcttattctagacacctgtactattgaaggactaatctatggcaatccttcttgtgatctattgttgggaggaagagaatggtcctatatcgtcgagagaccatcagctgttaacggattgtgttatcccgggaatgtagaaaatctagaagagctaaggtcactttttagttctgctaggtcttatcaaaggatccaaattttcccagacacaatctggaatgtgtcttacagtgggacaagcaaagcatg…
>A_Duck_Jiangsu_J2297_2018___B4.6	*gacaagatctgcatcggctatcaatcaacaaactccacagaaactgtggacacactaacagaaaacaatgtccctgtgacacatgccaaagaactgctccacacagagcataatgggatgctgtgtgcaacaagcttgggaaaccctcttattctagacacttgcacaattgaaggactaatttatggcaatccttcttgtgatccattgctgggaggaagagaatggtcctatatcgtcgagagaccatcagctgttaacggattgtgttatcccgggagtgtagaaaatctagaagagctaaggtcactttttagttctgctaggtcttatcaaagaatccaaattttcccagacacaatctggaatgtgtcttacagtgggacaagcaaagcatg…
>A_Duck_Jiangxi_X2022_2017___B4.6	*gataagatctgcataggctatcaatcaacaaactccacggaaactgtggacacactaacagaaaacaatgtccctgtgacacatgccaaagaactgctccacacagagcataatgggatgctgtgtgcaacaagcttgggacaccctcttattctagacacctgcaccattgaagggctaatttatggcaatccttcttgtgatccattgctgggaggaaaagaatggtcctatatcgtcgagaggccatcagctgttaacggattgtgttatcccgggaatgtagaaaatctagaagagctaagatcactttttagttcttctaggtcttatcaaaggatccagatcttcccagacacaatttggaatgtgtcttacagtgggacaagcaaagcatg…
>A_Pigeon_Jiangsu_J2161_2018___B4.6	*gacaagatctgcatcggctatcaatcaacaaactccacagaaactgtggacacactaacagaaaacaatgtccctgtgacacatgccaaagaactgctccacacagagcataatgggatgctgtgtgcaacaagcttgggaaaccctcttattctagacacttgcacaattgaaggactaatttatggcaatccttcttgtgatccattgctgggaggaagagaatggtcctatatcgtcgagagaccatcagctgttaacggattgtgttatcccgggagtgtagaaaatctagaagagctaaggtcactttttagttctgctaggtcttatcaaagaatccaaattttcccagacacaatctggaatgtgtcttacagtgggacaagcaaagcatg…
>A_chicken_Anhui_LH99_2017___B4.6	*gataagatctgcatcggctatcaatcaacaaactccacggaaactgtggacacactaacagaaaacaatgtccctgtgacacatgccaaagaactgctccacacagagcataatgggatgctgtgtgcaacaagcttgggacaccctcttattctagacacctgcaccattgaagggctaatttatggcaatccttcttgtgatccattgctgggaggaagagaatggtcctatatcgtcgagaggccatcagctgttaacggattgtgttatcccgggaatgtagaaaatctagaagagctaagatcactttttagttcttctaggtcttatcaaaggatccagatcttcccagacacaatctggaatgtgtcttacagtgggacaagcaaagcatg…
>A_chicken_Guangdong_G378_2015___B4.6	*gataagatctgcatcggctatcaatcaacaaactccgcagaaactgtggacacactaacagaaaacaatgtccctgtgacacatgccaaagaactgctccacacagagcataatgggatgctgtgtgcaacaagcttgggacaccctcttattctagacacttgcaccattgaagggctaatttatggcaatccttcttgtgatccattgctgggaggaagagaatggtcctatatcgtcgagagaccatcagctgttaacggattgtgttatcccgggaatgtacaaaatctagaagagctaaggtcactttttagttctgctaggtcttataaaaggatccaaattttcccagacacaatctggaatgtgtcttacagtggaacaagcagagcatg…
>A_goose_Fujian_3_15_FZHX0011-C_2018___B4.6	*gataaaatctgcatcggctatcaatcaacaaactccacagaaactgtggacacactaacagaaaacaatgtccctgtgacacatgccaaagaactgctccacacagagcataatgggatgctgtgtgcaacaagcttgggacaacctcttattttagacacctgcaccattgaagggctaatctatggcaatccttcttgtgatccattgctgggaggaagagaatggtcctatatcgtcgagaggccatcagctgttaacggattgtgttaccccgggaatgtagaaaatctagaagagctaagatcactttttagttcttctaggtcttatcaaaggatccagatcttcccagacacaatctggaatgtgtcttacagtgggacaagcaaagcatg…
>A_pigeon_Fujian_3_15_FZHX0001-C_2018___B4.6	*gataaaatctgcatcggctatcaatcaacaaactccacagaaactgtggacacactaacagaaaacaatgtccctgtgacacatgccaaagaactgctccacacagagcataatgggatgctgtgtgcaacaagcttgggacaacctcttattttagacacctgcaccattgaagggctaatctatggcaatccttcttgtgatccattgctgggaggaagagaatggtcctatatcgtcgagaggccatcagctgttaacggattgtgttaccccgggaatgtagaaaatctagaagagctaagatcactttttagttcttctaggtcttatcaaaggatccagatcttcccagacacaatctggaatgtgtcttacagtgggacaagcaaagcatg…
>A_raccoon_dog_China_G1_2016___B4.7	*gataaaatctgcatcggctaccaatcaacaaactccacagaaactgttgacacactaacagaaaacaatgtccctgtgacacatgccaaagaactgctccacacagagcataatgggatgctgtgtgcaacaagcttgggacaacctcttattttagacacctgcaccattgaagggcttatctatggcaatccttcttgtgatctatcgctggaaggaagagaatggtcctatatcgttgagagaccatcagctgttaacggattgtgttaccccgggaatgtagaaaatctagaagagctaaggtcactttttagttctgctaggtcttatcaaagactccagattttcccagacacaatctggaatgtgtcttacgatgggacaagcaaagcatg…
>A_silkie_chicken_Wenzhou_790b_2013___B4.7	*gataaaatctgcatcggctatcaatcaacaaactccacagaaactgtggacacactaacagaaaacaatgtccctgtgacacatgccaaagaactgctccacacagagcataatgggatgctgtgtgcaacaagcttgggacaacctcttattttagacacctgcaccattgaagggctaatctatggcaatccttcttgtgatctattgctggaaggaagagaatggtcctatatcgtcgagagaccatcagctgttaacggattgtgttaccccgggaatgtagagaatctagaagagctaaggtcactttttagttctgctaggtcttatcaaagaatccagattttcccagacacaatctggaatgtgtcttacgatgggacaagcaaagcatg…
>A_Duck_Guangdong_G1052_2016___B4.7	*gataaaatctgcatcggctatcaatcaacaaactctacagaaactgtggacacactaacagaaaacaatgtccctgtgacacatgccaaagaattaatccacacagagcataatgggatgctgtgtgcaacaagcttgggacaacctcttattttagacacctgcaccattgaagggctaatctatggcaatccttcttgtgatctatcgctggaaggaagagaatggtcctatatcgtcgagagaccatcagctgttaacggattgtgttaccccgggaatgtagaaaatctagaagagctaaggtcactttttagttctgctaggtcttatcaaagaatccagattttcccagacacaatctggaatgtgtcttacgatgggacaagcacagcatg…
>A_Duck_Guangdong_G2306_2016___B4.7	*gacaaaatctgcatcggctatcaatcaacaaactctacagaaactgtggacacactaacagaaaacaatgtccctgtgacacatgccaaagaattaatccacacagagcataatgggatgctgtgtgcaacaagcttgggacaacctcttattttagacacctgcaccattgaagggctaatctatggcaatccttcttgtgatctatcgctggaaggaagagaatggtcctatatcgtcgagagaccatcagctgttaacggattgtgttaccccgggaatgtagaaaatctagaagagctaaggtcactttttagttctgctaggtcttatcaaagagtccagattttcccagacacaatctggaatgtatcttacgatgggacaagcacagcttg…
>A_Duck_Jiangxi_X2083_2017___B4.7	*gataaaatctgcatcggctatcaatcaacaaactccacagaaactgtggacacactaacagaaaacaatgtccctgtgacacatgccaaagaactgctccacacagagcataatgggatgctgtgtgcaacaagcttgggacaacctcttattttggacacctgcaccattgaagggctaatctatggcaatccttcttgtgatctatcgctggaaggaagagaatggtcctatatcgtcgagagaccatcagctgttcacggattgtgttaccccgggaatgtagaagatctagaagagctaagatcactttttagttctgctaggtcttatcaaagaatccagatcttcccagacacaatctggaatgtttcttacgatgggacaagcacagcatg…
>A_Pigeon_Xizang_XZ2065_2018___B4.7	*gataaaatctgcatcggctatcaatcaacaaactccacagaaactgtggacacactaacagaaaacaatgtccctgtgacacatgccaaagaactgctccacacagagcataatgggatgctgtgtgcaacaagcttgggacaacctcttattttgaacacctgcaccattgaagggctaatctatggcaatccttcttgtgatctatcgctggaaggaagagaatggtcctatattgtcgagagaccatcagctgttcacggattgtgttaccccgggaatgtacaagatctagaagagctaaggtcactttttagttctgctaggtcttatcaaaaaatccagatctttccacacacaatctggaatgtttcttacgatgggacaagcacagcatg…
>A_Pigeon_Xizang_XZ2066_2018___B4.7	*gataaaatctgcatcggctatcaatcaacaaactccacagaaactgtggacacactaacagaaaacaatgtccctgtgacacatgccaaagaactgctccacacagagcataatgggatgctgtgtgcaacaagcttgggacaacctcttattttgaacacctgcaccattgaagggctaatctatggcaatccttcttgtgatctatcgctggaaggaagagaatggtcctatattgtcgagagaccatcagctgttcacggattgtgttaccccgggaatgtacaagatctagaagagctaaggtcactttttagttctgctaggtcttatcaaaaaatccagatctttccagacacaatctggaatgtttcttacgatgggacaagcacagcatg…
>A_black_chicken_Jiangxi_10131_2014___B4.7	*gataaaatctgcatcggctatcaatcaacaaactccacagaaactgtggacacactaacagaaaacaatgtccctgtgacacatgccaaagaactgctccacacagagcataatgggatgctgtgtgcaacaagcttgggacaacctcttattttagacacctgcaccattgaagggctaatctatggcaatccttcttgtgatccgttgctggaaggaagagaatggtcctatatcgtcgagagaccatcagctgttaacggattgtgttaccccgggaatgtagaaaatctagaagagctaaggtcactttttagttctgctaggtcttatcaaagaatccagattttcccagacacaatctggaatgtgtcttacgatgggacaagcacagcatg…
>A_chicken_China_2088_2020___B4.7	*gataaaatctgcatcggctatcaatcaacaaactcaacagaaactgtggacacgctaacagaaaacaatgttcctgtgacacatgccaaagaactgctccacacagagcataatgggatgctgtgtgcaacaagcttgggacaacctcttattttagacacctgcaccattgaagggctaatctatggcaatccttcttgtgatccattgctggaagagagagaatggtcttatatagtcgagagaccatcagctgttcacggattgtgttaccccgggaatgtagaaaatctagaagagctaaggtcattttttagttctgctagatcttatcgaagaatccagattttcccagacacgatctggaatgtttcttacgatgggacaagcaacacatg…
>A_chicken_Vietnam_H7F-14-CB4-2_2014___B4.7	*gataaaatctgcatcggatatcaatcaacaaactccacagaaactgtggacacactaacagaaaacaatgtccctgtgacacatgccaaagaactgctccaaacagagcataatgggatgctgtgtgcaacaagcttgggacaacctcttattttagacacctgcaccattgaagggctaatctatggcaatccttcttgtgatccattgctggacggaagagaatggtcctatatagtcgagagaccatcagctgttaacggattgtgttaccccgggcatgtagaaaatctagaagagctaaggtcactttttagttctgctaggtcttatcaaagaatccagattttcccagacacaatctggaatgtgtcttacgatggaacaagcaacgcatg…
Pilot G Genomes
>A_mallard_Maryland_798_2007___Y1	*gataaaatttgcatcggttaccagtcgacaaactccacggaaactgttgatacgctaatagagaccaatgtccctgtgacacacaccaaagaattgctccacacagagcacaatggaatgctgtgtgcaacaaatttgggccatcctctcattctagacacttgcaccatcgaaggactggtctatggcaacccttcctgtgatctgctattgggaggaaaagaatggtcctacattgtcgaaaggtcgtcagctgtgaatggaatgtgttaccctgggaatgtagagaacctagaggaacttagatcttttttcagttccgctaattcctatcgaagaatccagatctttccagacagaatctggaatgtgacttacagtggaacaagcaaagcatg…
>A_ruddy_turnstone_New_Jersey_650577_2002___Y1	*gataaaatttgcatcggttaccagtcaacaaactccacggaaaccgttgatacgctaatagagaccaatgtccctgtgacacacaccaaagaattgctccacacagagcacaatggaatgctgtgtgcaacaaatttggggcatcctctcattctagacacttgcactatcgaaggactggtctatggcaacccttcctgtgatctgctattgggagggagagaatggtcctacattgtcgaaaggtcgtcagctataaatggaatgtgttaccctgggaatgtggagaacctagaggaacttagatcttttttcagttccgccaattcctatcaaaggatccagatctttccagacaaaatctggaatgtgacttacagtggaacaagcaaagcatg…
>A_mallard_California_3370_2012___Y1	*gataaaatttgcatcggttaccagtcaacaaactccacggaaactgttgatacgctaatagagaccaatgtccctgtgacacacaccaaggaattactccacacagaacacaatggaatgctgtgtgcaacaaatttgggccatcctctcattctagacacttgcaccatcgaaggactggtctatggcaatccttactgtgatctactactgggagggaaagaatggtcctacattgtcgaaaggtcgtcagctgtaaatggaatgtgttaccctgggaatgtagaaaacctagaggaactcagatcttttttcagttccgccaactcctatcaaagaatccagatcttcccagacacaatctggaatgtaacctacagtggaacaagcaaagcatg…
>A_green_winged_teal_California_6588_2009___Y1	*gataaaatttgcatcggttaccagtcgacaaactccacggaaactgttgacacgctaatagaaaccaatgttcctgtgacacacaccaaagaattgctccacacagagcacaatggaatgctgtgtgcaacagatttgggccatcctctcattctagacacttgcactatcgaaggactggtctatggcaatccttcctgtgatctgctattgggagggaaagaatggtcctacattgtcgaaaggtcatcagctgtaaatggaatgtgttaccctgggaatgtagagaacctagaggaacttagatcttttttcagttccgccaattcctatcaaagaatccagatctttccagacacaatctggaatgtgacttacagtggaacaagcaaagcatg…
>A_duck_Jiangsu_K180_2013___G4	*---------------------caatcaacaaactccacagaaacggttgacactctaacagaaaccaatgttcctgggacacatgccaaaaaattgctccaaacaaaacacaatgaactgcggtgtgcaacaagccgggaacatcaactcattcaaaacacatgccctattgaaggactaatctatggcaacccttcttgtgaccccattttgaagggaaaagaatggacctccgggtttaaaaaatcttccggtggaaacggaacgggttaccctggaaatgtaaaaaacctaaagaaacccaggccaatttttacttcagccagtccctatcaaaaaatccaattcttcccaaacccaactggaattgtgtcatacacgggaccaggcatatcttg…
>A_Broiler_Iran_MMV9-2_2013___G5.4	*gataaaatctgcatcggtcaccagtcaacaaactccacagaaactgtggacacactaacagaaactaatgttcctgtgacactagccaaagaattgctccacacagagcataacggaatgctgtgtgcaacaaatctgggacgtcctctcatcctagacacatgcaccatcgaaggactaatctatggcaatccttcttgtgacctgctgttgggaggaagggaatggtcctacatcgtcgaaagatcatcagcagtaaatggaacatgttaccctgggaatgtggaaaacttagaagaactcaggaccttttttagttcagctggttcctaccaaagaatccaaatcttcccagacgcaatctggaatgtgacttacgatggaacaattgaatcatg…
>A_poultry_India_12R_2019___G5.7	*gacaaaatctgcataggccaccaatcgacaaattccacagaaaccgtggacacattaacagagagcaatgtccctgtaacacatgccaaagaactgcttcacacagaccacaatggaatgctatgtgcgacaaacctaggacaccctctcatcctagatacatgcactatcgaaggactgatctatggcaacccttcttgtgatctattgttgggaggaagagaatggtcttacatcgttgagagaccatcagcggtgaatggaacgtgttaccctggaaatatagaaaatttagaggaactcagaacacttttcagttcctctagttcctatcaaagagttcaaatcttcccagacacaatctggaatgtgacttacaccggaacaagcaaatcatg…
>A_Broiler_chicken_Iran_UT-Marjan_Mehr_2022___G5.3.2	*gacaaaatctgcatcggtcaccaatcaacaaattccactgaaacagtggacacgctaacagaatctaatattcctgtgacacaagccaaagagttgctccacacagaacataatggaatgctttgtgcaacaaatctgggacgcccccttattctggatacatgcactgtcgaagggctgatttatggcaatccttcttgtgatctgctattaggaggaagagaatggtcatacatcgttgaaagaccatcagctgtaaatggaacatgttaccctgggaacatagaaaacctagaggaactcagaatgctttttagttctgctagttcttaccaaagaatccaaatcttcccagacgcgatctggaatgtgacttatgaggggacaagcaaatcatg…
>A_chicken_Egypt_FFN3_2019___G5.6	*gacaaaatatgcattggccatcaatcaacaaattctacggaaactgtggacacactaacggaaactggtgtccctgtgacacatgccaaagaattgctccacgcggagcacaatggaaagctgtgtgcaacaaatctgggaaaccccctcatcctagacacatgcactgtcgagggacttatctatggtaatccttcttgtgacatgttattgggaggaagggaatggtcttatatcgtcgaaagatcatcagcggtgaatggaacatgttaccctgggaatgtggtaaacttagaggaactcagaatactttttagttcttctagctcatatcaaagaattcaaatgttcccggacacaatctggaatgtgacttacactggaacaagcaaatcatg…
>A_chicken_Israel_406833_2021___G5.5	*ganaaaatatgcatcggtcaccaatcaacaaactccactgaaactgtagacacgttaacagaaacaaatgttcctgtaacacaagccaaagaattgctccacacagaacacaatggaatgctatgtgcaacaagtctgggacgtcctcttatcctagacacatgcaccattgaaggactgatctatggcaatccatcttgtgacatgctattaggaggaaggaaatggtcatacatcgtcgaaagaccatcggcagtaaatggaacatgctacccggggaatgtcgaaaacttagaggaacttagaacactttttagctcctctagttcttaccaaagagtccaactctttccagattcaatctggaatgtgacttatactggaacaagcaaatcatg…
>A_India_TCM2581_2019___G5.7	*gataaaatctgcattggccaccagtcaacaaattctacagaaactgtggacacgctaacggaaaccaatgttcctgtaacacatgccaaggaattgctccatacagaacacaatggaatgctatgtgccacaaatctaggacgtccactcatcctagacacatgcactgtcgaaggactgatctatggcaatccctcttgtgatccgctgttgggaggaagggaatggtcgtacatcgttgaaagaccatcggcggtaaatgggacatgttatcctggaaatgtggaaaacttagaggaactcagaacactttttagctcctctagttcttaccaaagaattcaaatcttcccagacacaatctggaatgtgactcatactggaacaagcaaatcatg…
>A_pigeon_Guangdong_Y83_2013___G4	*gataaaatctgcatcggtcatcagtcaacaaactccacagaaactgttgacacgctaacagaaaccaatgttcctgtgacacatgccaaagaattgctccaaacagagcataatggacagcttgccgctacacatctgcggcatctcctcgttctaaacacgtgcactatcgaaggactactctatggtaaccccccttgtgaccttcaattgggaggaagagaaatgtcctacataattcaaagaccctcagctgtaaacggaacttgttaccctgggaatgtagaaaacctacaggaactcatgacactttttagttccgccagttcctaccaaagaatccaaatcttcccagacacaatatggaatgttacttacactggaacaagcatatcatg…
>A_chicken_India_07OR172021_2021___G5.7	*gacaaaatctgcataggccaccaatcgacaaattccacagaaaccgtggacacgctaacagaaaataatgtccctgtgacacatgccaaagaattgcttcatacagagcacaatggaatgctgtgtgcaacaaatctgggacgtcccctcatcttggacacatgcactatagaaggactgatctatggcaatccttcttgtgatctgttgttaggagggaaagaatggtcatacatcgttgaaagaccatcggcagtaaatggaacgtgctaccctggacatgtagaaaacttagaggagctcagaacacttttcagttcctctaattcctaccaaagaatacaaatctttcctgacacaatctggaatgtgacttacactggaacaagcaaatcatg…
>A_chicken_India_01CL1619_2012___G5.3.1	*gataaaatatgcataggccatcagtcaacaaattccacagaaactgtggacacgctaacagaaactaatgttcctgtgacacatgccaaagaattgctacatacagagcacaatggaatgctgtgttcaacaaatctggggaatcctctcatcttggacacatgcactattgaaggactgatctatggcaacccttcttgtgatcagctgttgggaggaaaagaatggtcctacatcgtcgaaagaccatcagcggtaaatggaacgtgctaccctgggaatatagaaaacttggaggaactcagaacactctttagttcctctagttcctaccgaaggatccaaatcttcccagatacaatctggaatgtgacttacactggaacaagcaaatcatg…
>A_duck_Jiangsu_K178_2013___G4	*---------------------caatcaacaaactccacaaaaactgttgacactctaacagaaaccaatgtccctgttacccatgccaaaaaattgctccaaacagagcacaatggactgctgggtgcaacaagcctgggacatccactcattcgaaacccgtccactattgaaggactaatctatggcaacccttcttgttacctgctgttgaagggaaaaggatggtcctacattgtcaaaaaatcatcacctggaaacggaactttttaccctgggaatgtaaaaaacctggaggaactcaggacaattttttcggttttcatttcctatcggagaatccaattcttcccaaacacaacggggattgtgtcatacattggaacaagcatatcatg…
>A_chicken_Lebanon_503_2017___G5.6	*gataaaatctgcattggccaccagtcaacaaattccaccgaaaccgtggacacgctaacagaaaccaatgttccagtgacacatgccaaagaattgctccacacagagcacaatggaatgctgtgtgcaacaaacctgggacgccccctcatcctagacgcatgcactatcgaaggacttgtctatggtaacccttcctgtgatctgttgttggggggaagagaatggtcctacatcgttgaaagaccatcagctgtaaatggaacgtgttaccctgggaatgtagaaaatttagaagaactcaggacactttttagttcctctagttcctaccaaagaatccaaatgttcccagacacaatctggaatgtaacttacactggaacaagcaaatcatg…
>A_quail_United_Arab_Emirates_D1556_2011___G5.1	*gataaaatctgcatcggccaccagtcaacaaattccacagaaactgtggacacgctcacagaaactaatgttcctgtgacacatgccaaagaattgctccatacagagcacaacggaatgctgtgcgcaacaaatctgggacatcccctcattctaaacacatgcactatagaaggattggtttatggcaacccttcttgtgatctgctattgggaggaagggaatggtcctacatcgtagagcgaccatcagcggtaaatggaacgtgttaccctgggaatgtagaaaacttagaggagctcagagcactatttagctcctctagttcataccaaagaatccaaatcttcccagacacaatctggaatgtgacttacaatggaacaagcagttcatg…
>A_chicken_Iran_THLBM862_2007___G5.2	*gataaaatctgcatcggcccccaggcaacaaattccacagaaactgtggacacgctaacagaaactaatgttcctgtgactcatgccaaagaattgctccacacagagcacaatggaatgctgtgtgcaacaaatctgggacatcccgtcattctagacacatgcactatcgaaggactcttttatggtaacccttcttcagacctgctgttgggaggaagtgaatggtcctacatcgtcgaaagaccatcagcggttaatggaacgtgttaccctgggaatgtaggtaacttagaggaactcagaacacttttatcgttcttttgttcctaccaaagaatccaaatcttcccagacacaatctggaatgtgacttatactggaacaagcaaagcatg…
>A_chicken_Iran_AGH-B2_2012___G5.4	*gataaaatctgcattggtcaccagtcaacaaattccacagaaactgtggacacactaacagaaactaatgttcctgtgacacatgccaaagaattgctccccacagagcataatggaatgctgtgtgcaacaaatctgggacgtcctctcattctaaacacatgcacaatcgaaggactaatctatggcaatccttcttgtgacctgctattgggaggaagggaatggtcctacatcgtcgaaagatcatcagcagtaaatggaacatgttaccctgggaatgtggaaaacttagaggaactcaggaccctttttagttcctctagttcctatcaaagaatccaaatttttccagacacaatctggaatgtgacttatacggggacaagcaaatcatg…
>A_chicken_Kuwait_9_2004___G5.7	*gataaaatctgtatcggccaccaatcaacaaattccacagaaaccgtggacacgctaacagaaactaatgttcctgtgacacatgccaaagaattgctccacacagagcacaatggaatgctatgtgcaacaaatctaggacatcccctcatcctagatacatgcactatcgaaggactgatctatggcaacccttcttgtgaccttttgttgggaggaagggaatggtcctacatcgtcgaaagaccatcggcagtgaatggaacgtgttaccctgggaatgtagaaaacttagaggaactcagaacactttttagttcctctagttcctaccaaagaatccaaatcttcccagacacaatctggaatgtgacttacactggaacaagcaaatcatg…
>A_chicken_Iran_152_2004___G2	*gacaaaatctgcaccggccaccagtcaacaaactccacagaaactgtggacacgctaacagaaaccaatgttcctgtgacacatgccaaagaattgctccacacagaacacaatggaatgctgtgtgcaacaaatctgggaaatcccttaattctagacacatgcaccattgaaggactgatctatggtaacccatcttgtgacctgctgttaggaggaagagaatggtcctacatcgtcgaaaggtcatcagctgtaaacggaacgtgttaccctgggaatgtagaaaacctagaggaactcagaacactttttggttccgctagttcctaccaaagaatccaaatcttcccagacacaatctggaatgtgacttatactgggacaagcaaagcatg…
>A_quail_Bangladesh_41265_2019___G5.7	*gataaaatctgtatcggtcatcaatcaacaaattctacagagactgtggacacgctaacagaaactaatgttcctgtgacacatgccaaggaattgctccatacagaccacaatgaaatgctgtgtgcaacaaatctaggacgtcccctcattctagatgcatgtaatgttgaaggacttatctacggcaacccttcttgtgaccttttattggggggaagagaatggtcctacatcgtagaaagaccatcggcagtgaacggaacgtgttatcctgggaatgtagaaaatttggaggaactcagaacactttttagttcctctagttcctaccaaagaatccaaattttcccagatacaatctggaatgtgacttacactgggacaagcatatcatg…
>A_chicken_Jordan_JOVAC2026_2020___G5.5	*gataaaatctgcatcggtcaccaatcaacgaattccacagaaactgtagacacgctaaccgaaacaaatgttcctgtaacacaagctaaagaattgctccacacagaccacaatggaatgctatgtgcaacaaatctgggacgtcctcttatcctagaagcatgcactattgaaggattgatctatggcaacccaacttgtgacatgctattaggaggaagggaatggtcctatatcgtcgaaagaccatcagcagtaaatggaacatgctaccctggaaatgtagaaaacttagaggaattgagaacactttttagctcctctagttcttaccaaagaatccaactctttccagactcaatctggaatgtgacttacactgggacaagcaaatcatg…
>A_greater_flamingo_Tunisia_121_2014___G5.5	*gataaaatctgtataggccatcagtcaacaaattccacagaaactgtggacacgctaacagaaacaaatgttcctgtgacacatgccaaagaattgctccacacagagcacaatggaatgctgtgtgcaacaaatctgggacatcccctcatcctagaaacatgcaccattgaaggattgatatacggcaacccgatttgtgacccgccattgggaggaagggaatggtcctacattgtcgaaagaccatcagcagtaaatggaacgtgctaccctggaaatatagaaaacttagaggaacttagaacactttttagttcctctagttcttaccaaagaatccaaatcttcccagacacaatatggaatgtgacttacactggaacaagtaaatcatg…
>A_quail_Shantou_3308_2003___G3	*gataaaatctgcatcggccaccagtcaacaaactccacagaaactgtggacacgctaacagaaaccaatgttcctgtgacacaggccaaggaattgctccacacagagcacaatggtatgctgtgtgcaacgaatctgggacatcctctcattctagacacatgcactattgaaggactggtctatggcaacccttcttgtgacctgctattggggggcagagaatggtcctacatcgtcgaaagatcatcagctgtaaacggaacgtgttaccccgggaatgtagaaaacctagaagaactcagagcacttttcagttccgctagttcctaccaaagaatccaaatcttcccagacacaatctggaatgtgtcttacaatggaacaagcaaatcatg…
>A_environment_Bangladesh_35631_2018___G5.7	*gataagatctgtataggccaccaatcaacaaattccacagaaactgtggacacgctaacagaaactaatgttcctgtgacacatgccaaagaattgctccacacagaccacaatgggatgctgtgtgcaacagatctaggacatcccctcatcctagatacatgtaacgttgaaggactgatctacggcaatccttcttgtgatcttttgttgggagggagagaatggtcctacatcgtcgaaagaccatctgcagtgaacggaacgtgttatcctgggaacgtagaaaacttggaggaactcagaacactttttagttcctctagttcctaccaaagaatccaaattttcccagatacaatctggaatgtgacctacactggaacaagcaaatcatg…
>A_turkey_Israel_69_2014___G5.6	*gataaaatatgcattggccaccaatcaacaaactccacagaaactgtggacacactaacagaaaataacattcctgtaacacatgccaaagaactgctccacacggagcacaatggaatgctgtgtgcaacaagtcgggggaatcccctcatcctagacacatgcactatcgaaggacttatctatggcaacccttcttgtgacatgttattggggggaagggaatggtcctacatcgttgaaagaccatcagcggtaaatggaacatgttaccctgggaatgtggaaaacttagaggaactcagaacacttttcagttcctccagttcctaccaaagaatccaaatcttcccagacacaatatggaatgtgacctacactggaacaagcaaatcatg…
>A_chicken_India_WB-NIV1057231_2010___G5.3.1	*gataaaatctgcatcggccatcagtcaacaaattccacggaaactgtggatacgctaacagaaactaatgttcctgtgacacatgccaaagaactgctacatacagagcacaatggaatgctgtgtgcaacaaatctgggacatcccctcatcctgaacacatgcactatcgaaggactgatatatggcaacccttcttgtgacctgctgttgggaggaagagaatggtcctacatcgtcgaaagaccatcagcggtaaatggaacgtgttatcctgggaatgtagaaaacttggaggaactcagaacactttttagttcctctagttcctacagaagaatccaaatcttcccagatgcaatctggaatgtgacatacactggaacaagcaaatcatg…
>A_chicken_Israel_304604_2018___G5.5	*gataaaatctgcattggccaccaatcaacgaattccacagaaactgtcgacacgctaacagaaacaaatgttcctgtaacacaagctaaagaattgctccacacagaacacaatggaatgctatgtgcaacaaatctgggacgtcctctcatcctagacacctgcactattgaaggactgatctatggcaacccatcctgtgacatgctgctagggggaagggaatggtcctacatcgtcgaaagaccatcagcagtaaatgggacatgctaccctggaaatgtagaaaacttagaggagcttagaacactttttagctcctctagttcttatcagagaatccaactcttcccagactcaatctggaatgtgacttacagtgggacaagcaagtcgtg…
>A_chicken_India_IVRI-0004_2010___G5.7	*gataaaatctgcatcggccaccaatcaacaaactccacggaaacagtggacacactaacagaaactaacgttcctgtgacacatgccaaagaattgctccacacagagcacaacggaatgctgtgtgcaacaaacctaggacatcccctcatccttgatacatgcactatcgaaggactgatctatggcaacccttcttgtgacctgttgttgggaggaagggaatggtcctacattgtcgaaagaccatcagcggtgaatggaacgtgttaccctgggaatgtagaaaacttagaggagctcagaacactttttagttcctctagttcctaccaaagaatccaaatcttcccagacgcaatttggaatgtgacttacactggaacaagcaaatcatg…
>A_chicken_Dubai_463_2003___G-like	*gataaaatctgcatcggccaccagtcaacaaactccacagaaactgtggacactctaacagaaaccaatgttcctgtgacacatgccaaagaattgctccacacagagcacaatggaatgctgtgtgcaacaaatctgggacatcccctcattctagacacatgcaccattgaaggattgatctatggcaacccttcttgtgactcgctgttggaaggaagagaatggtcctacatcgtcgaaagatcatcagcggtaaatggaatgtgttaccctggtaatgtagaaaacctagaggaactcaggactctttttagttccgctcgttcatatcaaagaatccaaatcttcccagacacaatctggaatgtgacttatactgggacaagcaaagcatg…
>A_chicken_Bangladesh_35732_2018___G5.7	*gacaaaatctgcatcggccaccaatcaacaaattctacagaaactgtggacacgctaacagaaactaacgttcctgtgacacatgccaaagaattgcttcacgcagatcacaatggaatgctatgtgcaacaaatctaggacatcccctcatcctagacacatgtaacgtagaaggactgatctacggcaacccttcttgtgaccgtttgttagaaggaagagagtggtcctacatcgtcgaaaggccatcggcagtgaatggaacgtgttacccggggaatgtagaaaacttggaggaactcagaacactttttagttcctccagttcctaccaaagaatccaaattttcccagatacaatctggaatgtgacttacactggaacaagcaaatcatg…
>A_environment_Bangladesh_41351_2019___G5.7	*gataaaatctgtatcggccaccaatcgacaaattccacagaaaccgtagacacgctaacagaaactaatattcctgtgacacatgccaaagaattgctccacacagatcacaatgggatgctgtgttcaacaaatctaggacatcccctcatcctagatacatgtaatgtagaaggactgatctacggcaacccttcttgtgactctttgctaggaggaagagaatggtcttacatcgttgaaagaccatcggcagtgaatggaacgtgttaccctgggaatgtagaaaatctggaggaactcagaacactttttagttcctctagttcctaccaaagaatcctaattttcccagatacaatctggaatgtgacttacaccggaacaagcaaatcatg…
>A_chicken_Israel_114_2007___G1	*gataaaatctgcatcggctaccaatcaacaaactccaccgaagctgtagacacgctgacagaaaccaatgttccagtgacacatgccaaagaattactccacacagagcacaatggaatgctgtgtgcaacaaatctgggacatcccctcattctagacacatgcactattgaaggactgatctatggaaacccttcatgtgacctgctgttgggaggaagagaatggtcctacatcgttgaaagaccatcagctgtaaatggaacgtgttatccagggaatatagaaaatcttgaggaactcaggacactctttagttccgctagttcctaccaaagaatccaaattttcccagacacaatctggaatgtgacctacactggaacaagcaaagcatg…
>A_chicken_Iran_Markazi_2014___G5.3.2	*gacaaaatctgcatcggccaccagtcaacaaattccacagaaactgtggacacgctgacagaaactaatattcctgtgacacaagccaaagaattgctccacacagatcataatggaatgctgtgtgcaacaaatcttggaagtcccctcattctggaaacatgcactatagaaggactgatctatggcaatccttcttgcgatctgctgttgggaggaagggaatggtcctacatcgttgaaagaccatcagcagtaaatggaacgtgttaccctgggaacgtagaaaacttagaagaactcagaacactttttagttccgctagttcctaccaaagaatccaaatcttcccagacgcaatctggaatgtgacctacgatgggacaagcaaatcatg…
>A_chicken_Pakistan_062BYP_2020___G5.3.2	*gacaaaatctgcatcggccaccaatcaacaaattccacagaaacagtggacacgctaacagaatctaatattcctgtgacacaagccaaagagttgctccatacagaacataatggaatgctatgtgcaacaaatctaggacgtcccctcattctggacacatgcaccgttgaagggctgatttatggcaacccttcttgtgatcttctattgggaggtagagaatggtcatacatcgttgaaagaccatcagcggtaaatggaacatgttaccctgggaatgtagaaaacttagaggagctcagaatgctttttagttctgctagttcttatcaaagaatccaaatcttcgcagacgcaatctggaatgtgacttacgatgggacaagcaagtcatg…
>A_chicken_Egypt_FFN1_2019___G5.6	*gacaaaagatgcattggccatcaatcaacaaattctacggaaactgtggacacactaacggaaactggtgtacctgtgacacatgccaaggaattgcttcacacagagcacaatggaaagctatgtgcaacaaaactgggaaaccccctcatcctagacgcatgcactgtcgagggaattatctatggtaacccttcctgtgacttgttattggggggaagggaatggtcctatatcgttgaaagaccatcagcggtgaatggcacatgttaccctgggaatgtggaaaacttagaggaactcagagtactttttagttcctctagttcatatcaaagaattcaaatgttcccagacacaatatggaatgtgacttacagtggaacaagcaaatcatg…
>A_chicken_Gujarat_3724_2004___G5.7	*gataaaatctgcatcgtccaccagtcaacaaattccacagaaaccgtgaacacgctaacagaaactaatgttcctgtgacacatgccaaagaattgcttcacacagagcacaatgaaatgctgtgtgcaacaaatctaggacatcccctcatcctagatacatgcactatcgagggactgatctatggcaacccttcttgtgacctgttgttgggaggaagggaatggtcgtatatcgtcgaaagaccatcggcggtgaatggaacgtgttatcctgggaatctagaaaatctacaggaactgaggacaatttttagttcctctagttcctaccaaagaatccaaatcttcccagagacaatctggaatgtgacgtacactgcaacaagcaactcatc…
>A_chicken_Iran_725_1998___G5.2	*gataaaatctgcattggccaccagtcaacaaattccacagaaactgttgacacactaacagaaaccaatattcctgtgacacatgctaaagaattgctccatacagagcataatggaatgctgtgtgcaacaaatttgggaaatcctctcattctagacacatgcaccatcgaaggactgatttatggcaacccttcgtgtgacctgctgttgggaggaagggaatggtcctacatcgtcgaacgaccatcagcagtaaatggaacatgttaccctgggaatgtagaaaacttagaggaactcagaacactttttagttcttctagttcctaccaaagaatccaaatcttcccagacacaatctggaatgtgacttacactgggacaagcaaatcgtg…
>A_QUAIL_Egypt_152890V_2015___G5.6	*gataaaatatgcattggccatcaatcaacaaattccacagaaactgtggacacactaactgaaaccaatgttcctgtgacacatgccaaggaattgctccacacagagcacaatggaatgctgtgtgcaacaaatctgggaaatcccctcgtcctagacacatgcactatcgaaggaattatctatggtaacccttcttgtgacatgtttttggagaaaagggaatggtcctatatcgttgaaagaccatcagcagtaaatggaacatgttaccctgggaaggtggaaaacttagaagaactcagaatactttttagctcctctagttcctatcaaagaattcaaatgttcccagacacaatctggaatgtgacttacaatggaacaagcagagcatg…
>A_chicken_Bangladesh_26223_2015___G5.7	*gataaaatctgtatcggccaccaatcaacaaattctacagaaactgtggacacgctaacagaaactaatgttcctgtgacacatgccaaagaattgctccacacagatcacaatggaatgctatgtgcaacaaatctaggacatcccctcatcctagatacatgtaacattgaaggactgatctacggcaacccctcctgcgaccttttgctgggaggaagggaatggtcctacatcgtcgaaagaccatcggcagtaaatggaacgtgttaccctgggaatgtagaaaacttggaggaactcagaatactttttagttcctctagttcctaccaaagaatccaaattttccccgatacaatctggaatgtgacttacactggaacaagcaaatcatg…
>A_egret_Tarbela_NARC-05N-694_2005___G5	*gataaaatctgcatcggccaccagtcaacaaattccacagaaactgtggacacgctaacagaaactaatgtccctgtgacacatgccaaagaattgctccatacagagcacaatggaatgctgtgtgcaacaaatctgggacatcccctcatcctagacacatgtactatcgaaggattaatttatggcaacccttcttgtgaccggatgttgggaggaagggaatggtcctacatcgtcgaaagaccatcagcggtaaatggaacgtgttatcctgggaatgtagaaaacttagaggaactcagaacactttttagttcctccagttcctaccaaagaatccaaattttcccagacacaatctggaatgtgacttacactggaacaagcaaatcatg…
>A_chicken_Hamadan_RIV-1_2017___G5.3.2	*gataaaatctgcatcggccaccaatcaacaaattccacagaaactgtggacacgctaacagaatctaacattcctgtgacacaagccaaagagttgctccacacagaacataatggaatgctgtgtgcaacagacctggggcgtcccctcattctggacacatgcactgtcgaagggctgatctatggcaacccttcttgtgatctgctattaggaggaagagaatggtcatatattgttgagagaccatcagcggtaaatggaacatgttaccctgggaacgtagaaaacttagaggaactcagaatgctttttagttctgctagttcctaccaaagaatccaaatcttcccagacgcaatctggaatgtgacttacaatggaacaagcaaatcatg…
>A_chicken_Israel_291337_2017___G5.5	*gataagatctgcattggccaccaatcaacgaattccacagaaactgtagacacgctaacagaagcaaatgttcctgtaacacaagctaaagaattgctccacacagaacacaacggaatgctatgtgcaacaaatctaggacgccctctcatcctagacacatgcactattgaaggactgatctatggcaacccatcttgtgacatgctgctaggagaacgggaatggtcctacatcgtcgaaagaccatcagcagtgaatggaacatgctaccctggaaatgtagaaaacttagaggagcttagaacactttttagctcctctagttcttctcaaagaatccaactcttcccagactcaatctggaatgtgacttacacgggaacaagcaaatcgtg…
>A_chicken_Benin_19-A-06-803-E_20VIR6511-39_2019___G5.5	*gacaaaatctgcattggtcaccagtcaacaaattccacggaaactgtagacacactaacagaaacaaatgttcctgtaacacaggccaaagaattgctccacacagaacacaatgggatgctatgtgcaacaaaactgggacgtcctcttatcctagacacatgcaccattgaaggactgatctatggcaacccgtcttgtgacatgctgttaggaggaagggaatgggcctacatcgtcgaaagaccatctgcagtaaatggaacatgctaccctggaaatgtagaaaacctagaggaacttagaacattttttagctcctctagttcttatcaaagaatccaactttttccagactcaatctggaatgtgacttacactggaacaagcaagtcatg…
>A_quail_Jiangsu_K124_2013___G4	*gacaaaatctgcattgttcaccaatcaacaaactccacagaaactgttgacactctaacagaaaccaatgttcctgtgacacatgccaaagaattgctccaaacagagcacaatggactgctgtgtgcaacaagcctggaacatccactcattctaaacacatgccctattgaaggactaatctatggcaacccttcttgtgacctgctgttggaggaaaaaggatggtcccccttttttgaaaaaccatcagctgtaaacggaacgtgttaccctggaaatgtaaaaaacctaaaggaactcaggacaatttttagttcacccagttcctatcaaaaaatccaattcttcccaaacccaacatggaatgtgtcatacactggaacaagcatatcatg…
>A_chicken_Iran_L252_2003___G-like	*gataaaatctgcatcggccaccagtcaacaaactctacagaaactgtggacacgctaacagagaccaatattcccgtgacacatgccaaagaattgctacacacagagcacaatggaatgctgtgtgcaacaaatctgggacatcccctcattctagacacctgcactattgaaggactgatctatggtaacccttcttgtgacctgctgttggaaggaagagaatggtcctacatcgtcgaaagatcatcagctgtaaatggaacgtgttatcctgggaatatagaaaatctagaggaactcaggacactttttagttccgctagttcctaccaaagaatccaaatcttcccagacacaatctggaatgtgacctacactggaacaagcaaagcatg…
>A_quail_Egypt_D10105_2014___G5.6	*gataaaatatgcattggtcaccagtcaacaaattccacagaaactgtggacacactaactgaaactaatgttcctgtgacacacgccaaagaattactccacacagagcataatggaatgttgtgtgcaacaaacctgggaaagcccctcatcctagacacatgcactatcgaaggacttatctacggtaacccctcttgtgacatattgttggggggaagggaatggtcctatatcgttgaaagaccatcagcggtaaatggaacatgttaccctgggaatgtggaaaacttagaggaactcagaatactttttagttcctccagttcctatcaaagaattcaaatgttcccagacacaatctggaatgtgacgtacagtggaacaagcaaatcatg…
>A_quail_Jiangsu_K167_2013___G4	*gacaaaatctgcattggtcaccaatcaccaaactccacaaaaactgttgacactctaacaaaaaccaatgttcctgtgacccatgccaaaaaattgctccaaacagagcacaatggactgctgtgtgcaacaagcctgggacatccactcattctaaacacatgcactattgaaggactattctatggcaacccttcttgtgacctgctgttggagggaaaaggatggtcctacatagtcaaaaaatcatcagctgtaaacggaacgggttaccctgggaatgtaaaaaacctaaaggaactcaggacaatttttagttcagccagttcctatcaaagaatccaattcttcccaaacacaacatggaatgtgtcatacactggaacaagcatatcatg…
>A_chicken_Bangladesh_13916_2011___G5.7	*gataaaatatgtattggccatcaatcaacaaattccacagaaaccgtggacacgctaacagaaactaatgtgcctgtgacacatgccaaagaattgctccacacagagcacaatggaatgctatgtgcaacaaatctaggacatcccctcatcctagatacatgcactatcgaaggactgatctatggtaacccttcttgtgaccttttgctgggaggaaaggaatggtcctacattgtcgaaagaccatcggcagtgaatgggacgtgttaccctggaaatgtagaaaacttagaggaactcagaacactttttagttcctctagttcctaccaaagaattcaaatcttcccagatacaatctggaatgtgacgtacactggaacaagcaaatcatg…
>A_chicken_Pakistan_PATH-III_2019___G5.3.2	*gacaaaatctgcatcggccaccaatcaacaaattccacagaaacagtagacacgctaacagaatccaacattcctgtgacacaagccaaagaattgctccacacagaacataatggaatgctgtgtgcaacaaatctgggacgtcccctcatcctggacacatgcactgtcgaagggctgatttatggcaatccttcttgtgatctgctactggggggaagagaatggtcatacattgttgagagaccatctgcggtaaatggaacatgttaccctgggaacgtagaaaacttagaggaactcagaatgctttttagttctgctagttcttatcagagagtccaaatcttcccagatgcaatctggaatgtgacttatgatggaacaagcaaatcatg…
>A_chicken_Israel_258_2014___G5.6	*gataaaatatgcattggccatcagtcaacaaattcaacagaaactgtggacacactaacggaaactaatgttcctgtgacacatgccaaagaattgctccacacagaacacaatggaatgctgtgtgcaacaaatctgggaaatcccctcatcctagacacatgcaccattgaaggacttatctatggtaacccttcttgtgacatgttgttgagtggaagggaatggtcctatatcgttgaaagaccatcggcggtaaatggaacatgttaccctggaaatgtggaaaacttagaggaactcagaatactttttagttcctctagttcctatcaaagaattcaaatgttcccggactcaatctggaatgtgacttacactggaacaagcaaatcatg…
>A_chicken_Iran_B322_2004___G2	*gacaaaatctgcatcggccaccagtcaacaaactccacagagactgtggacacgctaacagaaaccaatgttcctgtgacagatgccaaagaattgctccacacagagcacaatggaatgctgtgtgcaacaaatctgggacatcccctaattttagacacgtgcactattgaaggactgatctatggtaacccttcttgtgacttactgttggggggaagagaatggtcctacatcgtcgaaaggccatcagctgtaaatggaacgtgttaccctgggaatgtagaaaacctagaggagctcaggacactttttagttccgctagttcctaccgaagaatccaaatcttcccagacacaatctggaatgtgacttacactggaacaagcaaagcatg…
>A_chicken_Iran_THLBM865_2007___G5.2	*gataaaatctgcgccgtccaccattcaacaaattcaccagaaactgttgacacgctagcagaaactaatgttcctgtgacacatgccaaagacatgctccatacagagcataatggaatgctgtgtgcaacaaatctgggacatcccctcattctagacacatgcactatcgaaggactgatttatggcaacccttcttgtgacctgctgttgggaggaggggaatggtcctacttcgtcgaaagaccatcagctgtaaaagggaccaattaccctgggaatatagaaaaattagagggactcagaaaaatttttagttcctttagttcctaccaaagaatccaaatctttccagacacaatctggaatgtgacttacactggaacaagcaagtcatg…
>A_quail_Bangladesh_25987_2015___G5.7	*gacaaaatctgtatcggccaccaatcaacaaattctacagagactgtggacacgctaacagaaactaatgttcctgtgacacatgccaaagaattgctccacacagatcacaatggaatgctatgtgcaacaaatctagggcaccccctcatcctagatacatgtaacgtagaaggactgatctacggcaacccttcttgtgactttttgttgggaggaagagaatggtcctacatcgtcgaaagaccatcggcagtgaatggaacgtgttaccctgggaatgtagaaaacttggaggaactcagaacacttttcagttcctctagttcctaccaaagaatccaaattttcccagatacaatctggaatgtgacttacactggaacaagcaaatcctg…
>A_Avian_Pakistan_412_2015___G5.3.2	*gacaaaatctgcatcggccaccaatcaacaaactccacagaaactgtggacacgctaacagaaactaatattcccgtgacgcaagccaaagagttgctccacacagagcataatggaatgctgtgtgcaacaaatctgggacgtcccctcatcctggacacatgtactgtcgaagggctgatctatggcaatccttcttgtgacctgctattgggaggaagggagtggtcctacattgttgaaagaccatcagcggttaatggaacatgttatcctgggaacgtagaaaacttggaggaacttagaatactttttagttctgctagttcctaccaaagaatccaaatcttcccggatgcaatctggaatgtgacttacgatgggacaagcaaatcatg…
>A_chicken_Egypt_A19610_2021___G5.6	*gacaaaatatgcattggccatcaatcaacaaattctactgaaattgtggacacactaacagaaactggtgttcctgtgacacatgccaaagaattgctccacacagagcacaatggaaagctgtgtgcaacaaatctgggaaacccactcatcctagacacatgcactgtcgagggacttatctacggtaacccttcttgtgacctattgttggggggaagggagtggtcttatatcgttgaaagaccatcagcggtgaatggaacatgttaccctgggaatgtggaaaatttagaagaactcagaatactttttagttcctctagttcatatcaaagaattcaaatgttcccggacacaatatggaatgtgacttacagtggaacaagcaaatcatg…
>A_chicken_Egypt_1658SL_2016___G5.6	*gatagaatatgcattggccatcaatcaacaaattccaccgaaactgtggacaccctaacggaaactaatgttcctgtgacacatgccaaagaattactccacacagaacacaatggaaagctgtgtgcaacaaatctgggaaatcccctcatcctagacacatgcactatagaaggacttatctatggtaacccttcttgtgacatgctgttggggggaagggaatggtcctatatcgtcgaaagaccatcagcagtaaatggaacatgttaccctgggaatgtggaaaacttagaggaactcagaatgctttttagttcctctagttcctaccagagaattcaaatgttcccagacacaatctggaatgtgacttacagtggaacaagcaaatcatg…
>A_chicken_Bangladesh_40818_2019___G5.7	*gacaaaatctgtatcggccaccaatcaacaaattctacagaaactgtggacacgctaacagaaaccaatgttcctgtgacacatgccaaagaattgctccacacagatcacaatggagtgttgtgtgcaacaaatcttggacctcccctcatactagatacatgcaacgtagaaggactgatctacggcaacccttcttgtgaccttttgttgggaggaagagaatggtcttacatcgtcgaaaggccatcggcagtcaatggaacgtgttaccctgggaatgtagaaaacttggaggaactcagaacactttttagttcctctagttcctaccaaagaatccaaatctttccagatacaatctggaatgtgacttacactggaacaagcaaatcatg…
>A_chicken_Israel_359073_2020___G5.6	*gacaaaatatgcattggccatcaatcgacaaattctacggaaactgtggacacactgacggaaactggtgtccctgtgacacatgccaaagaattactccacacagagcacaatggaaggctatgtgcaacaaatctgggaaaccccctcatcctagacacatgcactgtcgaggggatcatctatggtaatccttcttgtgacatgttattagggggaagggaatggtcttacatcgttgaaagaccatcagcggtgaatggaacatgttaccctgggaatgtggaaaacttagaggaactcagagtactctttagttcatctagttcatatcaaaggattcaaatgttcccggacacaatctggaatgtgacttacagtggaacaagcaaatcatg…
>A_chicken_Pakistan_UDL-01_2007___G5	*gataaaatctgcatcggccaccagtcaacaaattccacagaaactgtggacacgctaacagaaaccaacgttcctgttacacatgccaaagaattgctccacacagagcacaatggaatgctgtgtgcaacagatctaggacgtcctctcatcctagacacatgcactatcgaaggactgatctatggcaatccctcttgtgacctgctgttgggaggaagagaatggtcctacatcgtcgaaagaccatccgcagtaaatggaacgtgttaccctgggaatgtagaaaacttagaggaactcagaacactttttagttcctctagttcctaccaaagaatccaaattttcccagacacaatctggaatgtgacttacacgggaacaagcaaatcatg…
>A_chicken_Saudi_Arabia_08vir3489-51-as366_2008___G5	*gataaaatctgcatcggccaccagtcaacaaattccacagaaactgtggacacgctaacagaaactaatgttcctgtgacacatgccaaagaattgctccacacagagcacaatggaatgctgtgtgcaacaaatctgggacaccccctcatcctagaaacatgcactattgaaggactgatctatggcaacccttcttgtgacctgctgttgggaggaagggaatggtcctacatcgtcgaaagaccatcagcggtaaatggaacatgttaccctggaaatgtagaaaacttagaggaactcagaacactttttagttcctcgagttcctaccaaagaattcaaatattcccagacacaatctggaatgtaacttacactggaacaagcaaatcatg…
>A_environment_Bangladesh_5144_2009___G5.7	*gataaaatctgtatcggccaccaatcaacaaattccacggaaaccgtggacacgctaacagaaactaatgttcctgtgacacatgctaaagaattgctccatacagagcacaatggaatgctgtgtgcaacaaacctaggacatcccctcatcctagatacatgcaccatcgaaggactgatctatggcaacccttcttgtgaccttttgttgggaggaagggaatggtcctacattgtcgaaagaccatcggcagtgaatggaacatgttaccctgggaatgtagaaaacttagaggaactcagaacactttttagttcctctagttcctaccaaagaatccaaatcttcccagacacaatctggaatgtgacttacactggaacaagcaaatcatg…
>A_chicken_Iran_THLBM868_2007___G5.2	*gataaaatctgcatcggccaccagtcaacaaattcaacagaaactgttgacacgctagcagaaactaatattcctgtgacacatgccaaagaattgctccatacagagcataatggaatgctgtgtgcaacaaatctgggacatccccttattctagacacatgcactatcgaaggactgatttatggcaacccttcttgtgacctgctgttgggaggaagggaatggtcctacatcgtcgaaagaccatcagcggtaaatggaacatgttaccctgggaatgtagaaaacttagaggaactcagaacactttttagttcctctagttcctaccaaagaatccaaatattcccagacacaatctggaatgtgacttacactggaacaagcaaatcatg…
>A_chicken_Saudi_Arabia_EPD-22-01_2002___G-like	*gataaaatctgcatcggctaccagtcaacaaactccacagaaactgtggacacgctaacagaaaccaatgttcctgtgacacatgccaaagaattactccacacagagcacaatggaatgctgtgtgcaacaaatctgggacaccccctcattctagacacatgcaccattgaaggactgatctatggcaacccttcttgtgacctgctgttgggaggaagagaatggtcctacatcgtcgaaagatcatcagctgtgaatggaacgtgttaccctgggaatgtagaaaacctagaggaactcaggacactttttagttccgctagttcctaccaaaggatccaaatattcccagacacaatctggaatgtgacttacactggaacaagcaaagcgtg…
>A_chicken_Saudi_Arabia_E-36364_2006___G5	*gataaaatctgcatcggccatcagtcaacaaattccacagaaactgtggacacgctaacagaaactaatgttcctgtgacacatgccaaagaattacttcacacagagcacaatggaatgttgtgtgcaacaaatctgggacatcccctcatcctagacacatgcaccatcgaaggactgatctatggcaacccttcttgtgacctgctgttgggaggaagggaatggtcatacatcgtcgaaagaccgtcagcggtaaatggaacgtgttaccctggaaatgtagaaaatttagaggaactcagaacactttttagttcttctagttcctaccaaagaatccaaatcttcccagacacaatctggaatgtgacttacactggaacaagcaaatcatg…
>A_Broiler_Iran_MMV9-1_2013___G5.4	*gacaaaatctgcatcggccaccagtcaacaaattccacagaaactgtggacacgctaacagaaactaatattcctgtgacacaagccaaagaattgctccacacagagcataatggaatgctgtgtgcaacaaatctgggaagtcccctcatcctggaaacatgcaaaatagaaggactgatctatggcaatccttcttgtgatctgctgttgggaggaagggaatgggcctacatcgttgaaagaccatcagcggtaaatggaacgtgttaccctgggaacatggaaaacttagaacaactcctaacactttttagttcagctggttcctaccaaagaatccaaatcttcccagacgcaatctggaatgtgacctacgagggaacaatcgaatcatg…
>A_duck_Guangxi_LAD9_2009___G4	*gataaaatctgcatcggtcaccagtcaacaaactccacagaaactgtggacacgctaacagaaaccaatgttcctgtgacacatgcaaaagaattgctccaaacagagcacaatggaatgctgtgtgcgacaagtctgggacatcccctcattctagatacgtgcactattgaaggactagtctatggcaacccttcttgtgacctgctgttggagggaagagaatggtcctacatagtcgaaagatcatcagctgtaaacggaacgtgttaccctggaaatgtagaaaacctagaggaactcaggtcactttttagttccgctggttcctaccaaagaatccaaatctacccagacacaacatggaatgtgacttacactgggacaagcagatcatg…
>A_quail_United_Arab_Emirates_1819_2006___G5	*gataaaatctgcattggccaccagtcaacaaattctacagaaactgtggacacgctaacagaaactaatgttcctgtgacacatgccaaagaattgctccacacagagcacaatggaatgctgtgtgcaacaaatctgggacttcccctcatcctagacacatgcactatcgaaggactgatctatggcaatccttcttgcgacctgctgttgggaggaagggaatggtcctacatcgtcgaaagaccatcagcggtaaatggaacgtgttaccctggaaatgtagaaaacttagaggaactcagaacactttttagttcctctagttcctaccaaagaatccaaatattcccagacacaatctggaatgtgacttacactggaacaagcaaatcatg…
>A_chicken_Israel_499_2013___G5.6	*gataaaatatgcattggccaccaatcaacaaactccacagaaactgtggacacactaacagaaaataatgttcctgtgacacatgccaaagaactgctccacacagagcacaatggaatgctgtgcgcaacaaatctaggaaatcccctcatcctagacacatgcaccatcgaaggacttatctatggcaacccttcttgtgacatgttattgggggggagagagtggtcctacatcgttgaaagaccatcagcggtaaatggaacatgttaccctggaaatgtggaaaacttagaggaactcagaacactttttagttcctctagttcctatcaaagaattcaaatatttccagacacaatatggaatgtgacccacactggaacaagcaaatcatg…
>A_chicken_Egypt_v2092_2020___G5.6	*gacaaaatatgcatcggccatcaatcaacaaattctacggaaactgtggacacattaacggaaactggtgttcctgtgacacaggccaaagaattgctccacacagagcacaatggaaggctgtgtgcaacaaatttgggagaccccctcatcctagacgcatgcactgttgagggaattatctatggtaacccttcttgtgacatgttcttagggggaaggaaatggtcttatatcgttgaaagaccatcagcggtgaatggaacatgttaccctgggaatgtggaaaacttagaggaactcagagtactttttagttcctctagttcatatcaaagaattcaaatgttcccggacacaatctggaatgtaacttacagtggaacaagcaaatcatg…
>A_chicken_Shanghai_S2277_2017___G4	*gacaaaatctgcattgggcaccaatcaacaaactccacagaaactgttgacactctaacagaaaccaatgttcctgtgacacatgccaaagaattgctccaaacagagcacaatggactgctgtgtgcaacaagcctgggacatccgctcattctggacagatgcactattgaaggactaatctatggcaacccttcttgtgacctgttgttggagggaagaggatggtcctacatagtcgaaagatcatcagctgtaaacggaacttgttaccctgggaatgtagaaaacctagaggaactcaggacaatttttagttcagccagttcctatcaaagaatccaactcttcccagacacaacatggaatgtgtcatacactggaacaagcatatcatg…
>A_chicken_Egypt_S69_2018___G5.6	*gacaaaatatgcattggccatcagtcaacaaactctacagaaactgtagacacactaacagaaactaatgttcctgtgacacatgccaaagaattactccacacagagcacaatggaaagctgtgtgcaacaaatctgggaaaccccctcatcctagacacatgcactatcgaaggacttatctatggtaacccttcttgtgacatgttgttgggaggaagggaatggtcctatatcgttgaaagaccatcagcggtgaatggaacatgttaccctgggaatgtggaaaacttagaggaactcagaatactttttagttcctctaggtcatatcaaagaattcaaatgttcccggacacaatctggaatgtgacttacagtggaacaagcaaatcatg…
>A_chicken_Israel_1475_2003___G1	*gataaaatctgcatcggctaccagtcaacaaactccaccgaaactgtggacacgctaacagaaaccaatgttcctgtgacacatgccaaagaattactccacacagaacacaatggaatgctgtgtgcaacaaatctgggacatcccctcattctagacacatgcactattgaaggactgatctatggcaacccttcttgtgacctgctgttgggaggaagagaatggtcctacatcgttgaaagaccatcagctgtaaatggaacgtgttatcctgggaatatagaaaatctagaggaactcaggacactctttagttccgctagttcctaccaaagaatccaaattttcccagacacaatctggaatgtgacctacactggaacaagcaaagcatg…
>A_chicken_Jordan_88_2005___G1	*gataaaatctgcatcggctaccagtcaacaaactccaccgaaactgtggacacgctaacagaaaccaatgttcctgtgacacatgccaaagaattactccacacagaacacaatggaatgctgtgtgcaacaaatctgggacatcccctcattctagacacatgcactattgaaggactgatctatggcaacccttcttgtgacctgctgttgggaggaagagaatggtcctacatcgttgaaagaccatcagctgtaaatggaacgtgttatcctgggaatatagaaaatctagaggaactcaggacactctttagttccgctagttcctaccaaagaatccaaattttcccagacacaatctggaatgtgacctacactggaacaagcaaagcatg…
>A_chicken_India_01CL1826_2012___G5.3.1	*gataaaatatgcataggccatcagtcaacaaattccacagaaactgtggacacgctaacagaaactaatgttcctgtgacacatgccaaagaattgctacatacagagcacaatgggatgctgtgttcaacaaatctggggcatcctctcatcctggacacatgcactattgaaggactgatctatggcaacccttcttgtgatcagctgttgggaggaaaagaatggtcctacatcgtcgaaagaccatcagcggtaaatggaacgtgctaccctgggaatgtagagaacttggaggagctcaggacactctttagttcctctagttcctaccgaaggatccaaatcttcccagatacaatctggaatgtgacttacactggaacaagcaaatcatg…
>A_chicken_Nepal_5cl_2010___G5.3.1	*gatagaatatgcataggccatcagtcaacaaattccacagaaactgtggacacgctaacagaaactaatgttcctgtgacacacgccaaagaattgctgcatacagagcacaatggaatgctgtgtgcaacaaatctggggcatcctctcatcctggacacatgcactatcgaaggaatgatctatggcaacccttcttgtgatcagctgttgggaggaagagaatggtcctacatcgtcgaaagaccatcagcggtaaatggaacgtgctatcctgggaatgtagaaaacttggaggagctcagaacactttttagttcctctagttcctaccgaaggatccaaatcttcccagatacaatctggaatgtgacttacactggaacaagcaaatcatg…
>A_chicken_India_IVRI-0011_2011___G5.3.1	*gataaaatctgcatcggccatcagtcaacaaattccacggaaactgtggatacgctaacagaaactaatgttcctgtgacacatgccaaagaactactacatacagagcacaatggaatgctgtgtgctacaaatctggggcaacccctaatcctgaacacatgcactatcgaaggactgatctatggcaacccttcttgtgacctgctgttgggaggaagagaatggtcctacatcgtcgaaagaccatcagcggtaaatggaacatgttaccctgggaatgtagaaaacttggaggaactcagaacactttttagttcctctagttcataccgaagaattcaaatcttcccagacacaatctggaatgtgactttcactggaacaagcaaatcatg…
>A_quail_Shantou_403_2004___G3	*gataaaatctgcatcggccaccagtcaacaaactccacagaaactgtggacacgctaacagaaaccaacgttcctgtgacacaggccaaggaattgctccacacagagcacaatggtatgctgtgcgcaacgaatctgggacatcccctcattctagacacatgcactattgaaggactggtctatggcaacccttcttgtgacctgctattggagggcagaaaatggtcctacatcgtcgaaagatcatcagctgtaaacggaacgtgctaccctgggaatgtagaaaacctagaagaactcagaacacttttcagttccgctagttcctaccaaagaatccaaatcttcccagacacaatctggaatgtgacttacaatggaacaagcagatcatg…
>A_quail_Shantou_4203_2002___G3	*gataaaatctgcatcggccaccagtcaacaaactccacagaaactgtggacacgctaacagaaaccaatgttcctgtgacacatgccaaagaattgctccacacagagcacaatggtatgctgtgtgcaacgaatctgggacatcccctcattctagacacatgcactattgaaggactggtctatggcaacccttcttgtgacctgctattggagggcagaaaatggtcctacatcgtcgaaagatcatcagctgtaaacggaacgtgttaccctgggaatgtagaaaacctagaagaactcagaacacttttcagttccgctagttcctaccaaagaatccaaatcttcccagacacaatctggaatgtgacttacaatggaacaagcagatcatg…
>A_quail_Shantou_1551_2002___G3	*gataaaatctgcatcggccaccagtcaacaaactccacagaaactgtggacacgctaacagaaaccaatgttcctgtgacacatgccaaggaattgctccacacagagcacaatggtatgctgtgtgcaacgaatttgggacatcccctcattctagacacatgcactattgaaggactggtctatggcaacccttcttgtgacctgctgttggcgggaagagaatggtcctacatcgtcgaaagatcatcagctgtaaacggaacgtgttaccctgggaatgtagaaaacctagaagaactcagaacacttttcagttccgctagttcctaccaaagaatccaaatcttcccagacacaatctggaatgtgacttacagtggaacaagcagatcatg…
>A_chicken_Iran_187_2011___G5.4	*gataaaatctgcattggtcaccagtcaacaaactccacagaaactgtggacacactaacagaaactaatattcctgtgacacatgccaaagaattgctccacacagagcataatgggatgctgtgtgcaacaaatctgggacgtcctctcatcctagacacatgcacaatcgaaggactaatctatggcaatccttcttgtgacctgctgttgggaggaagggaatggtcctacatcgtcgaaagatcatcagcagtaaatggaacatgttaccctgggaatgtggaaaacttagaggaactcaggaccctttttagttcctctagttcctatcaaagaatccaaatctttccagacacaatctggaatgtgacttatacgggaacaagcaaatcatg…
>A_chicken_Iran_92_2003___G2	*gacaaaatctgcatcggccaccagtcaacaaactccacagaaactgtggacacgctaacagaaaccaatgttcctgtgacacatgccaaagaattgctccacacagagcacaatggaatgctgtgtgcaacaaatctgggacatcccctaatcttagacacgtgcactattgaaggactgatctatggtaacccttcttgtgacttgctgttgggaggaagagaatggtcctacatcgtcgaaaggtcatcagctgtaaatggaacgtgttaccctgggaatgtagagaacctagaagaactcaggacactttttagttccgctagttcctacagaagaatccaaatcttcccagacacaatctggaatgtgacttacactggaacaagcaaagcatg…
>A_Chicken_Iran_TH80_2000___G2	*gacaaaatctgcatcggccaccagtcaacaaactccacagaaactgtggacacgctaacagaaaccaatgttcctgtgacacatgccaaagaattgctccacacagagcacaatggaatgctgtgtgcaacaaatctgggacatcccctaattctagacacgtgcactattgaaggactgatctatggtaacccgtcttgtgacctgctgttgggaggaagagaatggtcttacatcgtcgaaaggtcatcagctgtaaatggaacgtgttaccctgggaatgtagaaaacctagaggaactcagaacactttttagttccgctagttcctaccaaagaatccaaatcttcccagacacaatctggaatgtgacttacactggaacaagcaaagcatg…
>A_stone_curlew_United_Arab_Emirates_1127_3_2005___G5.1	*gataaaatctgcatcggccaccagtcaacaaattccacagaaactgtggacacgctaacagaaactaatgttcctgtgacacatgccaaagaattgctccatacagagcacaacggaatgctgtgtgcaacaaatctgggacatcccctcatcctagacacatgcactatcgaaggactgatttatggcaacccttcttgtgacctgctgttgggaggaagggaatggtcctacatcgtcgagcgaccatcagcggtaaatggaacgtgttaccctgggaatgtagaaaacttagaggaactcagaacactttttagttcctctagttcataccaaagaatccaaatcttcccagacacaatctggaatgtgacttacactggaacaagcaaatcatg…
>A_falcon_United_Arab_Emirates_897_2007___G5.1	*gataaaatctgcatcggccaccagtcaacaaattccacagaaactgtggacacgctcacagaaactaatgttcctgtgacacatgccaaagaattgctccatacagagcacaacggaatgctgtgcgcaacaaatctgggacatcccctcatcctaaacacatgcactatcgaaggattggtttatggcaacccttcttgtgacctgctattgggaggaagggaatggtcctacatcgtcgagcgaccatcagcggtaaatggaacgtgttaccctgggaatgtagaaaacttagaggaactcagaacactttttagctcctctagttcataccaaagaatccaaatcttcccagacacaatctggaatgtgacttacaatgggacaagcagatcatg…
>A_dove_United_Arab_Emirates_466_2006___G5.1	*gataaaatctgcatcggccaccagtcaacaaattccacagaaactgtggacacgctaacagaaactaatgttcctgtgacacatgccaaagaattgctccatacagagcacaacggaatgctgtgtgcaacaaatctgggacatcccctcatcctagacacatgcactatcgaaggactgatttatggcaacccttcttgtgacctgctgttgggaggaagggaatggtcctacatcgtcgagcgaccatcagcggtaaatggaacgtgttaccctgggaatgtagaaaacttagaggaactcagaacactttttagttcctctagttcataccaaagaatccaaatcttcccagacacaatctggaatgtgacttacactggaacaagcaaatcatg…
>A_white_bellied_bustard_United_Arab_Emirates_997_2005___G5.1	*gataaaatctgcatcggccaccagtcaacaaattccacagaaactgtggacacgctaacagaaactaatgttcctgtgacacatgccaaagaattgctccatacagagcacaacggaatgctgtgtgcaacaaatctgggacatcccctcatcctagacacatgcactatcgaaggactgatttatggcaacccttcttgtgacctgctgttgggaggaagggaatggtcctacatcgtcgagcgaccatcagcggtaaatggaacgtgttaccctgggaatgtagaaaacttagaggaactcagaacactttttagttcctctagttcataccaaagaatccaaatcttcccagacacaatctggaatgtgacttacactggaacaagcaaatcatg…
>A_Avian_Pakistan_19_2015___G5.3.2	*gacaaaatctgcatcggccaccaatcaacaaattccacagaaacagtggacacgctaacagaatctaatattcctgtgacacaagccaaagagttgctccacacagaacataatggaatgctgtgtgcaacaaatctgggacgtcccctcattctggatacatgcactgtcgaagggctgatttatggcaacccttcttgtgatctgctattgggaggaagagaatggtcatacatcgttgaaagaccatcagcggtaaatggaacatgttaccctgggaacgtagaaaacttagaggaactcagaatgctttttagttctgctagttcttaccaaagaatccaaatcttcccagacgcaatctggaatgtgacttacgatgggacaagcaaatcatg…
>A_chicken_Egypt_115583V_2011___G5.6	*------------------------------aattccacagaaactgtggacacactaacggaaactaatgttcctgtgacacatgccaaagaattgctccacacagagcacaatggaatgctgtgtgcaacaaatctgggaaatcccctcatcctagacacatgcactatcgaaggacttatctatggtaacccttcttgtgacatgttgttggggggaagggaatggtcctatatcgttgaaagaccatcagcggtaaatggaacatgttaccctgggaatgtggaaaacttagaggaactcagaatactttttagttcctctagttcctatcaaagaattcaaatgttcccagacacaatctggaatgtgacttacagtggaacaagcaaatcatg…
>A_chicken_Israel_348354_2020___G5.6	*gacaagatatgtattggccatcaatcaacaaattctacggaaactgtggacacactaacggaaactggtgttcctgttacacatgccaaagaattgctccacgcagagcacaatggaatgctgtgtgcaacaaatctgggaaaccccctaatcctagacacatgcactgtcgagggacttatctatggtaacccttcttgtgacatgttattagggggaaggaaatggtcttatatcgttgaaagaccatcagcagtgaatggaacatgttaccctgggaatgtggaaaacttagaggaactcagagtactttttagttcctctagttcatatcaaagaattcaaatgttcccggacacaatctggaatgtgacttacagtggaacaagcaaatcatg…
>A_chicken_Saudi_Arabia_AG516_2000___G-like	*gataaaatctgcatcggctaccagtcaacaaactccacagaaactgtggacacgctaacagaaaccaatgttcctgtgacacatgccaaagaattactccacacagagcacaatggaatgctgtgtgcaacaaatctgggacatcccctcattctagacacatgcactattgaaggactgatctatggcaacccttcttgtgacctgctgttgggaggaagagaatggtcctacatcgtcgaaagatcatcagctgtaaatggaacgtgttaccctgggaatgtagaaaatctagaggaactcaggacactttttagttccgctagttcctaccaaagaatccaaatcttcccagacacaatctggaatgtgacttacactggaacaagcaaagcatg…
>A_chicken_Hong_Kong_NT449_2007___G4	*gataaaatctgcatcggtcaccagtcaacaaactccacagaaactgtggacacgctaacagaaaccaatgttcctgtgacacatgccaaagaattgctccaaacagagcacaatggaatgctgtgtgcgacaaatctggggcatcccctcattctagacacatgcactatagaaggactaatctatggcaacccttcttgtgacctgctgttggagggaagagaatggtcctacatagtcgaaagatcatcagctgtaaacggaacttgttaccctgggaatgtagaaaacctagaggaactcaggacactttttagttccgccagttcctaccaaagaatccaaatcttcccagacacaacatggaatgttacttacactggaacaagcagatcatg…
>A_pigeon_Jiangsu_K161_2013___G4	*gacaaaatctgcattggtcaccaatcaacaaactccacagaaactgttgacactctaacagaaaccaatgttcctgtgacacatgccaaagaattgctccaaacagagcacaatggactgctgtgtgcaacaagcctgggacatccactcattctagacacatgcactattgaaggactaatctatggcaacccttcttgtgacctgctgttggagggaagaggatggtcctacatagtcgaaagatcatcagctgtaaacggaacgtgttaccctgggaatgtagaaaacctagaggaactcaggacaatttttagttcagccagttcctatcaaagaatccaaatcttcccagacacaacatggaatgtgtcatacactggaacaagcatatcatg…
>A_white_bellied_bustard_United_Arab_Emirates_1036_2005___G5.1	*gataaaatctgcatcggccaccagtcaacaaattccacagaaactgtggacacgctaacagaaactaatgttcctgtgacacatgccaaagaattgctccatacagagcacaacggaatgctgtgtgcaacaaatctgggacatcccctcatcctagacacatgcactatcgaaggactgatttatggcaacccttcttgtgacctgctgttgggaggaagggaatggtcctacatcgtcgagcgaccatcagcggtaaatggaacgtgttaccctgggaatgtagaaaacttagaggaactcagaacactttttagttcctctagttcataccaaagaatccaaatcttcccagacacaatctggaatgtgacttacactggaacaagcaaatcatg…
>A_Chicken_Iran_TH186_2007___G5.2	*gataaaatctgcatcggccaccagtcaacaaattcaacagaaactgttgacacgctagcagaaactaatgttcctgtgacacatgccaaagaattgctccatacagagcataatggaatgctgtgtgcaacaaatctgggaaatcccctcattctagacacatgcactatcgaaggactgatttatggcaacccttcatgtgacctgctgttaggaggaagggaatggtcctacatcgtcgaaagaccatcagcggtaaatggaacatgttaccctgggaatgtagaaaacttagaggaactcagaacactttttagttcttctagttcctaccaaagaatccaaatcttcccagacacaatctggaatgtgacttacactggaacaagcaaatcatg…
>A_Commercial_Layer_Iran_MMV9-10_2012___G5.4	*gacaaaatctgcattggtcaccagtcaacaaattccacagaaactgtggacacgctaacagaaactaatattcctgtgacacatgctaaagaattgctccacacagagcataatggaatgctgtgtgcaacaaatcttggaagtcctctcattctagacacatgcaaaatcgaaggactaatctatggcaatccttcttgtgacctgctgttgggaggaagggaatggtcctacatcgtcgaaagaccatcagcagtaaatggaacatgttaccctgggaatatagaaaacttagaggaactcataaccctttttagttcctctagttcctatcaaagaatccaaatctttccagacacaatctggaatgtgacttatacgggaacaagcaaatcatg…
>A_chicken_Egypt_F16774B_2019___G5.6	*gacaaaatatgcattggccatcaatcaacaaattctacggaaactgtggacacactaacggaaactggtgttcctgtgacacatgccaaagagttgctccacacagagcacaatggaaggctgtgtgcaacaaatctgggaaaccccctaatcctagacacatgcactgtcgagggaattatctatggtaacccttcttgtgacatgttattagggggaagggaatggtcttatatcgttgaaagaccatctgcggtgaatggaacatgttaccctgggaatgtggaaaacttagaggaactcagagtactttttagttcctctagttcatatcaaagaattcaaatgttcccggacacaatctggaatgtgacttacagtggaacaagcaaatcatg…
>A_chicken_Israel_402037_2021___G5.5	*gacaaaatatgcatcggtcaccaatcaacaaactccactgaaactgtagacacgttaacagaaacaaatgttcctgtaacacaagccaaagaattgctccacacagaacacaatggaatgctatgtgcaacaagtctgggacgtcctcttatcctagacacatgcaccattgaaggactgatctatggcaatccatcttgtgacatgttattaggaggaagggaatggtcatacatcgtcgaaagaccatcggcagtaaatggaacatgctacccggggaatgtcgaaaacttagaggaacttagaacactttttagctcctctagttcttaccaaagagtccaactctttccagattcaatctggaatgtgacttatactggaacaagcaaatcatg…
>A_chicken_Pakistan_Influenza_A_virus_2020___G5.3.2	*gacaaaatctgcatcggtcaccaatcaacaaattccacagaaacagtggacacgctaacagaatctaatatccctgtgacacaagccaaagagttgctccacacagaacataatggaatgctgtgtgcaacaaatctgggacgccccctcattctggatacatgtactgtcgaagggctggtttatggcaatccttcttgtgacctgctattaggaggaagagaatggtcatacatcgttgaaagaccatcagcggtaaatggaacatgttaccctgggaacgtagaaaatttagaggaactcagaatgctttttagttctgctagttcttaccaaagaatccaaatcttcccagacgcgatctggaatgtgacttacgatggaacaagcaaatcatg…
>A_quail_Shantou_782_2000___G3	*gataaaatctgcatcggccaccagtcaacaaactccacagaaactgtggacacgctaacagaaaccaatgttcctgtgacacatgccaaagaattactccacacagagcacaatggaatgctgtgtgcaacgaatctgggacatcccctcattctagacacatgcactattgaaggactggtctatggcaacccttcttgtgacctgctgttggagggaagagaatggtcctacatcgtcgaaagatcatcagctgtaaacggaacgtgttaccctgggaatgtagaaaacctagaagaactcagaacacttttcagttccgctagttcctaccaaagaatccaaatcttcccagacacaatctggaatgtgacttacactggaataagcagatcatg…
>A_chicken_Iran_TH78_1999___G2	*gacaaaatctgcatcggccaccagtcaacaaactccacagaaactgtggacacgctaacagaaaccaatgttcctgtgacacatgccaaagaattgctccacacagagcacaatggaatgctgtgtgcaacaaatcagggacatcccctaattctagacacgtgcactattgaaggactgatctatggtaacccttcttgtgacctgctgttgggaggaagagaatggtcctacatcgtcgaaaggtcatcagctgtaaatggaacgtgttaccctgggaatgtagaaaacctacaggaactcaggacactttttagttccgctagttcctaccaaagaatccaaatcttcccagacacaatctggaatgtgacttacactggaacaagcaaagcatg…
>A_quail_Shantou_2462_2001___G3	*gataaaatctgcatcggccaccagtcaacaaactccacagaaactgtggacacgctaacagaaaccaatgttcctgtgacacatgccaaggaattgctccacacagagcacaatggtatgctgtgtgcaacgaatctgggacatcccctcattctagacacatgcactattgaaggactggtctatggcaacccttcttgtgacctgctgttggagggaagagaatggtcctacatcgtcgaaagatcatcagctgtaaacggaacgtgttaccctgggaatgtagaaaacctagaagaactcaggacacttttcagttccgctagttcctaccaaagaatccaaatcttcccagacacaatctggaatgtgacttacactggaactagcagatcatg…
>A_chicken_Israel_178_2006___G1	*gataaaatctgcatcggctaccagtcaacaaactccaccgaaactgtggacacgctaacagaaaccaatgttcctgtgacacatgccaaagaattactccacacagaacacaatggaatgctgtgtgcaacaaatctgggacatcccctcattctagacacatgcactattgaaggactgatctatggcaacccttcttgtgacctgctgttgggaggaagagaatggtcctacatcgttgaaagaccatcagctgtaaatggaacgtgttatcctgggaatatagaaaatctagaggaactcaggacactctttagttccgctagttcctaccaaagaatccaaattttcccagacacaatctggaatgtgacctacactggaacaagcaaagcatg…
>A_chicken_Lebanon_1080_2004___G1	*gataaaatctgcatcggttaccagtcaacaaactccaccgaaactgtggacacgctaacagaaaccaatgttcctgtgacacatgccaaagaattactccacacagaacacaatggaatgctgtgtgcaacaaatctgggacatcccctcattctagacacatgcactatcgaaggactgatctatggcaacccttcttgtgacctgctgttgggaggaagagaatggtcctacatcgttgaaagaccatcagctgtaaatgggacgtgttatcctgggaatatagaaaatctagaggaactcaggacgctctttagttccgctagttcctaccaaagaatccaaattttcccagacacaatctggaatgtgacctacactggaacaagcaaagcatg…
>A_chicken_Iran_B76_2004___G5.2	*gataaaatctgcatcggccaccagtcaacaaattccacagaaactgttgacacgctaacagaaactaatgttcctgtgacacatgctaaagaattgctccatacagagcacaatggaatgctgtgtgcaacaaatctgggacatcccctcattctagacacatgcactatcgaaggactgatttatggcaacccttcttgtgacctgctgttgggaggaagggaatggtcctacatcgtcgaaagaccatcagcggtaaatggaacatgttaccctgggaatgtagaaaacttagaggaactcagaacactttttagttcctctagttcctaccaaagaatccaaatcttcccagacacaatctggaatgtgacttacactggaacaagcaaatcatg…
>A_Chicken_Iran_TH386_2007___G5.2	*gataaaatctgcatcggccaccagtcaacaaattcaacagaaactgttgacacgctagcagaaactaatattcctgtgacacatgccaaagaattgctccatacagagcataatggaatgctgtgtgcaacaaatctgggacatccccttattctagacacatgcactatcgaaggactgatttatggcaacccttcttgtgacctgctgttgggaggaagggaatggtcctacatcgtcgaaagaccatcagcggtaaatggaacatgttaccctgggaatgtagaaaacttagaggaactcagaacactttttagttcctctagttcctatcaaagaatccaaatattcccagacacaatctggaatgtgacttacactggaacaagcaaatcatg…
>A_chicken_Faisalabad_NARC-805_2004___G5	*gataaaatctgcatcggccaccagtcaacaaattccacagaaactgtggacacgctaacagaaactaatgttcctgtgacacatgccaaagaattgctccacacagagcataatggaatgctgtgtgcaacaaatcttggacgtcctctcatcctagacacatgcactatcgaaggactgatctatggcaacccttcttgtgacctgctgttgggagaaagggaatggtcctacatcgtcgaaagaccatcagcagtaaatggaacgtgctaccctgggaatgtagaaaacttagaggaactcagaacactttttagttcctctagttcctaccaaagaatccaaatcttcccagacacaatctggaatgtgacttacacgggaacaagcaaatcatg…
>A_chicken_Abbottabad_NARC-04N-233_2004___G5	*gataaaatctgcatcggccaccagtcaacaaattccacagaaactgtggacacgctaacagaaactaatgttcctgtgacacatgccaaagaattgctccacacagagcataatggattgctgtgtgcaacaaatctgggacatcctctcatcctagacacatgcactatcgaaggactgatctatggcaacccttcttgtgacctgctgttgggaggaagggaatggtcctacatcgtcgaaagaccatcagcagtaaatggaacgtgttaccctgggaatgtggaaaacttagaggaactcagaacactttttagttcctctagttcctaccaaagaatccaaatcttcccagatacaatctggaatgtgacttacacgggaacaagcaaatcatg…
Pilot Y Genomes
>A_wild_bird_Victoria_20-03245-0029_2020___Y8	*gataaaatctgcattggctaccagtcaacaaactccacagaaactgtcgacacactaatcgaaaacaatgtccctgtgacgcatactaaagaattgctccacacagagcacaatggaatgctatgtgcaacagacctggggcatcctctcatactcgacacctgcactattgaaggactggtatacggcaatccttcttgtgatctgctgctaggagggaaagaatggtcttacattgtcgaaagatcgtcagcaaccaatgggatgtgttatcctgggaatgtagaaaacctggaggaactcagatctttcttcagctctgcaaattcctatcaaagaatccagatctttccagacacaatttggaatgtgacttacagtggaacaagcaaagcatg…
>A_Wild_Duck_South_Korea_KNU2020-110_2020___Y8	*gataaaatctgcattggctaccagtcaacaaattccacagaaactgtcgacacactaatagaaaacaatgtccctgtgacgcataccaaagaattgctccacacagagcacaatggaatgctatgtgcaacagacctggggcatcctctcatactcgacacctgcactattgaaggactggtatacggcaatccctcttgtgatttgctgctgggagggaaagaatggtcttacattgtcgaaagatcatcagcaaccaatgggatgtgttatcctggaaatgtagaaaacctggaagaactcaggtctttcttcagctctgctaactcctatcgaagaatccagatctttccagacacaatttggaatgtgacttacagtggaacaagcagagcatg…
>A_duck_Vietnam_HN5983_2019___Y8	*gataaaatctgcattggctaccagtcaacaaactccacagaaactgtcgacacactaatagaaaacaatgttcctgtgacgcataccaaagaattgctccacacagagcacaacggaatgctatgtgcaacagacctggggcatcctctcatactcgacacctgcactattgaaggactggtatacggtaacccctcttgtgatctgttgctgggagggaaagaatggtcttacattgtagaaagatcatcagcgaccaatgggatgtgttatcctggacatgtagagaacctggaggaactcaggtcttttttcagctctgctaattcctaccaaagaatccagatctttccagatacaatttggaatgtgacttacagtggaacaagtagagcatg…
>A_pheasant_Italy_21VIR2284-1_2021___Y8	*gataaaatctgcattggctaccagtcaacaaactccacagaaactgtcgacacactaatagaaaacaatgttcctgtgacgcataccaaagaattgctccacacagagcacaatggaatgctatgtgcaacagacctggggcatcctctcatacttgacacctgcactattgaaggactggtatacggcaatccctcttgtgatctgctgctaggagggaaagaatggtcttacattgtcgaaagatcatcagcgaccaatggaatgtgttatcctggaaatgtagagaacctggaggaactcaggtctttcttcagctctgctaattcctaccgaagaattcggatctttccagatacaatttggaatgtgacttacagtgggacaagcaaagcatg…
>A_Mallard_Anas_platyrhynchos__South_Korea_KNU2021-41_2021___Y8	*gataaaatctgcattggctaccaatcaacaaactctacagaaactgtcgacacactaatagaaaacaatgtccctgtgacgcataccaaagaattgctccacacagaacacaatggaatgctatgtgcaacagacctggggcatcctctcatactcgacacctgcactattgaaggactggtatacggcaatccctcgtgtgatctgctgctgggagggaaagaatggtcttacattgtcgaaagatcatcagcgactaatgggatgtgttatcctggaaatgtagagaacctggaggaactcaggtcttttttcagttctgctaattcctaccaaagaatccagatctttccagatacaatttggaatgtgacttacagtggaacaagcaaagcatg…
>A_ostrich_South_Africa_586654_2019___Y8	*gataaaatatgcattggctaccagtcaacaaactccacggaaactgtcgacacactaatagaaaacaatgttcctgtgacgcataccaaagaattgctccacacagagcacaatggaatgctgtgtgcaacagatctggggcatcctctcatactagacacctgcactatcgaaggattgatatacggcaacccctcttgtgatccgctgctgggagggaaagaatggtcttacattgtcgaaagatcatcagcgaccaatgggatgtgttaccctggaaatgtggagaaccttgaggaactcaggtctctcttcagttctgctaattcctaccagagaatccagatcttcccagatacaacttggaatgtgacttacagtggaacaagcaaagcatg…
>A_wild_waterbird_South_Australia_18-9201854-12_2018___Y8	*gacaaaatctgcattggctaccagtctacaaactccacagaaactgtcgacacactaatagagaacaatgttcctgtgacgcatgcaaaagatttgctccacacagagcacaatggaatgctatgtgcaacagacttggggcatcctctcatactagacacctgcactatcgaagggctggtttatggcaatccctcttgtgatctgcttctgggaggaaaagaatggtcttacattgtcgaaagatcatcagcgatcaatgggatgtgttatcctggaaatgtagagaatctggaggaactcaggtcttttttcagctctgccaattcctaccaaaggatccaaatctttccagagacaatttggaatgtaacttacagtggaacaagcaaagcatg…
>A_wild_duck_Northern_Territory_18-0491-262_2018___Y8	*gacaaaatctgcattggctaccagtcaacaaactctacagaaactgtcgacacactaatagaaaacaatgtccctgtgacgcatgccaaagatttgctccacacagagcacaatggaatgctatgtgcaacagacctggggcatcctctcatactaaacacttgcactatcgaagggctggcatatggcaatccctcttgtgatctgctgcttggaggaaaagaatggtcttacattgtcgaaagatcatcagcaatcaatgggatgtgttatcctggaaatgtagaaaatctggaggaactcaggtcttttttcagctctgccaattcctaccaaagaatccaaatctttccagacacaatttggaatgtaacttacagtggaacaaccaaagcatg…
>A_wild_waterbird_South_Australia_19-6529700-41_2019___Y8	*gacaaaatctgcattggctaccagtcaacaaactccacagaaactgttgacacactaatagaaaacaatgttcctgtgacgcataccaaagaattgctccacacagagcataatggaatgctatgtgcaacagacctggggcatcctcttatactagacacctgcactatcgaagggctggcatacggcaatccctcttgtgatctgctgctgggaggaaaagaatggtcttacattgtagaaagatcatcagcgatcaatgggatgtgttatcctggaaatgtagagaatctggaggaactcaggtctctcttcagctctgctaattcctaccaaagaatccagatcttcccagatacaatctggaatgtgacttacgatggaacaagctcagcatg…
>A_Anas_platyrhynchos_Belgium_9313_2016___Y8	*gacaaaatctgtattggctaccagtcaacaaactccacagaaactgtcgacacactaatagaaagcaatgttcctgtgacacataccaaagaattgctccacacagagcacaatggaatgctatgtgcaacagacctggggcatcctctcatactagacacttgcactatcgaagggctggtatacggcaatccttcttgtgatttgctgctaggagggaaagaatggtcttacattgtcgaaagatcatcagcagtcaatgggatgtgttatcctggaaatgtagagaatctggaagagctcaggtctttcttcagctctgctaattcctgccaaagaatccagatctttccagacacaatttggaatgtgacttatagtggaacaagtaaggcatg…
>A_wild_bird_Anhui_S66_2014___Y8	*gacaaaatctgcattggctatcagtcaacaaactccacagaaactgtcgacacactaatagaaaacaatgttcctgtgacacacaccaaagaattgctccacacagagcacaatggaatgctatgtgcaacagacctggggcatcctctcatactagacacttgcactatcgaagggctggtatacggcaatccttcttgtgatttgctgctaggagggaaagaatggtcttacattgtcgaaagatcatcatcaatcaatgggatgtgttatcctggaaatgtagagaatctggaggaactcatgtctttcttcagctatgctaattcctaccaaagaatccggatctttccagacgcaatttggaatgtgacttatagtggaacaagcagagcatg…
>A_mallard_France_090360_2009___Y8	*gacaaaatctgtattggctaccagtcaacaaactccacagaaactgtcgacacactaatagaaaacaatgttcctgtgacacataccaaagaattgctccacacagagcacaatggaatgctatgtgcaacaaacctggggcagcctctcatactagacacctgcactatcgaagggctggtatacggtaatccctcttgtgatttgcttctgggaggaaaagaatggtcttacattgtcgaaagatcatcagcggtcaatgggatgtgttatccaggaaatgtagagaatctggaggaactcaggtctttcttcagctctgctaattcctaccaaagaatccagatctttccagactcaatttggaatgtgacttacagtggaacaagcaaagcatg…
>A_mallard_PT_27972-B139_2007___Y8	*gacaaaatctgcattggctaccagtcaacaaactccacagaaactgtcgacacactaacagaaaacaatgttcctgtgacacataccaaagaattgctccacacagagcacaatggaatgctatgtgcaacagatctggggcatcctctcatactagacacctgcactatcgaagggctggtatacggcaatccctcttgtgatttgctactgggagggaaagaatggtcttacattgtcgaaagatcatcagcgatcaatgggatgtgttatcctggaaatgtagaaaacctagaggaactcaggtctttcttcagctctgctaattcctaccaaagaatccagatctttccagacacaatttggaatgtgacttacagtggaacaagcaaagcatg…
>A_pelican_Zambia_13_2009___Y8	*gacaaaatctgcattggctatcagtcaacaaactccacagaaactgtcgacacactaatagagaacaatgttcctgtgacacataccaaagaattgctccacacagagcacaatggaatgttgtgtgcaacaaacctggggcatcctctcatcctagatacctgcactatcgaaggactagtatatggcaatccctcttgtgacttgctactgggagggaaagaatggtcttacattgtcgaaagatcatcagcggtcaatggggtatgttatcctgggaatgtagagaatttggaggaactcagatctttcttcagctctgctaattcctatcaaagaatccagatcttcccagacacaatttggaatgtgacttacagtggaacaagcaaagcatg…
>A_wild_waterbird_Western_Australia_AS15-1167-23_2015___Y8	*gataaaatttgcattggctaccagtcaacaaactccacagaaactgttgatacactaatagaaaacaatgttcctgtgacacacaccaaagaattgctccacacagagcacaatggaatgctgtgtgcaacagacctggggcatcccctcatcctagacacttgcactatcgaagggctggtgtacggcaatccctcttgtgacttcctactgggagggaaagaatggtcttatattgttgaaagatcatcagcaataaatggaatgtgttatcctggaaatgtagagaatctggaggaattaaggtccttctttagctctgctaagtcctaccaaagaatccagatctttccggacacaacttggaatgtgacttacagtggaacaagcaaagcatg…
>A_wild_duck_Tasmania_13-1724-1_2013___Y8	*gataaaatctgcattggctaccagtcaacaaactccacagaaactgttgacacactaatagaaaacaatgttcctgtgacacacaccaaagaattgctccacacagagcataatggaatgctgtgtgcaacagacctggggaatcccctcattctggacacttgcactatcgaagggctggtatacggcaatccctcttgtgattcgctactgggagagagagaatggtcttatattgtcgaaagaacatcagcaataaatgggatgtgctatcctggaaatgtagagaatctggaggaactaaggtctttctttagctctgctaactcctaccaaagaatccagatctttccggacacaacctggaatgtgacttacagtggaacaagcaaagcatg…
>A_wild_duck_Tasmania_14-1653-2_2014___Y8	*-----------------------------------------aaaagcaggcacactaatagaaaacaatgttcctgtgacacacaccaaagaattgctccacacagagcacaatggaatgctgtgtgcaacagacctgggacatcccctcattctagacacttgcactatcgaagggctggtatacggcaacccctcttgtgatttgctactgggagggaaagaatggtcttatattgtcgaaagatcatcagcagtaaatgggatgtgttatcctggaaacgtagagaatctggaggaactaaggtctttctttagctctgctaattcctaccaaagaatccagatctttccggacacaacttggaatgtgacttacagtggaacaagcaaagcatg…
>A_duck_Hainan_FQ260_2013___Y8	*cataaaatctgcattggctatcaatcaacaaactccacagaaactgttgacacactaatagaaagcaatgttcctgtgacacataccaaagaattgctccacacagagcacaatggaatgctgtgtgcaacaaacctgggacatcccctcatcctagacacctgcactattgaagggctggtatatggcaatccctcttgtgatttactactgggagggaaaaaatggtcttacattgtcgaaagatcatcagcaatcaatgggatgtgttatcccggaaatgtagagaatctggaggaactaaggtctttctttagctctgctaattcttatcaaagaatccagatctttccagacacaatttggaatgtgacttacagtggaacaagcaaagcatg…
>A_duck_Jiangxi_7554_2007___Y8	*gacaaaatctgcattggctaccagtcaacaaactccacagagactgttgacacactaatagaaaacaatgttcctgtgacacataccaaagaattgctccacacagagcacaatggaatgctgtgtgcaacaaacctggggcatcctctcatcctagacacctgcactatcgaagggctggtatacggcaatccctcttgtgatttgcttctgggaggaaaagaatggtcttacattgtcgaaaggtcatcagcaatcaatgggatgtgttatcctggaaatgtagagaatctggaggaactaaggtctttcttcagctctgctaattcctaccaaagaatccagatctttccagatacaatttggaatgtgacttacagtggaacaagcaaagcatg…
>A_duck_Anhui_FA242_2013___Y8	*gacaaaatctgcattgcctaccagtcaacaaactccacagaaactgtcgacacactaatagaaaacaatgttcctgtgacacataccaaagaattgctccacactgagcacaatgggatgctgtgtgcaacaaacctggggcatcctctcatcctagacacctgcactatcgaagggctggtatacggcaatccctcttgtgatttgctactgggagggaacaaatggtcttacattgttgaaagatcatcagcgatcaatgggatgtgttatcctgggaatgttgagaatctggaggaactaaggtctttcttcagctctgctaattcctaccgaagaatccagatcttctcagacacaatttggaatgtgacttacactggaacaagcagagcatg…
>A_eastern_curlew_Stockton_7204_2008___Y8	*gacaaaatctgcattggctaccagtcaacaaactccacagaaactgtcgacacactaatagaatccgacgttcctgtgacacataccaaagaattgctccacacagagcacaatggaatgctatgtgcaacagacctggggcatcctctcatcctggacacctgcactatcgaagggctagtatatggtaatccctcttgtgatttgctactaagaggaaaaaaatggtcttacattgtcgaaagatcgtcagcaataaatgggatatgttatcctggaaatgtagagaatctggaggagctcagatctttcttcagttctgctaactcctaccaaaggatccagatttttccagacacaatttggaatgtgacctacagtggaacaagcaaagcatg…
>A_duck_Viet_Nam_68_2001___Y8	*gacaaaatctgcattggctaccaatcaacaaactccacagaaactgtcgacacactaatagaaaacaatgttcctgtgacacataccaaggaattgctccacacagagcacaatggaatgttatgtgcaacagacctggggcaccctctcatcctagacacctgcaccatcgaagggctggtatacggtaatccctcttgtgatttgctactgggagggaaaaaatggtcttacattgtcgaaagatcatcagcaatcaatgggatgtgttaccctggaaatgtagagaatctggaggaactcaggtctttcttcagctctgctaattcctaccaaagaatccagatcttcccagacacaatttggaatgtgacttacagtggaacaagcaaggcatg…
>A_duck_Shantou_7488_2004___Y8	*gataaaatctgcattggctaccagtcaacaaactccacagaaactgtcgacacactaatagaaaacaatgttcctgtgacacataccaaagaattgctccacacagagcacaatggaatgctatgtgcaacaaacctggggcaccctctcatcctagacacctgcactatcgaagggctggtatacggtaatccctcttgtgatttgctactgggagggaaagaatggtcttacattgtcgaaagatcatcagcaatcaatgggatgtgttatcctggaaatgtagagaatctagaggaactcagatctttcttcagctctgctaattcctaccaaaggatccagatctttccagacagaatttggaatgtgacttacactggaacaagcaaagcatg…
>A_duck_Hokkaido_31_1997___Y8	*------------------------------------------------------ctaatagaaaacaatgttcctgtgacacataccaaagaattgctccacacaaagcacaatggaatgctatgtgcaacaagcctggggcaccctctcatcctagacacctgtactatcgaagggctggtatacggtaatccctcttgtgatttgctactgggagggaaagaatggtcttacattgtcgaaagatcatcagcagtcaatgggatgtgttatcctggaaatgtagagaacctggaggaactcaggtctttctttagctctgctaattcctaccaaagaattcagatctttccagacacaatttggaatgtgacctacagtggaacaagcaaagcatg…
>A_ostrich_South_Africa_9508103_1995___Y8	*GACAAAATCTGCATTGGCTACCAGTCAACAAACTCCACAGAAACTGTCGACACACTAATAGAAAACAATGTTCCTGTGACACATACCAAAGAACTGCTCCACACTGAGCACAATGGAATGTTATGCGCAACAAACCTGGGGCACCCTCTCATTCTAGACACCTGCACTATCGAAGGGCTGGTATACGGTAATCCCTCTTGTGATTTGCTATTAGGAGGGAAAGAATGGTCTTACATTGTCGAAAGATCATCAGCTGTCAATGGGATGTGTTATCCTGGGAATGTAGAGAATCTGGAGGAACTCAGGTCTTTCTTCAGCTCTGCTAATTCCTACCAAAGAATCCAGATCTTTCCGGACACAATTTGGAATGTGACTTACAGTGGAACAAGCAAAGCATG…
>A_Muscovy_duck_Vietnam_HN4929_2018___Y6	*gataaaatctgcattggctaccaatcgacaaactccacagagactgttgacacactaatagaaagcaatgtccctgtgacacatacaaaagaattactccacacagaacacaacggaatgctatgtgcaacaaacttaggacaccctctaatcctagacacttgcaccattgaagggctagtatatggcaacccttcttgtgatttgctgctaggagggaaagaatggtcctacattgtcgaaaggtcatcagccgtcaatggaatgtgctaccctggaaatgtagagaatctggaggaacttaggtctttcttcagctctgctaattcctatcaaagaatccaaatcttcccagatacaatttggaatgtaacctacactggaacaagcgcagcatg…
>A_duck_Vietnam_OIE-2327_2009___Y6	*gataaaatctgcattggctatcaatcaacaaattctacagagactgttgatacactaatagaaagcaatgttcctgtgacacataccaaagagttactccacacagaacacaatgggatgctatgcgcaacaaacctaggacatcctctcattctagacacttgcaccatcgaagggctggtatatggcaacccttcttgtgatttactactaggagggaaagaatggtcttacatcgttgaaaggtcatcagctgtcaatgggatgtgctaccctggaaatgtagaaaatctggaggaacttagatctttcttcagctccgccaattcctatcaaagaatccagatctttccagacacaatttggaatgtaacttacagtggaacaagcgcagcatg…
>A_korean_native_chicken_South_Korea_N15-001_2015___Y9	*gacaaaatttgcattggataccagtcgacaaactccacagaaactgttgatacactaacagaaaccaatgtccctgtgacacatgccaaagaactgcttcacacagagcacaatggaatgttatgtgcaacaaatcaggggcatcctcttatattagacacctgcacagttgaggggttggtgtatggtaatcctgcctgtgattcactactgggagggaaagaatggtcctacattgttgaaagatcatcagctgttcatgggatgtgttaccctggaagggtagagaatctggaagaactaagatcttttttcagttctgcccgctcctacaaaaagctcctgctcttcccagaccgcacttggaatgtgactttcactggaacaagccaagcatg…
>A_duck_Korea_A174_2009___Y9	*gataaaatttgcattggataccagtcaacaaactccacagaaactgttgatacactagtagaaaccagtgtccctgtgacacatgccaaagaactgcttcacacagagcacaatggaatgttatgtgcaacaaatcaggggcatcctcttatactagacacctgcacagttgaaggattggtgtatggcaatcctgcctgtgattcgctactgggaggaaaagaatggtcctacattgttgaaagatcatcagccgttcatgggatgtgttaccctggaagggtagagaatctggaagaactaagatcttttttcagttctgctcgctcctacaaaagactccagctctttccagaccgcacttggaatgtgactttcactggaacaagcaaagcatg…
>A_chicken_Korea_SH0906_2009___Y9	*gataaaatttgcattggataccagtcaacaaactccacagaaactgttgatacactagtggaaaccaatgtccctgtgacacatgccaaagaactgcttcatacagagcacaatggaatgttatgtgcaacgaatcaggggcatcctcttatactagacacctgcacagttgaagggttggtgtatggcaatcctgcctgtgattcgctactgggaggaaaaaaatggtcttacattgttgaaagatcatcacccgttaaggggatgtgttaccctggaagggtaaagaatctggaaaaactaaaatcgtttttcatttctgctccctcctacaaaaaactcctgctctttccaaaccacatttggaatgtgactttccctggaacaagcaaagcatg…
>A_chicken_Korea_C16_2009___Y9	*gataaaatttgcattggataccagtcaacaaactccacagaaactgttgacacactagtagaaaccaacgtccctgtgactcatgccaaagaactgcttcacacagagcacaatggaatgttatgtgcaacaaaacaggggcatcctcttatcctagacacctgcacagtcgaagggctggtgtatggcaatcctgcctgtgattcgctattgggaggaaaagaatggtcttacattgtcgaaagatcatcaactgttcatggaatgtgttaccctggaagggtagagaatctggaagaactaagatcttttttcagttctgctcgctcctacaagaaactcctgctctttccagaccgcacttggaatgtgactttcactggaacaagcaaagcatg…
>A_korean_native_chicken_South_Korea_P09-366_2009___Y9	*gacaaaatttgcattggataccagtcaacaaactccacagaaactgttgacacactagtagaaaccaacgtccctgtgacacatgccaaagaactgcttcacacagagcacaatggaatgttatgtgcaacaaaacaggggcatcctcttatcttagacacctgcacagtcgaagggttggtgtatggtaatcctgcttgtgattcgctactgggagggaaagaatggtcttacattgtcgaaagatcatcagctgttcatggaatttgttaccctggaagggtagagaatctggaagaactaagatcttttttcagttctgctcgctcctacaaaaaactcctgctctttccagaccgcacctggaatgtgactttcactggaacaagcaaagcatg…
>A_chicken_Korea_801_2007___Y9	*gataaaatttgcattggataccagtcaacaaactccacagaaactgttgatacactagtagaaaccaatgtccctgtgacacatgccaaagaactgcttcacacagagcacaatggaatgttatgtgcaacaaaccaggggcatcctcttatcctagacacctgcacagttgaagggttggtgtatggcaatcctgcctgtgattyrctactgggaggaraagaatggtcttacattgtcgaaagatcatcagctgttcatgggatgtgttaccctggaagggtagagaatctggaagaactaagatcttttttcagttctgctcgctcctacaaaagactcctgctctttccagaccgcacttggaatgtgactttcactggaacaagcaaagcatg…
>A_broiler_South_Korea_N07-0371_2007___Y9	*gataaaatttgcattggataccagtcaacaaactccacagaaacagttgatacattagtagaaaccaatgtccctgtgacacatgccaaagaactgcttcacacagagcacaatggaatgttatgtgcaacaagtcaagggcatcctcttgtcctagacacctgcaccgttgaagggttggtgtatggcaatcccgcctgtgatttgctactaggaggaaaagaatggtcttacattgtcgaaagatcatcagccattaatggaatgtgctatcctggaagggtagagaatctggaagaactacgatcttttttcagttctgctcgctcctacaaaagactcctgctctttccagaccgcacttggaatgtgacttacactggaacaagcaaagcatg…
>A_white_peckin_duck_South_Korea_N09-062_2009___Y9	*gataaaatttgcattggataccagtcaacaaactccacagaaactgttgatacattagtggaaaccaatgtccctgtgacacatgccaaagaattgcttcacacagagcacaatggaatgttatgtgcaacaaatcaggggcatcctcttatcctagacacctgcaacgttgaagggttagtgtatggcaatccttcctgtgatttgctactgggagggaaagaatggtcttacattgtcgaaagatcatcagctattaatgggatgtgttaccctggtaaggtagagaatctggaagaactaaggtcctttttcagttctgctcgttcctacaaaagactcctgctttttccagacagcacttggaatgtgacttacactggaacaagcaaggcatg…
>A_white_peckin_duck_South_Korea_N07-0186_2007___Y9	*gataaaatttgcattggataccagtcatcaaactccacagaaactgttgatacactagtagaaaccaatgtccctgtgacacatgccaaagaattgctccacacagagcacaatggaatgttatgtgcaacaaatcaggggcatcctcttatcctagacacctgcaccgttgaagggttggtgtatggcaatccttcctgtgatttgctactgggaggaaaagaatggtcttacattgttgaaagatcatcagccattaatgggatgtgttaccctggaaaggtagagaatctggaagaactaagatcttttttcagttctgctcgctcttacaaaagacttctgctcttcccagaccgcacttggaatgtgacttacactggaacaagcaaagcatg…
>A_pheasant_South_Korea_N08-0180_2008___Y9	*gacaaaatttgcattggctaccagtcaacaaactccacagagactgttgatacactagtagaaagcaatgtccctgtgacacatgccaaagaattgctccacacggagcacaatggaatgttatgtgcaacaaaccaggggcatcctcttatcctagacacctgcaccgttgaaggattggtgtatggcaatcctgcctgtgatttgctactcggagggaaagaatggtcttacattgtcgaaagatcatcagcaattaatgggatgtgctaccctggaagagtagagaacctggaagaactcagaacttttttcagttctgcacgctcctataaaagactcctgctctttccagacagaacttggaatgtgacttacactggaacgagcaaagcatg…
>A_chicken_Korea_KU19-376_2007___Y9	*gacaaaatttgcattggctaccagtcaacaaactccacagaaactgttgatacactagtagaaagcaatgtccctgtgacacatgccaaagaattgctccacacagagcacaatggaatgttatgtgcaacaaaccaggggcatcctcttatcctagacacctgcaccgttgaaggattggtgtatggcaatcctgcctgtgatttactactgggaggaaaagaatggtcttacattgtcgaaagatcatcagcaattaatgggatgtgctaccctggaagggtagagaacctggaagaactcagatcttttttcagttctgcacgctcctataaaagactcctgctctttccagacagaacttggaatgtgacttacactggaacgagcaaagcgtg…
>A_chicken_Penang_8231-2018_2018___Y9	*gataaaatttgtattggctaccagtcaacaaactccacagaaacagttgataccctagtagaaaacaatgtccctgtgacacatgccaaagaattgctacacacagagcacaatggaatgttatgtgcaacaaacttggggcaccctcttatcctagacacctgcaccattgaagggttggtgtacggcaatccttcctgtgattcgctactgggagggagagagtggtcttacattgtcgaaagatcatcagctgttaatggaatgtgctaccctggaagggtagagaatctggaagaactcaggtcctttttcagctctgctcgctcctacaaaaaactcctactctttccagaccgtacttggaatgtgactttcaatgggacaagcagagcatg…
>A_chicken_Penang_1373-2017_2017___Y9	*gataaaatttgtattggctaccagtcaacaaactccacagaaacagttgataccctagtagaaaacaatgtccctgtgacacatgccaaagaattgctacacacagagcacaatggaatgttatgtgcaacaaacttggggcaccctcttatcctagacacctgcacagttgaagggttggtgtacggcaatccttcctgtgattcgctactaggagggaaagagtggtcttacattgtcgaaagatcatcagctgttaatggaatgtgctaccctggaagggtagagaatctggaagaactcaggtcttttttcagctctgctcgctcctacaaaaaactcctactctttccagaccgtacttggaatgtgactttcaatgggacaagcagagcatg…
>A_chicken_Korea_196_2006___Y9	*gataaaatttgcattggctaccagtcaacaaactccactgaaactgttgatacactggtagaaaacaatgtccctgtgacacataccaaagaattgctccgcacagagcacaatggaatgttatgtgcaacaaacttgggacaccctcttattctagacacctgcaccattgaaggattggtgtacggcaatccttcctgtgatttgctactgggagggaaagaatggtcttacattgtcgaaagatcatcagctgttaatgggatgtgctaccctggaagggtagagaatctggaagaactcaggtctgttttcagttctgctcgctcctacaaaagactcctactctttccagacaggacttggaatgtgactttcactgggacaagcaaagcatg…
>A_Korea_KBNP-0028_2000___Y9	*gataaaatttgcattggctaccagtcaacaaactccacagaaactgttgatacactagtagaaaacaatgtccctgtgacacataccaaagaattgctccacacagagcacaatggaatgttatgtgcaacaaacctggggaaccctcttatcctagacacctgcaccattgaagggttggtatacggcaatccttcctgtgatttgctactgggagggaaagaatggtcttacattgtcgaaagatcatcagctgttaatgggatgtgctaccctggaagggtagagaacctggaagaactcaggtcctttttcagttctgctcgctcctacaaaagactcctgctctttccagaccgcacttggaatgtgacttacactgggacaagcaaagcatg…
>A_Chicken_Korea_99029_1999___Y9	*gataaaatttgcattggctaccagtcaacaaactccacggaaactgttgatacactagtagaaaacaatgtccctgtgacgcataccaaagaattgctccacaccgagcacagtggaatgctatgtgcaacaaacctggggcaccctcttatcctagacacctgcatcattgaaggactggtgtacggtaatccttcctgtgatttgctactgggagggaaagaatggtcttacattgtcgaaagatcatcagctgttaatgggatgtgctaccctggaaaggtagagaatctggaagaactcagatcttttttcagttctgctcgctcctacaaaagactcctgctctttccagacagaacttggaatgtgacttacaatgggacaagcaaagcatg…
>A_Chicken_Korea_MS96_1996___Y9	*gataaaatttgcattggctaccagtcaacaaactccacagaaactgttgatacactagtagaaaacaatgtccctgtgacacatgccaaagaattgctccacacagagcacaatggaatgctatgtgcaacaaacctggggcaccctctcatcctagacacctgcaccatcgaagggttggtgtacggcaacccttcctgtgatttgctactgggagggaaagaatggtcttacattgtcgaaagatcatcagctgtcaatgggatgtgttaccctggaaaggtagagaacctggaagaactccagtcatttttcagctccgctcgctcctacaaaagactcctgctctttccagacagaacttggaatgtgacttacactgggacaagcaaagcatg…
>A_mallard_Finland_10940_2009___Y7	*gataaaatctgcattggctaccaatcaacaaactctacagaaactgttgacacactaatagaaaacaatgttcctgtgacacacaccaaagaattgctccacacagagcacaatggaatgctatgtgcaacaaacctggggcaccctctcatcctagacacctgcactatcgaagggctggtatacggcaatccttcttgtgatttgctactgggagggaaagaatggtcttacattgtcgaaagatcatcagctgtcaatgggatgtgttatcctggaaatgtagaaaatctggaagaactcaggtccttcttcagttctgctaattcctaccaaagaatccagatctttccagacagaatctggaatgtgacttacagtggaacaagcaaggcgtg…
>A_shorebird_Delaware_Bay_276_1999___Y7	*gataaaatctgcattggctaccagtcaacaaactccacagaaactgttgacacactgatagaaagcaatgttcctgtgacacataccaaagaattgctccacacagagcacaatgggatgctatgtgcaacaaacctgggccatcccctcatcctagacacctgcaccatcgaagggctggtatacggcaatccttcttgtgatttgctactgggaggaaaagaatggtcttacattgtcgaaagatcatcagctgttagtgggatatgttaccctggaaatgtagaaaatctggaggaactcaggtcttttttcagctctgctaattcctaccaaagaatccagatctttccagacaaaatttggaatgtgacttacagtggaacaagcaaagcatg…
>A_turkey_Germany_R22_1996___Y7	*gataaaatctgcattggctaccagtcaacaaactccacggaaactgttgacacactaacagaaaacaatgttcctgtgacacataccaaagaattgctccacacagagcacaatgggatgctatgtgcaacaaacctggggcaccctctcatcctagacacctgcaccatcgaagggctggtatacggcaatccttcttgtgatttgctattgggaggaaaagaatggtcttacattgtcgaacggtcatcagctgttaatgggatgtgttaccctggaaatgtagaaaatctggaagaactcaggtcttttttcagctctgctaattcctaccaaagaatccagatctttccagacacaatttggaatgtgacttacagtggaacaagcagagcatg…
>A_duck_Hong_Kong_Y439_1997___Y-like	*gataaaatctgcattggctaccagtcaacaaactccacggaaactgttgacacactaatagaaaacaatgttcctgtgacacataccaaagaattgctacacacagagcacaatggaatgctgtgtgcaacaaacctggggcaccccctcatcctagacacctgcaccatcgaaggactggtatacggtaatccttcttgtgatttgctactaggaggaaagaaatggtcttacattgttgaaagaccatcagctatcaatgggatgtgttaccctggaaatgtagaaaacctggaagaactcagatcttttttcagctctgctaattcctatcgaagaatccagatctttccagacacaatttggaatgtgacttatactggaacaagcagagcatg…
>A_Ruddy_Turnstone_Delaware_207_2019___Y4	*gacaaaatctgcataggctaccagtcaacaaactccactgaaactgttgacacactgatagaggacaatgttcctgtgacccacaccaaagaattgctccacacagagcacaatgggatgttatgtgcaacaaccctaggacaccctcttattctagaaaaatgcagtatagaaggattggtatacggtaatcctgcttgtgatttgctgctagcaggaaaagaatggtcatatattgtagaaagaccatcagctgccaatggaacgtgttaccctggaaatgtagagaatctggaagaactcaggtctctcttcagctctgttagttcctatcaaaggatccaaatcttcccggatagaatttggaatgtgacttacactggaacaagcgcagcatg…
>A_common_redshank_Singapore_F83-1_2015___Y4	*gacaaaatctgcatcggctaccagtcaacaaactccacggaaactgttgacacactgatagagaacaatgttcctgtgacacacaccaaagagttgctccacacagagcacaatgggatgttatgtgcaacaaccctaggacatcctcttattctagacagatgcagtatagaaggattggtatacggcaatcctgcttgtgacttgctgctaacagggaaagaatggtcatacattgtagaaagaccatcagctgtcaatggaacgtgttaccctggaaatgtagagaatctggaagagctcagatctttcttcagctctgctagttcctatcaaaggatccaaatcttccctgacggaatttggaatgtgacttacactggaacaagcgcaacatg…
>A_shorebird_Delaware_554_2007___Y5	*gacaaaatctgcattggctaccagtcaacaaactccacggaaactgttgatacactaatagaaaacaatgttccggtgacccataccaaagaattgctccacacagagcacaatgggatgctgtgtgcaacaaccctgggacaccctcttattctagacacctgcactatagaaggattggtatatggcaatcctgcctgtgatctgctactaagaggaaaggaatggtcatacattgtagaaagaccatcagctgtcaatgggacatgttaccctggaaatgtagagaatctggaagaactcagggccctcttcagttctgctaattcctatcaaaggatccagatcttcccagacagagtttggaatgtgacttacactggaacaagcgcagcatg…
>A_common_murre_Oregon_19497-004_2005___Y5	*gacaaaatctgcatcggctaccaatcaacaaactccacggaaactgttgacacactaatagaaaacaatgttcctgtgacccataccaaagaactgctccacacagagcacaatgggatgctgtgtgcaacaaccctgggacaccctcttattctggacacctgcactatagaaggattggtatacggcaatcctgcttgtgatgtgctactagagggaaaagaatggtcatacattgtagaaagaccatcagctgtcaatgggacgtgttaccctggaaatgtagagaatctagaagaactcagggcccttttcagctctgctaattcttaccaaagaatccagatcttcccagacagaatttggaatgtgacttacactggaacaagcgcagcatg…
>A_green-winged_teal_Alaska_AK20-459_2020___Y3	*gataaaatctgcattggctaccagtcaacaaactccacagagactgttgatacactaatagaaaacaatgttcctgtgacacataccaaagaattgctacacacagagcacaatggaatgctatgcgcaacagatctggggtatcctctcattctagatacttgcaccatcgaagggctagtctatggcaacccttcttgtgatctgctattgggagggaaggaatggtcttacattgtcgagagatcatcggctgttaatggaatgtgttatcctggaaatgtagagaacctagaagagctcaggtcctttttcagttctgctaattcatatcaaagagtccagatctttccagacaccatctggaatgtgacttacagtggaacaaccaaagcatg…
>A_American_black_duck_Maine_UGAI16-5466_2016___Y3	*gataaaatctgcattggctaccagtcaacaaactccacagagactgttgatacactaatagaaaacaatgttcctgtgacacataccaaagagttgctacacacagagcacaatggaatgctatgcgcaacagatctggggtatcctctcattctagatacttgcaccatcgaagggctagtctatggcaacccttcttgtgatctgctattgggagggaagaaatggtcttacattgtcgagagatcatcggctgttaatggaatgtgttatcctggaaatgtagagaacctagaagaactcaggtcctttttcagttctgctaattcatatcaaagagtccagatctttcctgacaccatctggaatgtgacttacagtggaacaaccaaagcatg…
>A_ruddy_turnstone_New_Jersey_UGAI17-3019_2017___Y3	*gataaaatctgcattggctaccagtcaacaaactccacagagactgttgatacactaatagaaaacaatgttcctgtgacacataccaaagaattgctacacacagagcacaatggaatgctatgcgcaacagatctggggtatcctctcattctagatacttgcaccatcgaagggctagtctatggcaacccttcttgtgatctgctattgggagggaaggaatggtcttacattgtcgagagatcatcggctgttaatggaatgtgttaccctgggaatgtagaggacctagaagaactcaggtcctttttcagttctgctaattcatatcagagagtccagatctttccagacaccacctggaatgtgacttacactggaacaacccaagcatg…
>A_cackling_goose_Alaska_UGAI15-3075_2015___Y3	*gataaaatctgcattggctaccagtcaacaaactccacagagactgttgatacactaatagagaacaatgttcctgtgacacacaccaaagaattgctacacacagagcacaatggaatgctatgcgcaacagatctggggtatcctctcattctagatacttgcaccatcgaagggctagtctatggcaacccttcttgtgatctgctattgggagggaagaaatggtcttactttgtcgagagaacatcagctgttaatggaatgtgttatcctgggaatgtagaaaacctagaagaactcaggtcttttttcagttctgctaattcatatcaaagagtccagatctttccagacaccatctggaatgtgacctacagtggaacaaccaaagcatg…
>A_White-fronted_Goose_South_Korea_KNU2020-152_2020___Y3	*gataaaatctgcattggctaccagtcaacaaactccacagagactgttgatacactaatagaaaacaatgttcctgtgacacacaccaaagaattgctacacacagagcacaatggaatgctatgcgcaacagatctggggtatcctctcattctagatacttgcaccatcgaagggctagtctatggcaacccttcttgtgatctgctattgggagggaaggaatggtcttacattgttgagagaacatcggctgttaatggaatgtgttatcctgggaatgtagagaatctagaagaactcaggtcttttttcagttctgctaattcatatcaaagaatccagatctttccagacaccatctggaatgtgacttacagtggaacaaccagagcatg…
>A_ruddy_turnstone_Delaware_Bay_253_2011___Y3	*gataaaatctgcattggctaccagtcaacaaactccacagagactgttgatacgctaatagaaaacaatgttcctgtgacacacaccaaagaattgctacacacagagcacaatggaatgctatgcgcaacagatctggggtatcctctcattctagacacctgcaccatcgaagggctagtctatggcaacccttcttgtgatctgctattgggagggaagaaatggtcttacatagtcgagagatcatcggctgtcaatggaatgtgttatcctgggaacgtagagaacctagaagaactcaggtcttttttcagttctgctaattcatatcaaagagtccagatctttccagacaccatctggaatgtgacttacactggaacaagccaagcatg…
>A_mallard_Ohio_13OS3856_2013___Y3	*gataaaatctgcattggctaccagtcaacaaactccacagagactgttgatacactaatagaaaacaatgttcctgtgacacataccaaagaattgctacacacagagcacaatggaatgctatgcgcaacagatctgggatatcctctcattctagacacttgcaccatcgaagggctagtctatggcaacccttcttgtgatctgctattgggagggaagaaatggtcttacattgtcgagagatcatcggctgtcaatggaatgtgttatcctgggaatgtagagaacctagaagaactcaggtcttttttcagttttgctaattcatatcaaagagtccagatctttccagacaccatctggaatgtgacttacagtggaacaagcaaagcatg…
>A_ruddy_turnstone_DE_510_1988___Y3	*gataaaatctgcataggctaccaatcaacaaattccacagaaacggttgacacgctaatagaaagcaatgttcctgtgacacataccaaagaattgctccacacagaacacaatggaatgctgtgtgcaacagatctggggcatcctctcattctagacacctgtactatcgaagggctagtttatggcaatccttcttgtgatctgctattgggagggaaagaatggtcctacatcgtcgagaggtcatctgctgtcaatggaatgtgttaccctgggaaggtagaaaacctggaagaactcaggtcctttttcagttctgcgaattcctatcaaagaatccagatctttccagacacaatctggaatgtgacttacactggaacaagccaagcatg…
>A_mallard_Alberta_11_1991___Y3	*gataaaatctgcataggctaccaatcaacaaattccacagaaactgttgacacgctaatagaaaacaatgttcctgtgacacataccaaagaattgctccacacagagcacaatggaatgttgtgtgcaacagatctggggcatcctctaattctagacacctgtactatcgaagggctagtctatggcaatccttcttgtgatctactattgggagggaaagaatggtcctacattgtcgagagatcatctgctgtcaatggaatgtgttaccctggaaatgtagaaaacctggaagagctcaggtcccttttcagttccgcgaattcctatcgaagaatccagatctttccagacacaatctggaatgtgacttacagtgggacaagcaaagcatg…
>A_turkey_California_1_1988___Y3	*gataaaatctgcataggataccagtcaacaaattccacagaaactgttgacacgctaatagaaaacaacgtccctgtgacacataccaaagaattgctccacacagagcacaatggaatgctgtgtgcaacaaatctggggcatcctctcattctagacacctgtactatcgaagggctggtctatggcaatccttcttgtgatctgctattgggagggaaagaatggtcctacattgtcgagagatcatctgctgtcaatggaatgtgttaccctgggaatgtagaaaacctggaagaactcaggtcctttttcagttccgctaattcctatcaaagaatccagatttttccagacacaatctggaatgtgacttacagtggaacaagcaaagcatg…
>A_brown-hooded_gull_Chile_C15103_2016___Y2.2	*gacaagatctgcatagggtaccaatcaacgaattccacggagactgttgatacactaatagagaccaatgtccctgtgacacacacaaaggagctgcttcacacagagcacaatggaatgctatgtgcaacagacttgggtcatccccttatattagacacatgcaccattgagggactagtctatggcaatccctcttgtgatctattattgggagggaaagaatggtcttacattgtcgaaagatcatcagctgtaaacgggatgtgttaccccggaaatgtggaaaacctgaaagaattgaggtctttattcagctctgccaggtcctataagagggtccagatattcccagatacaatatggaatgttacctacagcgggacaagcaagtcatg…
>A_mallard_Chile_C14592_2016___Y2.2	*gacaagatctgtatagggtaccaatcaacgaactccacagagactgttgatacactgatagagaccaatgtccctgtgacacacacaaaggagctgcttcacacggagcacaacggaatgctgtgtgcaacagacttggggcgtccccttatattagacacatgcaccatcgagggactagtctatggcaacccctcttgtgatatattgttgggagggaaagaatggtcttacattgtcgaaagatcatcagctgtaaacggaatgtgttaccccggaaatgtggaaaacctggtggaactgaggtctctattcagctctgccaggtcttataagaggatccagatattccctgatacaatatggaatgttacctacagcggaacaagcagggcatg…
>A_Quail_Arkansas_29209-1_1993___Y2.1	*gacaaaatctgtattgggtaccaatcaacgaactccactgagactgttgatacactaatagagaccaatgtccctgtaacacatacaaaagagctacttcacacagagcacaatgggatgctgtgtgcaacagatttaggtcatcctcttatattagacacatgcaccattgaaggactggtctatggcaacccctcttgtgatatactattgggggggaaagagtggtcttacattgtcgaaagatcatcagctgtaaacggaatgtgttatcctggaaatgtagaaaatctggaggaactaagatctttgttcagctctgctaggtcctataagaggatccagatattcccagatacaatctggaatgttacctacagcgggacaagcagggcatg…
>A_rosy-billed_pochard_Argentina_CIP051-559_2007___Y2.2	*gacaagatctgtatagggtaccaatcaacgaattccacggagactgttgatacactaatagagaccaatgtccccgtgacacacacaaaagagctgcttcacacggagcacaatggaatgctgtgtgctacagacttgggtcatccccttatattagacacatgcaccattgagggactggtctatggcaacccctcttgtgatttgttgttgggagggaaagaatggtcttacattgttgagagatcatcagctgtaaacggaatgtgttaccccggaaatgtggaaaacctggaggaactaaggtccttattcagctccgctaggtcctataaaaggatccagatattcccagatacaatatggaacgttacctacagcgggacaagtaaggcatg…
>A_shorebird_Delaware_Bay_31_1996___Y2.1	*gacaaaatctgtattggataccaatcaacgaactccactgagactgttgatacactaatagagaccaatgtccctgtaacacatacaaaagagctgcttcacactgagcacaatggaatgctgtgtgcaacagacttgggccatcctcttatattagacgcatgcaccattgaaggactggtctatggtaatccctcttgtgatatactattgggagggaaagaatggtcttacattgttgaaagatcatcagctgtaaacggaatgtgttaccctggaaatgtagaaaacctagaggagctaagatctttgttcagctctgctagatcctatgagaggttccagatattcccagatacaatctggaatgttacctacagcgggacaagcaaggcatg…
>A_turkey_Minnesota_38391-6_1995___Y2.1	*gacaaaatatgtattgggtaccaatcaacgaactccactgagactgttgatacactaatagagaccaatgtccctgtaacacatacaaaagagctgcttcacacagagcacaatgggatgctgtgtgcaacagatctgggtcatcctcttatattggacacatgcaccattgaaggactggtctatggcaacccctcttgtgacatactattgggggggaaagagtggtcttacattgtcgagagatcatcagctgtaaacggaatatgttaccctggaaatgtagaaaacctggaggaactaagatctttgttcagctctgctaggtcctataagaggatccagatgttcccagatagaatctggaatgttacctacagcgggacaagcaaggcatg…
>A_Duck_Hong_Kong_366_1978___Y-like	*gacaaaatctgcatcggctatcagtcaacaaactccacggaaactgttgatacgctaatagaaaccaatgttcctgtgacacatgccaaagagttgctccacacagagcacaatggaatgctgtgtgcaacaaatttgggacaccctctcattctagacacctgcaccatcgaaggactggtctatggcaacccttcttgtgatctgctattgggagggaaagaatggtcctacattgtcgaaagatcatcggctgtcaatgggatgtgttaccctgggaatgtagagaacctggaagaactcaggtcttttttcagctacgctaattcctatcaaagaatccagatctttccagacacaatctggaatgtgacctacagtggaacaagcaaagcatg…
>A_duck_HK_784_1979___Y-like	*gacaaaatctgcatcggctaccagtcaacaaactccacggaaactgttgatacgctaacagaaaccagtgttcctgtgacacataccaaagagttgctccacacagagcacaatggaatgctgtgtgcaacaaatctaggacaccctctcattctagacacctgcaccatcgaaggactggtctatggcaacccttcttgtgacctgctattgggagggaaaaaatggtcctatattgtcgaaagatcatcggctgttaatggaatgtgttaccctgggagtgtagagaacctggaggaactcaggtcttttttcagttccgctaattcctatcagagaatccagatctttccagacaaaatctggaatgtgacttacagtggaacaagcaaagcatg…
>A_gull_Massachusetts_13JR00943_2013___Y1	*gataaaatttgcatcggttatcagtcgacaaactccacggaaactgttgatacgctagtagagaccaatgtccctgtgacacacaccaaagaattgctccacacagaacacaatggaatgctgtgtgcaacaaatctgggccatcctctcatcctaggcacttgcactattgaagggctggtctatggcaatccttcctgtgatctactactgggagggaaagaatggtcctacattgtcgaaaggtcatcagctgtaaacggaatatgttaccctgggaatatagaaaacctagaggaactcagatcctttttcagttccgccaattcctgtcaaagaatccagatcttcccggacacaatttggaatgtgacctacactggaacaagcaaagcatg…
>A_mallard_California_3370_2012___Y1	*gataaaatttgcatcggttaccagtcaacaaactccacggaaactgttgatacgctaatagagaccaatgtccctgtgacacacaccaaggaattactccacacagaacacaatggaatgctgtgtgcaacaaatttgggccatcctctcattctagacacttgcaccatcgaaggactggtctatggcaatccttactgtgatctactactgggagggaaagaatggtcctacattgtcgaaaggtcgtcagctgtaaatggaatgtgttaccctgggaatgtagaaaacctagaggaactcagatcttttttcagttccgccaactcctatcaaagaatccagatcttcccagacacaatctggaatgtaacctacagtggaacaagcaaagcatg…
>A_Northern_shoveler_Texas_AH0041184S_4_A_2016___Y1	*gataaaatttgcatcggttaccagtcgacaaactccacggaaactgttgatacgctaatagagaccaatgtccctgtgacacacaccaaagagttgctccacacagaacacaatggaatgctgtgcgcaacaaatttgggccatcctctcattctagacacttgcactatcgaaggactggtctatggcaatccttcctgtgatctactattgggagggaaagaatggtcctacattgtagaaaggtcgtcagctgtaaatgggatgtgttaccctgggaatgtagagaatctagaggaactcagatcttttttcagttccgctaactcctaccaaagaatccagatcttcccagacacaatctggaatgtgacctacgatggaacaagcaacgcgtg…
>A_green_winged_teal_California_6588_2009___Y1	*gataaaatttgcatcggttaccagtcgacaaactccacggaaactgttgacacgctaatagaaaccaatgttcctgtgacacacaccaaagaattgctccacacagagcacaatggaatgctgtgtgcaacagatttgggccatcctctcattctagacacttgcactatcgaaggactggtctatggcaatccttcctgtgatctgctattgggagggaaagaatggtcctacattgtcgaaaggtcatcagctgtaaatggaatgtgttaccctgggaatgtagagaacctagaggaacttagatcttttttcagttccgccaattcctatcaaagaatccagatctttccagacacaatctggaatgtgacttacagtggaacaagcaaagcatg…
>A_mallard_Maryland_798_2007___Y1	*gataaaatttgcatcggttaccagtcgacaaactccacggaaactgttgatacgctaatagagaccaatgtccctgtgacacacaccaaagaattgctccacacagagcacaatggaatgctgtgtgcaacaaatttgggccatcctctcattctagacacttgcaccatcgaaggactggtctatggcaacccttcctgtgatctgctattgggaggaaaagaatggtcctacattgtcgaaaggtcgtcagctgtgaatggaatgtgttaccctgggaatgtagagaacctagaggaacttagatcttttttcagttccgctaattcctatcgaagaatccagatctttccagacagaatctggaatgtgacttacagtggaacaagcaaagcatg…
>A_ruddy_turnstone_New_Jersey_650577_2002___Y1	*gataaaatttgcatcggttaccagtcaacaaactccacggaaaccgttgatacgctaatagagaccaatgtccctgtgacacacaccaaagaattgctccacacagagcacaatggaatgctgtgtgcaacaaatttggggcatcctctcattctagacacttgcactatcgaaggactggtctatggcaacccttcctgtgatctgctattgggagggagagaatggtcctacattgtcgaaaggtcgtcagctataaatggaatgtgttaccctgggaatgtggagaacctagaggaacttagatcttttttcagttccgccaattcctatcaaaggatccagatctttccagacaaaatctggaatgtgacttacagtggaacaagcaaagcatg…
>A_environment_Oregon_NWRC183791-06_2006___Y1	*--------------------------------------------tgttgatacgctaatagagaccaatgtccctgtgacgcacaccaaagaattactccacacagagcacaatggaatgctgtgtgcaacaaatttggggcatcctctcattctagacacttgcactatcgaaggactggtctacggcaatccttcctgtgatctgctattgggagggaaaaaatggtcctacattgtcgaaagatcgtcagctgtaaatggaatgtgttaccctgggaatgtagagaatctagaggaacttagatcttttttcagttccgccaattcctatcaaaggatccagatctttccagacacaatctggaatgtgacttacagtgggacaagcaaagcatg…
>A_shorebird_Delaware_Bay_277_2000___Y1	*gataaaatttgcatcggttaccagtcgacaaactccacagaaactgttgatacactaatagagaccaatgtccctgtgacacataccaaagaattgctccacacagagcacaatggaatgctgtgtgcaacaaatttgggacatcctctcattctagacacttgcactatcgaaggactggtttatggcaatccttcgtgtgatctgctattgggagggaaagaatggtcctacattgttgaaagatcgtcagctgtaaatggaatgtgttaccctgggaatgtagagaacctagaggaacttagatcttttttcagttccgctaattcctatcaaaggatccagatttttccagacacaatctggaatgtgacttacagtgggacaagcaaagcatg…
>A_duck_Malaysia_91_1997___Y-like	*gataaaatttgcataggctaccaatcaacaaactccacggagactgtggacacgctaacagaaaccaacgtccctgtgacacataccaaagatttgctccacacagagcacaatggaatgctgtgtgctacaagcctggggcgtcctctcgttctggacacatgcaccatcgaaggactggtctatggcaacccttcttgtgatctgctgttgggagggagagaatggtcctatattgtcgaaagatcatcggctgtaaatggaatgtgttaccctggaaatgtagagaacctagaggaactcagatccttcttcagttccgctaattcctataaaagaatccagatcttcccagacacaatctggaatgtgacttacagtggaacaagcagagcgtg…
>A_quail_Hong_Kong_A28945_1988___Y-like	*gataaaatatgcatcggctaccagtcaacaaactccacggaaactgtggatacgctaatggaaagcaatgttcctgtgacacataccaaagagttgctccacacagagcacaatggaatgctgtgtgccacaaatctgggacatcctctcattctagacacctgcaccattgaaggactgatttatggtaatccttcttgtgacctgctattaggagggaaagaatggtcctacatcgtcgaaaggtcatcggctgttaatggaatgtgttaccctgggaatgtagaaaacctagaggaactcaggtccttttttagttccgcaaattcctatcaaagagtccagatctttccagacacaatctggaatgtgacttacagtggaacaagcaaagcatg…
>A_Quail_Hong_Kong_AF157_1992___Y-like	*gataaaatatgcatcggctaccagtcaacaaactccacggaaaccgtggatacgctaatggagaacaatgttcctgtgacacataccaaagagttgctccacacagagcacaatggaatgctgtgtgcaacaaatctgggacatcctctcattctagacacatgcaccatcgaaggactgatctatggtaatccttcttgtgacctgctattaggagggaaagaatggtcctacatcgtcgaaagaccaacggctgttaatggactgtgttaccctggaaatgtggaaaacctagaagaactcaggtccctttttagttcagctaattcctatcaaagaatccagatctttccggacacaatctggaatgtgacttacagtggaacaagcaaagcatg…
>A_Ruddy_Turnstone_Delaware_418_2019___Y4	*gacaaaatctgcataggctaccagtcaacaaactccacggaaactgttgacacactgatagaggacaatgttcctgtgacccacaccaaagaattgctccacacagagcacaatgggatgttatgtgcaacagccctaggacaccctcttattctagacaaatgcagtatagaaggattggtatacggtaatcctgcttgtgatttgctgctagcaggaaaagaatggtcatatattgtagaaagaccatcagctgtcaatggaacgtgttaccctggaaatgtagagaatctggaagaactcaggtctctcttcagctctgctagttcctatcaaaggatccaaatcttcccggacagaatttggaatgtgacttacactggaacaagcgcagcatg…
>A_ruddy_turnstone_Delaware_Bay_293_2003___Y5	*gacaaaatctgcatcggctaccagtcaacaaactccacggaaactgttgatacactaatagaaaacaatgttccggtgacccataccaaagaattgctccacacagagcacaatgggatgctgtgtgcaacaaccctgggacaccctcttattctagacacctgcactatagaaggattggtatatggcaatcctgcctgtgatctgctactaaaaggaaaagaatggtcatacattgtagaaagaccatcagctgtcaatgggacgtgttaccctggaaatgtagagaatctggaagaactcagggcctttttcagctctgctaattcctatcaaagaatccagatcttcccagacagaatttggaatgtgacttacactggaacaagcgcagcatg…
>A_laughing_gull_DE_5_2003___Y5	*gacaaaatctgcatcggctaccagtcaacaaactccacggaaactgttgatacactaatagaaaacaatgttcctgtgacccataccaaagaattgctccacacagagcacaatgggatgctgtgtgcaacaaccctgggacaccctcttattctagacacctgcactatagaaggattggtatacggcaatcctgcctgtgatatgctactagaaggaaaagaatggtcatacattgtagaaagaccatcagctgtcaatgggacgtgttaccctggaaatgtagagaatctggaagaactcagggcctttttcagctctgctaattcctaccaaagaatccagatcttcccagacagaatttggaatgtgacttacactggaacaagcgcagcatg…
>A_black-headed_gull_Republic_of_Georgia_8_2011___Y4	*gacaaaatctgcatcggctaccagtcaacaaactccacggaaactgttgatacactgatagaggacaatgttccagtgacccataccaaagaattgctccacacagagcacaatggaatgttgtgtgcaacaaccctaggacatcctcttattctagacaaatgcactatagaagggttggtatatggcaatcctgcttgtgatttgctgctaacagggaaagaatggtcctacattgtagaaaggccatcagctgtcaatggaacgtgttaccctgggaatgtagagaatctggaagaactcaggtctttcttcagctctgctaattcctataaaaggatccaaatcttcccggacagaatttggaatgtgacttacactggaacaagcgcagcatg…
>A_chicken_England_1415-51184_2010___Y4	*gacaaaatctgcatcggctaccagtcaacaaactccacggaaactgttgatacactaatagagaacaatgttccagtgacccataccaaagaattgctccacacagagcacaatggaatgttgtgtgcaacaaccctaggacaccctcttattctagacaaatgcactatagaagggttggtatacggcaatcctgcttgtgatttgctgctaacagggaaaaaatggtcctacattgtagaaaggccatcagctgtcaatggaacgtgttaccctgggaatgtagagaatctggaagaactcaggtctttcttcagctctgctaattcctatcaaaggatccaaatcttcccggacagaatttggaatgtgacttacactggaacaagcgcagcatg…
>A_chicken_Jordan_1436-997_2004___G1	*gataaaatctgcatcggctaccagtcaacaaactccaccgaaactgtggacacgctaacagaaaccaatgttcctgtgacacatgccaaagaattactccacacagaacacaatggaatgctgtgtgcaacaaatctgggacatcccctcattctagacacatgcactattgaaggactgatctatggcaacccttcctgtgacctgctgttgggaggaagagaatggtcctacatcgttgaaagaccatcagctgtaaatggaacgtgttatcctgggaatatagaaaatctagaggaactcaggacactctttagttccgctagttcctaccaaagaatccaaattttcccagacacaatctggaatgtgacctacactggaacaagcaaagcatg…
>A_turkey_Israel_884_2005___G1	*gataaaatctgcatcggctaccagtcaacaaactccaccgaaactgtggacacgctaacagaaaccaatgttcctgtgacacatgccaaagaattactccacgcagaacacaacggaatgctgtgtgcaacaaatctgggacatcccctcattctagacacatgcaccatcgaaggactgatctatggcaacccttcttgtgacctgctgttgggaggaagagaatggtcttacatcgttgaaagaccatcagctgtaaatgggacgtgttatcctgggaatatagaaaatctagaggaactcaggacactcttcagttccgctagttcctaccaaagaatcctaattttcccagacacaatctggaatgtgacctacactggaacaagcaaagcatg…
>A_turkey_Bezat_89_2005___G1	*gataaaatctgcatcggctaccagtcaacaaactccaccgaaactgtggacacgctaacagaaaccaatgttcctgtgacacatgccaaagaattactccacacagaacacaatggaatgctgtgtgcaacaaatctgggacatcccctcattctagacacatgcactgttgaaggactgatctatggcaacccttcttgtgacctgctgttgggaggaagagaatggtcctacatcgttgaaagaccatcagctgtaaatggaacgtgttatcctgggaatatagaaaatctagaggaactcaggacactctttagttccgctagttcctaccaaagaatccaaattttcccagacacaatctggaatgtgacctacactggaacaagcaaagcatg…
>A_chicken_Jordan_13_2003___G1	*gataaaatctgcatcggctaccagtcaacaaactccaccgaaactgtggacacgctaacagaaaccaatgttcctgtgacacatgccaaagaattactccacacagaacacaatggaatgctgtgtgcaacaaatctgggacatcccctcattctagacacatgcactattgaaggactgatctatggcaacccttcttgtgacctgctgttgggaggaagagaatggtcctacatcgttgaaagaccatcagctgtaaatggaacgtgttatcctgggaatatagaaaatctagaggaactcaggacactctttagttccgctagttcctaccaaagaatccaaattttcccagacacaatctggaatgtgacctacactggaacaagcaaagcatg…
